# Supplementary material for: Transcriptome analysis of Sporisorium scitamineum reveals critical environmental signals for fungal sexual mating and filamentous growth
Source: BMC Genomics. 2016 May 16;17:354. doi: 10.1186/s12864-016-2691-5 (PMC4867532; doi:10.1186/s12864-016-2691-5)
Supplement: Additional file 1: Table S1. — List of All-Unigene De novo assembled in this study. (XLS 2360 kb) [file 12864_2016_2691_MOESM1_ESM.xls]

## Sheet: SupplTable1
id	length	NR-id and Des	NR-e-value	swiss-id	swiss-e-value	swiss-Des	KOG-id	KOG-e-value	KOG-Des	kegg-id	kegg-term	kegg_hits_numbers	KO_ENTRY	KO_name	KO_Definition	GO-id	GO-term
TCONS_00000001	1146
TCONS_00000002	3728
TCONS_00000003	1202			sp|Q0H8W9|ATP9_USTMA	4e-09	ATP synthase subunit 9, mitochondrial OS=Ustilago maydis (strain 521 / FGSC 9021) GN=ATP9 PE=3 SV=1	KOG3025	5e-06	Mitochondrial F1F0-ATP synthase, subunit c/ATP9/proteolipid
TCONS_00000004	661
TCONS_00000005	567
TCONS_00000006	2878	gi|663519958|gb|AIF10305.1|putative methyltransferase (TRM5, TRMT5) [uncultured marine thaumarchaeote KM3_45_A02] >gi|663519992|gb|AIF10338.1| putative methyltransferase (TRM5, TRMT5) [uncultured marine thaumarchaeote KM3_45_A03]	3.18547e-17	sp|Q4PHW2|TRM5_USTMA	0	tRNA (guanine(37)-N1)-methyltransferase OS=Ustilago maydis (strain 521 / FGSC 9021) GN=TRM5 PE=3 SV=2	KOG2078	2e-51	tRNA modification enzyme
TCONS_00000007	581
TCONS_00000008	1749	gi|663519958|gb|AIF10305.1|putative methyltransferase (TRM5, TRMT5) [uncultured marine thaumarchaeote KM3_45_A02] >gi|663519992|gb|AIF10338.1| putative methyltransferase (TRM5, TRMT5) [uncultured marine thaumarchaeote KM3_45_A03]	1.41991e-17	sp|Q4PHW2|TRM5_USTMA	0	tRNA (guanine(37)-N1)-methyltransferase OS=Ustilago maydis (strain 521 / FGSC 9021) GN=TRM5 PE=3 SV=2	KOG2078	1e-54	tRNA modification enzyme							GO:0016740	transferase activity
TCONS_00000009	576	gi|392306406|dbj|BAM24411.1|cytochrome oxidase subunit 1b, partial (mitochondrion) [uncultured Emiliania] >gi|392306409|dbj|BAM24413.1| cytochrome oxidase subunit 1b, partial (mitochondrion) [uncultured Emiliania] >gi|392306412|dbj|BAM24415.1| cytochrome oxidase subunit 1b, partial (mitochondrion) [uncultured Emiliania] >gi|392306415|dbj|BAM24417.1| cytochrome oxidase subunit 1b, partial (mitocho…	1.12971e-45	sp|Q0H8Y4|COX1_USTMA	7e-107	Cytochrome c oxidase subunit 1 OS=Ustilago maydis (strain 521 / FGSC 9021) GN=COX1 PE=3 SV=1	KOG4769	2e-51	Cytochrome c oxidase, subunit I	ko04932;ko05010;ko05012;ko05016;ko00190;ko04260	Non-alcoholic fatty liver disease (NAFLD)|Alzheimer's disease|Parkinson's disease|Huntington's disease|Oxidative phosphorylation|Cardiac muscle contraction	6	K02256	COX1	cytochrome c oxidase subunit 1	GO:0005507;GO:0006810;GO:0004129;GO:0016021;GO:0022900;GO:0005743;GO:0009060;GO:0070469;GO:0020037;GO:0006119;GO:0005506;GO:0005886	copper ion binding|transport|cytochrome-c oxidase activity|integral component of membrane|electron transport chain|mitochondrial inner membrane|aerobic respiration|respiratory chain|heme binding|oxidative phosphorylation|iron ion binding|plasma membrane
TCONS_00000010	315
TCONS_00000011	2265			sp|P0CJ65|ATB54_ARATH	6e-07	Homeobox-leucine zipper protein ATHB-54 OS=Arabidopsis thaliana GN=ATHB-54 PE=2 SV=1	KOG0483	7e-07	Transcription factor HEX, contains HOX and HALZ domains
TCONS_00000012	1694
TCONS_00000013	1223			sp|Q8J207|ERG3_LEPMC	2e-66	C-5 sterol desaturase OS=Leptosphaeria maculans GN=ERG3 PE=3 SV=1	KOG0872	3e-66	Sterol C5 desaturase	ko00100	Steroid biosynthesis	1	K00227	SC5DL, ERG3	delta7-sterol 5-desaturase
TCONS_00000014	1435	gi|406968849|gb|EKD93620.1|hypothetical protein ACD_28C00108G0013 [uncultured bacterium]	5.56619e-26	sp|Q4PIN7|FKBP4_USTMA	4e-68	FK506-binding protein 4 OS=Ustilago maydis (strain 521 / FGSC 9021) GN=FPR4 PE=3 SV=1	KOG0552	1e-40	FKBP-type peptidyl-prolyl cis-trans isomerase							GO:0006457;GO:0000413;GO:0003755	protein folding|protein peptidyl-prolyl isomerization|peptidyl-prolyl cis-trans isomerase activity
TCONS_00000015	1328
TCONS_00000016	2191	gi|547433864|ref|WP_022066373.1|aP endonuclease family 2/4-hydroxyphenylpyruvate dioxygenase [Klebsiella variicola CAG:634] >gi|524235140|emb|CDA03719.1| aP endonuclease family 2/4-hydroxyphenylpyruvate dioxygenase [Klebsiella variicola CAG:634]	8.5967e-28	sp|P07046|3SHD_NEUCR	3e-41	3-dehydroshikimate dehydratase OS=Neurospora crassa (strain ATCC 24698 / 74-OR23-1A / CBS 708.71 / DSM 1257 / FGSC 987) GN=qa-4 PE=4 SV=1										GO:0016853	isomerase activity
TCONS_00000017	2038	gi|406911608|gb|EKD51365.1|short-chain dehydrogenase/reductase SDR [uncultured bacterium]	1.15953e-08	sp|O88876|DHRS3_MOUSE	8e-07	Short-chain dehydrogenase/reductase 3 OS=Mus musculus GN=Dhrs3 PE=2 SV=2	KOG1201	3e-07	Hydroxysteroid 17-beta dehydrogenase 11
TCONS_00000018	569	gi|406887580|gb|EKD34321.1|hypothetical protein ACD_75C02389G0004 [uncultured bacterium]	2.46764e-11	sp|Q4HXT6|PMP3_GIBZE	3e-25	Plasma membrane proteolipid 3 OS=Gibberella zeae (strain PH-1 / ATCC MYA-4620 / FGSC 9075 / NRRL 31084) GN=PMP3 PE=3 SV=2	KOG1773	1e-18	Stress responsive protein
TCONS_00000019	1297	gi|291334383|gb|ADD94040.1|NADH:flavin oxidoreductase Old Yellow Enzyme family protein [uncultured marine bacterium MedDCM-OCT-S12-C289]	5.93136e-56	sp|P32382|NADO_THEBR	3e-38	NADH oxidase OS=Thermoanaerobacter brockii PE=1 SV=1	KOG0134	4e-68	NADH:flavin oxidoreductase/12-oxophytodienoate reductase							GO:0016491;GO:0055114;GO:0010181	oxidoreductase activity|oxidation-reduction process|FMN binding
TCONS_00000020	2884	gi|407006556|gb|EKE22433.1|hypothetical protein ACD_6C00826G0004, partial [uncultured bacterium]	1.06186e-07
TCONS_00000021	2938	gi|407006556|gb|EKE22433.1|hypothetical protein ACD_6C00826G0004, partial [uncultured bacterium]	1.01597e-07
TCONS_00000022	1370
TCONS_00000023	5283	gi|547226012|ref|WP_021963109.1|hypothetical protein [Prevotella sp. CAG:1185] >gi|524103899|emb|CCY82792.1| putative uncharacterized protein [Prevotella sp. CAG:1185]	1.14047e-85	sp|O86365|Y584_MYCTU	8e-31	Uncharacterized glycosidase Rv0584 OS=Mycobacterium tuberculosis GN=Rv0584 PE=3 SV=1
TCONS_00000024	1816			sp|Q4PIP8|PNS1_USTMA	0	Protein PNS1 OS=Ustilago maydis (strain 521 / FGSC 9021) GN=PNS1 PE=3 SV=1	KOG1362	4e-62	Choline transporter-like protein
TCONS_00000025	1624
TCONS_00000026	518
TCONS_00000027	1026	gi|663521831|gb|AIF12127.1|PUA domain-containing protein [uncultured marine thaumarchaeote KM3_54_G03]	2.96914e-17	sp|P87313|TMA20_SCHPO	6e-47	Translation machinery-associated protein 20 OS=Schizosaccharomyces pombe (strain 972 / ATCC 24843) GN=tma20 PE=3 SV=5	KOG2523	1e-46	Predicted RNA-binding protein with PUA domain							GO:0003723	RNA binding
TCONS_00000028	1322			sp|D3ZN43|NDUF6_RAT	2e-34	NADH dehydrogenase (ubiquinone) complex I, assembly factor 6 OS=Rattus norvegicus GN=Ndufaf6 PE=3 SV=1	KOG4411	1e-28	Phytoene/squalene synthetase
TCONS_00000029	3029			sp|Q09910|YAJB_SCHPO	2e-52	Uncharacterized protein C30D11.11 OS=Schizosaccharomyces pombe (strain 972 / ATCC 24843) GN=SPAC30D11.11 PE=4 SV=1	KOG0748	5e-53	Predicted membrane proteins, contain hemolysin III domain	ko04152;ko04932;ko04920	AMPK signaling pathway|Non-alcoholic fatty liver disease (NAFLD)|Adipocytokine signaling pathway	3	K07297	ADIPOR	adiponectin receptor
TCONS_00000030	2970			sp|Q09910|YAJB_SCHPO	2e-52	Uncharacterized protein C30D11.11 OS=Schizosaccharomyces pombe (strain 972 / ATCC 24843) GN=SPAC30D11.11 PE=4 SV=1	KOG0748	4e-53	Predicted membrane proteins, contain hemolysin III domain	ko04152;ko04932;ko04920	AMPK signaling pathway|Non-alcoholic fatty liver disease (NAFLD)|Adipocytokine signaling pathway	3	K07297	ADIPOR	adiponectin receptor
TCONS_00000031	3025			sp|Q09910|YAJB_SCHPO	2e-52	Uncharacterized protein C30D11.11 OS=Schizosaccharomyces pombe (strain 972 / ATCC 24843) GN=SPAC30D11.11 PE=4 SV=1	KOG0748	5e-53	Predicted membrane proteins, contain hemolysin III domain	ko04152;ko04932;ko04920	AMPK signaling pathway|Non-alcoholic fatty liver disease (NAFLD)|Adipocytokine signaling pathway	3	K07297	ADIPOR	adiponectin receptor
TCONS_00000032	2276	gi|406942403|gb|EKD74642.1|Cytochrome P450 family protein [uncultured bacterium]	3.57462e-22	sp|P17549|CP53_ASPNG	8e-152	Benzoate 4-monooxygenase OS=Aspergillus niger GN=bphA PE=1 SV=1	KOG0158	5e-27	Cytochrome P450 CYP3/CYP5/CYP6/CYP9 subfamilies	ko01220;ko00362;ko00627	Degradation of aromatic compounds|Benzoate degradation|Aminobenzoate degradation	3	K07824	E1.14.13.12	benzoate 4-monooxygenase	GO:0020037;GO:0005506;GO:0003958;GO:0009055;GO:0070330;GO:0055114;GO:0010181	heme binding|iron ion binding|NADPH-hemoprotein reductase activity|electron carrier activity|aromatase activity|oxidation-reduction process|FMN binding
TCONS_00000033	1504	gi|548370738|ref|WP_022518221.1|glycerophosphoryl diester phosphodiesterase [Roseburia sp. CAG:100] >gi|524844174|emb|CDF44903.1| glycerophosphoryl diester phosphodiesterase [Roseburia sp. CAG:100]	2.33252e-22	sp|O14169|PGC1_SCHPO	9e-24	Phosphatidylglycerol phospholipase C OS=Schizosaccharomyces pombe (strain 972 / ATCC 24843) GN=SPAC4D7.02c PE=3 SV=2	KOG2258	5e-22	Glycerophosphoryl diester phosphodiesterase
TCONS_00000034	1687	gi|548370738|ref|WP_022518221.1|glycerophosphoryl diester phosphodiesterase [Roseburia sp. CAG:100] >gi|524844174|emb|CDF44903.1| glycerophosphoryl diester phosphodiesterase [Roseburia sp. CAG:100]	3.32534e-22	sp|O14169|PGC1_SCHPO	2e-23	Phosphatidylglycerol phospholipase C OS=Schizosaccharomyces pombe (strain 972 / ATCC 24843) GN=SPAC4D7.02c PE=3 SV=2	KOG2258	1e-21	Glycerophosphoryl diester phosphodiesterase
TCONS_00000035	435
TCONS_00000036	2082			sp|P0CO63|PPME1_CRYNB	2e-73	Protein phosphatase methylesterase 1 OS=Cryptococcus neoformans var. neoformans serotype D (strain B-3501A) GN=PPE1 PE=3 SV=1	KOG2564	7e-55	Predicted acetyltransferases and hydrolases with the alpha/beta hydrolase fold
TCONS_00000037	2217	gi|524236711|emb|CDA02267.1|tartrate transporter [Klebsiella variicola CAG:634]	3.42178e-28	sp|Q9US44|YIZG_SCHPO	9e-54	Uncharacterized transporter C1002.16c OS=Schizosaccharomyces pombe (strain 972 / ATCC 24843) GN=SPAC1002.16c PE=3 SV=1	KOG2533	2e-54	Permease of the major facilitator superfamily
TCONS_00000038	1594
TCONS_00000039	2135			sp|O13938|YEP4_SCHPO	2e-24	UPF0658 Golgi apparatus membrane protein C23H3.04 OS=Schizosaccharomyces pombe (strain 972 / ATCC 24843) GN=SPAC23H3.04 PE=3 SV=3
TCONS_00000040	1171
TCONS_00000041	2318	gi|557426030|ref|WP_023428042.1|Arabinose efflux permease [uncultured Acidilobus sp. OSP8] >gi|557078812|gb|ESQ24641.1| Arabinose efflux permease [uncultured Acidilobus sp. OSP8]	3.14964e-52	sp|O42885|YBN1_SCHPO	2e-121	Putative inorganic phosphate transporter C8E4.01c OS=Schizosaccharomyces pombe (strain 972 / ATCC 24843) GN=SPBC8E4.01c PE=1 SV=2	KOG0252	1e-120	Inorganic phosphate transporter
TCONS_00000042	834	gi|374854424|dbj|BAL57306.1|thiopurine S-methyltransferase [uncultured Bacteroidetes bacterium]	1.17277e-11	sp|Q6AWU6|HOL3_ARATH	2e-23	Probable thiol methyltransferase 2 OS=Arabidopsis thaliana GN=HOL3 PE=1 SV=1										GO:0008757;GO:0032259	S-adenosylmethionine-dependent methyltransferase activity|methylation
TCONS_00000043	1250			sp|Q9QXN5|MIOX_MOUSE	3e-35	Inositol oxygenase OS=Mus musculus GN=Miox PE=1 SV=2	KOG1573	3e-35	Aldehyde reductase	ko00053;ko00562	Ascorbate and aldarate metabolism|Inositol phosphate metabolism	2	K00469	MIOX	inositol oxygenase
TCONS_00000044	1743			sp|O14166|YDX3_SCHPO	2e-11	Uncharacterized protein C4C5.03 OS=Schizosaccharomyces pombe (strain 972 / ATCC 24843) GN=SPAC4C5.03 PE=4 SV=1
TCONS_00000045	823
TCONS_00000046	855
TCONS_00000047	4226			sp|Q04052|ARO80_YEAST	3e-09	Transcriptional activator ARO80 OS=Saccharomyces cerevisiae (strain ATCC 204508 / S288c) GN=ARO80 PE=1 SV=1
TCONS_00000048	3332	gi|524679622|emb|CDD88525.1|drug resistance transporter Bcr/CflA subfamily [Tannerella sp. CAG:51]	1.65401e-10	sp|Q7Z9I0|YHA8_SCHPO	9e-87	Uncharacterized MFS-type transporter C409.08 OS=Schizosaccharomyces pombe (strain 972 / ATCC 24843) GN=SPBC409.08 PE=3 SV=1	KOG0255	2e-87	Synaptic vesicle transporter SVOP and related transporters (major facilitator superfamily)
TCONS_00000049	5646	gi|524001961|emb|CCX87455.1|l-serine ammonia-lyase [Parasutterella excrementihominis CAG:233]	5.09671e-63	sp|O86564|SDHL_STRCO	6e-66	L-serine dehydratase OS=Streptomyces coelicolor (strain ATCC BAA-471 / A3(2) / M145) GN=sdaA PE=3 SV=1										GO:0051539;GO:0003941;GO:0006094	4 iron, 4 sulfur cluster binding|L-serine ammonia-lyase activity|gluconeogenesis
TCONS_00000050	1116	gi|119713653|gb|ABL97704.1|alcohol dehydrogenase [uncultured marine bacterium EB0_39H12]	6.8884e-52	sp|A7RK30|QORL2_NEMVE	2e-48	Quinone oxidoreductase-like protein 2 homolog OS=Nematostella vectensis GN=v1g238856 PE=3 SV=1	KOG1198	4e-38	Zinc-binding oxidoreductase							GO:0008270;GO:0016491;GO:0055114	zinc ion binding|oxidoreductase activity|oxidation-reduction process
TCONS_00000051	1210	gi|291334145|gb|ADD93815.1|hypothetical protein [uncultured marine bacterium MedDCM-OCT-S05-C362]	4.20863e-13				KOG4626	4e-06	O-linked N-acetylglucosamine transferase OGT
TCONS_00000052	385
TCONS_00000053	1252	gi|568605275|gb|AHE14647.1|O-methyltransferase [uncultured bacterium]	2.09466e-09	sp|P42712|DMPM_STRAD	2e-06	O-demethylpuromycin-O-methyltransferase OS=Streptomyces alboniger GN=dmpM PE=3 SV=1
TCONS_00000054	2468			sp|P38680|MTR_NEUCR	7e-11	N amino acid transport system protein OS=Neurospora crassa (strain ATCC 24698 / 74-OR23-1A / CBS 708.71 / DSM 1257 / FGSC 987) GN=mtr PE=3 SV=2
TCONS_00000055	6005			sp|Q4PIK6|RCF1_USTMA	3e-94	Respiratory supercomplex factor 1, mitochondrial OS=Ustilago maydis (strain 521 / FGSC 9021) GN=RCF1 PE=3 SV=1	KOG4431	3e-12	Uncharacterized protein, induced by hypoxia
TCONS_00000056	4691	gi|524584064|emb|CDD03807.1|d-xylose-proton symporter [Prevotella sp. CAG:592]	1.87021e-55	sp|P15325|QUTD_EMENI	7e-88	Quinate permease OS=Emericella nidulans (strain FGSC A4 / ATCC 38163 / CBS 112.46 / NRRL 194 / M139) GN=qutD PE=1 SV=2	KOG0254	1e-59	Predicted transporter (major facilitator superfamily)
TCONS_00000057	4513			sp|O60152|UBR1_SCHPO	2e-30	E3 ubiquitin-protein ligase ubr1 OS=Schizosaccharomyces pombe (strain 972 / ATCC 24843) GN=ubr1 PE=3 SV=1	KOG1140	1e-24	N-end rule pathway, recognition component UBR1
TCONS_00000058	6700			sp|P07272|PPR1_YEAST	2e-06	Pyrimidine pathway regulatory protein 1 OS=Saccharomyces cerevisiae (strain ATCC 204508 / S288c) GN=PPR1 PE=1 SV=1
TCONS_00000059	1313	gi|558590554|ref|WP_023503284.1|deoxyhypusine synthase [uncultured archaeon A07HN63] >gi|557615254|gb|ESS08815.1| deoxyhypusine synthase [uncultured archaeon A07HN63]	4.7392e-66	sp|Q9AXQ9|DHYS_MUSAC	5e-149	Deoxyhypusine synthase OS=Musa acuminata GN=DHS PE=2 SV=1	KOG2924	2e-140	Deoxyhypusine synthase
TCONS_00000060	2169	gi|406910095|gb|EKD50196.1|hypothetical protein ACD_62C00615G0002 [uncultured bacterium]	3.85874e-13
TCONS_00000061	1633			sp|Q9UTD8|ERD11_SCHPO	4e-20	Protein ERD1 homolog 1 OS=Schizosaccharomyces pombe (strain 972 / ATCC 24843) GN=erd1 PE=3 SV=2	KOG1162	9e-16	Predicted small molecule transporter
TCONS_00000062	1080	gi|547962307|ref|WP_022362546.1|molybdenum cofactor biosynthesis protein C [Eggerthella sp. CAG:298] >gi|524648402|emb|CDD57677.1| molybdenum cofactor biosynthesis protein C [Eggerthella sp. CAG:298]	1.04212e-06	sp|Q4PII9|NOP16_USTMA	7e-96	Nucleolar protein 16 OS=Ustilago maydis (strain 521 / FGSC 9021) GN=NOP16 PE=3 SV=1	KOG4771	5e-20	Nucleolar protein (NOP16) involved in 60S ribosomal subunit biogenesis
TCONS_00000063	2740	gi|407007836|gb|EKE23383.1|hypothetical protein ACD_6C00496G0002 [uncultured bacterium]	2.19218e-51	sp|Q9HE12|YI31_SCHPO	8e-149	Putative purine permease C1399.01c OS=Schizosaccharomyces pombe (strain 972 / ATCC 24843) GN=SPAC1399.01c PE=3 SV=1	KOG1292	1e-09	Xanthine/uracil transporters
TCONS_00000064	1883
TCONS_00000065	1480	gi|636679300|gb|AIA18523.1|NAD dependent epimerase/dehydratase family [uncultured bacterium]	9.43744e-30	sp|P44094|Y1014_HAEIN	4e-52	Uncharacterized protein HI_1014 OS=Haemophilus influenzae (strain ATCC 51907 / DSM 11121 / KW20 / Rd) GN=HI_1014 PE=3 SV=1
TCONS_00000066	937	gi|534502928|gb|AGU11642.1|NAD dependent epimerase/dehydratase family, partial [uncultured organism]	1.84433e-11	sp|P44094|Y1014_HAEIN	8e-22	Uncharacterized protein HI_1014 OS=Haemophilus influenzae (strain ATCC 51907 / DSM 11121 / KW20 / Rd) GN=HI_1014 PE=3 SV=1
TCONS_00000067	1770
TCONS_00000068	3755	gi|524495179|emb|CDC34989.1|alpha/beta hydrolase [Anaerostipes sp. CAG:276]	2.25752e-06	sp|Q757T0|HUL4_ASHGO	1e-22	Probable E3 ubiquitin-protein ligase HUL4 OS=Ashbya gossypii (strain ATCC 10895 / CBS 109.51 / FGSC 9923 / NRRL Y-1056) GN=HUL4 PE=3 SV=1	KOG0941	4e-24	E3 ubiquitin protein ligase
TCONS_00000069	1080	gi|406959022|gb|EKD86490.1|Ribosome-recycling factor [uncultured bacterium]	4.36493e-19	sp|Q1LSV4|RRF_BAUCH	3e-21	Ribosome-recycling factor OS=Baumannia cicadellinicola subsp. Homalodisca coagulata GN=frr PE=3 SV=1	KOG4759	2e-10	Ribosome recycling factor							GO:0005737;GO:0006415	cytoplasm|translational termination
TCONS_00000070	2895			sp|O74840|YCY3_SCHPO	1e-12	Smr domain-containing protein C1235.03 OS=Schizosaccharomyces pombe (strain 972 / ATCC 24843) GN=SPCC1235.03 PE=2 SV=2	KOG2401	3e-13	Predicted MutS-related protein involved in mismatch repair
TCONS_00000071	2130	gi|291334160|gb|ADD93829.1|short chain dehydrogenase/reductase SDR [uncultured marine bacterium MedDCM-OCT-S05-C75]	1.94864e-35	sp|Q9X248|FABG_THEMA	8e-17	3-oxoacyl-[acyl-carrier-protein] reductase FabG OS=Thermotoga maritima (strain ATCC 43589 / MSB8 / DSM 3109 / JCM 10099) GN=fabG PE=3 SV=1	KOG0725	4e-16	Reductases with broad range of substrate specificities							GO:0055114;GO:0016491	oxidation-reduction process|oxidoreductase activity
TCONS_00000072	1089	gi|547275199|ref|WP_022008976.1|uracil phosphoribosyltransferase [Firmicutes bacterium CAG:646] >gi|524163463|emb|CCZ35300.1| uracil phosphoribosyltransferase [Firmicutes bacterium CAG:646]	5.32539e-52	sp|A7NRA6|UPP_ROSCS	7e-57	Uracil phosphoribosyltransferase OS=Roseiflexus castenholzii (strain DSM 13941 / HLO8) GN=upp PE=3 SV=1	KOG4203	4e-40	Armadillo/beta-Catenin/plakoglobin	ko00240	Pyrimidine metabolism	1	K00761	upp, UPRT	uracil phosphoribosyltransferase
TCONS_00000073	4057	gi|407006526|gb|EKE22412.1|ThiJ/PfpI family protein [uncultured bacterium]	8.11347e-54	sp|Q9C101|YKT8_SCHPO	3e-52	Uncharacterized MFS-type transporter PB1E7.08c OS=Schizosaccharomyces pombe (strain 972 / ATCC 24843) GN=SPAPB1E7.08c PE=1 SV=1	KOG0253	7e-53	Synaptic vesicle transporter SV2 (major facilitator superfamily)							GO:0008233;GO:0006508	peptidase activity|proteolysis
TCONS_00000074	2277			sp|P32804|ZRT1_YEAST	3e-51	Zinc-regulated transporter 1 OS=Saccharomyces cerevisiae (strain ATCC 204508 / S288c) GN=ZRT1 PE=1 SV=1	KOG1558	7e-52	Fe2+/Zn2+ regulated transporter
TCONS_00000075	2191
TCONS_00000076	2008
TCONS_00000077	1707			sp|P53584|YTP1_YEAST	2e-59	Protein YTP1 OS=Saccharomyces cerevisiae (strain ATCC 204508 / S288c) GN=YTP1 PE=1 SV=1
TCONS_00000078	3828	gi|406988463|gb|EKE08456.1|cytidylyltransferase protein [uncultured bacterium]	1.30808e-11	sp|Q9ZV56|CCT1_ARATH	5e-45	Choline-phosphate cytidylyltransferase 1 OS=Arabidopsis thaliana GN=CCT1 PE=1 SV=1	KOG2804	1e-45	Phosphorylcholine transferase/cholinephosphate cytidylyltransferase	ko05231;ko00564;ko00440	Choline metabolism in cancer|Glycerophospholipid metabolism|Phosphonate and phosphinate metabolism	3	K00968	PCYT1	choline-phosphate cytidylyltransferase
TCONS_00000079	2804	gi|548255737|ref|WP_022473254.1|DNA polymerase IV [Sutterella sp. CAG:521] >gi|524781962|emb|CDE75739.1| dNA polymerase IV [Sutterella sp. CAG:521]	2.38657e-11	sp|O42917|ESO1_SCHPO	4e-44	N-acetyltransferase eso1 OS=Schizosaccharomyces pombe (strain 972 / ATCC 24843) GN=eso1 PE=1 SV=1	KOG2095	3e-45	DNA polymerase iota/DNA damage inducible protein	ko03460	Fanconi anemia pathway	1	K03509	POLH	DNA polymerase eta	GO:0005737;GO:0006261;GO:0003887;GO:0000287;GO:0003684;GO:0006281	cytoplasm|DNA-dependent DNA replication|DNA-directed DNA polymerase activity|magnesium ion binding|damaged DNA binding|DNA repair
TCONS_00000080	1201	gi|547469376|ref|WP_022088189.1|fibronectin type III domain protein [Eubacterium sp. CAG:156] >gi|524266431|emb|CDA28811.1| fibronectin type III domain protein [Eubacterium sp. CAG:156]	1.16831e-15	sp|Q09788|ASL1_SCHPO	5e-25	Alkali-sensitive linkage protein 1 OS=Schizosaccharomyces pombe (strain 972 / ATCC 24843) GN=asl1 PE=1 SV=1
TCONS_00000081	2056			sp|P38310|FTH1_YEAST	8e-34	Iron transporter FTH1 OS=Saccharomyces cerevisiae (strain ATCC 204508 / S288c) GN=FTH1 PE=1 SV=2
TCONS_00000082	1525	gi|547829168|ref|WP_022237294.1|oxidoreductase short chain dehydrogenase/reductase family protein [Clostridium leptum CAG:27] >gi|524461887|emb|CDC04301.1| oxidoreductase short chain dehydrogenase/reductase family protein [Clostridium leptum CAG:27]	5.70504e-62	sp|P50166|ARDH_CANTR	6e-62	D-arabinitol 2-dehydrogenase [ribulose-forming] OS=Candida tropicalis GN=ARD PE=1 SV=1	KOG0725	4e-47	Reductases with broad range of substrate specificities
TCONS_00000083	2423	gi|149356308|gb|EDM44864.1|dihydroxyacetone kinase [unidentified eubacterium SCB49]	1.23729e-49	sp|O13902|DAK1_SCHPO	1e-107	Dihydroxyacetone kinase 1 OS=Schizosaccharomyces pombe (strain 972 / ATCC 24843) GN=dak1 PE=3 SV=1	KOG2426	3e-108	Dihydroxyacetone kinase/glycerone kinase	ko00680;ko00561;ko01200;ko04622	Methane metabolism|Glycerolipid metabolism|Carbon metabolism|RIG-I-like receptor signaling pathway	4	K00863	E2.7.1.29, DAK1, DAK2	dihydroxyacetone kinase	GO:0006071;GO:0016310;GO:0004371	glycerol metabolic process|phosphorylation|glycerone kinase activity
TCONS_00000084	4026			sp|O74504|YJD1_SCHPO	3e-39	UPF0590 protein C594.01 OS=Schizosaccharomyces pombe (strain 972 / ATCC 24843) GN=SPCC594.01 PE=1 SV=2
TCONS_00000085	1680	gi|689677807|emb|CEF49322.1|unnamed protein product [uncultured bacterium]	2.54469e-16	sp|O22785|PR19B_ARATH	5e-92	Pre-mRNA-processing factor 19 homolog 2 OS=Arabidopsis thaliana GN=PRP19B PE=1 SV=3	KOG0289	2e-83	mRNA splicing factor
TCONS_00000086	779
TCONS_00000087	4180			sp|O59741|YN25_SCHPO	8e-27	Uncharacterized transcriptional regulatory protein C530.05 OS=Schizosaccharomyces pombe (strain 972 / ATCC 24843) GN=SPBC530.05 PE=4 SV=2
TCONS_00000088	5330	gi|547821203|ref|WP_022229681.1|branched-chain-amino-acid aminotransferase [Firmicutes bacterium CAG:41] >gi|524454987|emb|CDB94101.1| branched-chain-amino-acid aminotransferase [Firmicutes bacterium CAG:41]	3.26338e-67	sp|P38891|BCA1_YEAST	3e-98	Branched-chain-amino-acid aminotransferase, mitochondrial OS=Saccharomyces cerevisiae (strain ATCC 204508 / S288c) GN=BAT1 PE=1 SV=1	KOG0975	8e-99	Branched chain aminotransferase BCAT1, pyridoxal phosphate enzymes type IV superfamily	ko00280;ko00290;ko00770;ko01210;ko01230	Valine, leucine and isoleucine degradation|Valine, leucine and isoleucine biosynthesis|Pantothenate and CoA biosynthesis|2-Oxocarboxylic acid metabolism|Biosynthesis of amino acids	5	K00826	E2.6.1.42, ilvE	branched-chain amino acid aminotransferase
TCONS_00000089	3877	gi|406885117|gb|EKD32391.1|hypothetical protein ACD_77C00103G0002 [uncultured bacterium]	0	sp|Q5F3T9|UGDH_CHICK	0	UDP-glucose 6-dehydrogenase OS=Gallus gallus GN=UGDH PE=2 SV=1	KOG2666	0	UDP-glucose/GDP-mannose dehydrogenase	ko00040;ko00053;ko00500;ko00520	Pentose and glucuronate interconversions|Ascorbate and aldarate metabolism|Starch and sucrose metabolism|Amino sugar and nucleotide sugar metabolism	4	K00012	UGDH, ugd	UDPglucose 6-dehydrogenase	GO:0051287;GO:0055114;GO:0016616	NAD binding|oxidation-reduction process|oxidoreductase activity, acting on the CH-OH group of donors, NAD or NADP as acceptor
TCONS_00000090	4284	gi|659916391|gb|AID69671.1|acyl-CoA dehydrogenase [uncultured organism]	5.72664e-31	sp|Q09189|AZR1_SCHPO	8e-28	5-azacytidine resistance protein azr1 OS=Schizosaccharomyces pombe (strain 972 / ATCC 24843) GN=azr1 PE=4 SV=3	KOG0137	1e-89	Very-long-chain acyl-CoA dehydrogenase							GO:0055114;GO:0003995	oxidation-reduction process|acyl-CoA dehydrogenase activity
TCONS_00000091	1727			sp|O74782|YGBA_SCHPO	2e-31	Universal stress protein A family protein C25B2.10 OS=Schizosaccharomyces pombe (strain 972 / ATCC 24843) GN=SPBC25B2.10 PE=1 SV=1
TCONS_00000092	1677	gi|297182673|gb|ADI18830.1|predicted xylanase/chitin deacetylase [uncultured beta proteobacterium HF0010_04H24]	4.70761e-86	sp|O13842|CDA1_SCHPO	6e-105	Chitin deacetylase 1 OS=Schizosaccharomyces pombe (strain 972 / ATCC 24843) GN=cda1 PE=1 SV=1										GO:0045493;GO:0016810	xylan catabolic process|hydrolase activity, acting on carbon-nitrogen (but not peptide) bonds
TCONS_00000093	1212
TCONS_00000094	1706	gi|524050042|emb|CCY34162.1|putative beta-1 3-exoglucanase [Ruminococcus sp. CAG:60]	2.66209e-23	sp|O74799|EXG3_SCHPO	6e-73	Glucan 1,3-beta-glucosidase 3 OS=Schizosaccharomyces pombe (strain 972 / ATCC 24843) GN=exg3 PE=3 SV=1
TCONS_00000095	966	gi|374853396|dbj|BAL56305.1|lipase [uncultured Acetothermia bacterium]	3.62862e-11	sp|A3GGU3|KFA_PICST	1e-16	Kynurenine formamidase OS=Scheffersomyces stipitis (strain ATCC 58785 / CBS 6054 / NBRC 10063 / NRRL Y-11545) GN=BNA7 PE=3 SV=2										GO:0008152;GO:0016787	metabolic process|hydrolase activity
TCONS_00000096	1016	gi|557409970|ref|WP_023412750.1|hypothetical protein [uncultured Thiohalocapsa sp. PB-PSB1] >gi|557036907|gb|ESQ14064.1| hypothetical protein N838_13050 [uncultured Thiohalocapsa sp. PB-PSB1]	4.25169e-38	sp|Q4PID3|APTH1_USTMA	3e-164	Acyl-protein thioesterase 1 OS=Ustilago maydis (strain 521 / FGSC 9021) GN=UM00130 PE=3 SV=1	KOG2112	4e-55	Lysophospholipase	ko00564	Glycerophospholipid metabolism	1	K06130	LYPLA2	lysophospholipase II	GO:0016787	hydrolase activity
TCONS_00000097	998	gi|406998745|gb|EKE16631.1|hypothetical protein ACD_10C00885G0004 [uncultured bacterium]	5.47814e-41	sp|Q4PID3|APTH1_USTMA	3e-167	Acyl-protein thioesterase 1 OS=Ustilago maydis (strain 521 / FGSC 9021) GN=UM00130 PE=3 SV=1	KOG2112	2e-57	Lysophospholipase	ko00564	Glycerophospholipid metabolism	1	K06130	LYPLA2	lysophospholipase II	GO:0016787	hydrolase activity
TCONS_00000098	922			sp|A7SLC8|NAT9_NEMVE	5e-35	N-acetyltransferase 9-like protein OS=Nematostella vectensis GN=nat9 PE=3 SV=1	KOG4135	2e-31	Predicted phosphoglucosamine acetyltransferase
TCONS_00000099	2201
TCONS_00000100	3235			sp|Q4PIC4|SPT5_USTMA	0	Transcription elongation factor SPT5 OS=Ustilago maydis (strain 521 / FGSC 9021) GN=SPT5 PE=3 SV=1	KOG1999	3e-145	RNA polymerase II transcription elongation factor DSIF/SUPT5H/SPT5
TCONS_00000101	4365
TCONS_00000102	3981
TCONS_00000103	574
TCONS_00000104	1162
TCONS_00000105	2312	gi|557388518|ref|WP_023406101.1|hypothetical protein [uncultured Desulfofustis sp. PB-SRB1] >gi|557035171|gb|ESQ12628.1| hypothetical protein N839_01910 [uncultured Desulfofustis sp. PB-SRB1]	5.25963e-07
TCONS_00000106	344			sp|P53507|TOM7_YEAST	3e-10	Mitochondrial import receptor subunit TOM7 OS=Saccharomyces cerevisiae (strain ATCC 204508 / S288c) GN=TOM7 PE=1 SV=2	KOG4449	8e-11	Translocase of outer mitochondrial membrane complex, subunit TOM7
TCONS_00000107	2141
TCONS_00000108	1587
TCONS_00000109	322
TCONS_00000110	6732			sp|O13817|SEC7C_SCHPO	3e-39	Protein transport protein sec73 OS=Schizosaccharomyces pombe (strain 972 / ATCC 24843) GN=sec73 PE=3 SV=2	KOG0929	6e-30	Guanine nucleotide exchange factor
TCONS_00000111	3268	gi|374853708|dbj|BAL56609.1|short-chain dehydrogenase/reductase [uncultured prokaryote]	7.84721e-72	sp|Q01373|FOX2_NEUCR	0	Peroxisomal hydratase-dehydrogenase-epimerase OS=Neurospora crassa (strain ATCC 24698 / 74-OR23-1A / CBS 708.71 / DSM 1257 / FGSC 987) GN=fox-2 PE=1 SV=1	KOG1206	0	Peroxisomal multifunctional beta-oxidation protein and related enzymes							GO:0055114;GO:0016491	oxidation-reduction process|oxidoreductase activity
TCONS_00000112	2409	gi|547848286|ref|WP_022255472.1|cation diffusion facilitator family transporter [Clostridium sp. CAG:505] >gi|524486877|emb|CDC26046.1| cation diffusion facilitator family transporter [Firmicutes bacterium CAG:466] >gi|524648551|emb|CDD62684.1| cation diffusion facilitator family transporter [Clostridium sp. CAG:505]	1.01133e-21	sp|Q08970|MMT2_YEAST	3e-32	Mitochondrial metal transporter 2 OS=Saccharomyces cerevisiae (strain ATCC 204508 / S288c) GN=MMT2 PE=1 SV=2	KOG1485	2e-31	Mitochondrial Fe2+ transporter MMT1 and related transporters (cation diffusion facilitator superfamily)
TCONS_00000113	528
TCONS_00000114	1337
TCONS_00000115	1419			sp|Q5R966|ZFN2A_PONAB	1e-16	AN1-type zinc finger protein 2A OS=Pongo abelii GN=ZFAND2A PE=3 SV=1	KOG3183	6e-17	Predicted Zn-finger protein
TCONS_00000116	1519			sp|Q5R966|ZFN2A_PONAB	1e-16	AN1-type zinc finger protein 2A OS=Pongo abelii GN=ZFAND2A PE=3 SV=1	KOG3183	7e-17	Predicted Zn-finger protein
TCONS_00000117	1821	gi|524067529|emb|CCY49153.1|pyruvate kinase [Peptostreptococcus anaerobius CAG:621]	1.70368e-127	sp|P22360|KPYK_EMENI	0	Pyruvate kinase OS=Emericella nidulans (strain FGSC A4 / ATCC 38163 / CBS 112.46 / NRRL 194 / M139) GN=pkiA PE=3 SV=2	KOG2323	0	Pyruvate kinase	ko05203;ko05230;ko04930;ko00010;ko00620;ko00230;ko01200;ko01230;ko04922	Viral carcinogenesis|Central carbon metabolism in cancer|Type II diabetes mellitus|Glycolysis / Gluconeogenesis|Pyruvate metabolism|Purine metabolism|Carbon metabolism|Biosynthesis of amino acids|Glucagon signaling pathway	9	K00873	PK, pyk	pyruvate kinase
TCONS_00000118	1229			sp|P49191|ELO3_CAEEL	1e-12	Putative fatty acid elongation protein 3 OS=Caenorhabditis elegans GN=elo-3 PE=1 SV=2	KOG3072	6e-13	Long chain fatty acid elongase
TCONS_00000119	1169			sp|P78603|SEC17_COPC7	6e-77	Vesicular-fusion protein SEC17 OS=Coprinopsis cinerea (strain Okayama-7 / 130 / ATCC MYA-4618 / FGSC 9003) GN=SEC17 PE=3 SV=2	KOG1586	2e-56	Protein required for fusion of vesicles in vesicular transport, alpha-SNAP	ko04721	Synaptic vesicle cycle	1	K15296	NAPA, SNAPA, SEC17	alpha-soluble NSF attachment protein
TCONS_00000120	897			sp|Q20728|TBCB_CAEEL	3e-41	Tubulin-specific chaperone B OS=Caenorhabditis elegans GN=F53F4.3 PE=1 SV=1	KOG3206	6e-42	Alpha-tubulin folding cofactor B
TCONS_00000121	2010			sp|Q9P2S5|WRP73_HUMAN	6e-26	WD repeat-containing protein WRAP73 OS=Homo sapiens GN=WRAP73 PE=2 SV=1	KOG4497	8e-27	Uncharacterized conserved protein WDR8, contains WD repeats
TCONS_00000122	2668	gi|91070433|gb|ABE11344.1|SqdX [uncultured Prochlorococcus marinus clone HOT0M-10E12]	2.51616e-36	sp|O06423|MGTA_MYCTU	3e-33	GDP-mannose-dependent alpha-mannosyltransferase OS=Mycobacterium tuberculosis GN=mgtA PE=1 SV=1	KOG1111	2e-17	N-acetylglucosaminyltransferase complex, subunit PIG-A/SPT14, required for phosphatidylinositol biosynthesis/Sulfolipid synthase							GO:0009058;GO:0016740	biosynthetic process|transferase activity
TCONS_00000123	4789			sp|O13779|YF2E_SCHPO	4e-18	Putative metal ion transporter C17A12.14 OS=Schizosaccharomyces pombe (strain 972 / ATCC 24843) GN=SPAC17A2.14 PE=1 SV=4
TCONS_00000124	1601			sp|Q5RJS9|RPF1_RAT	1e-47	Ribosome production factor 1 OS=Rattus norvegicus GN=Rpf1 PE=2 SV=2	KOG2780	9e-48	Ribosome biogenesis protein RPF1, contains IMP4 domain
TCONS_00000125	1982			sp|O42858|SWD1_SCHPO	2e-52	Set1 complex component swd1 OS=Schizosaccharomyces pombe (strain 972 / ATCC 24843) GN=swd1 PE=3 SV=2	KOG1273	5e-53	WD40 repeat protein
TCONS_00000126	4484
TCONS_00000127	2179			sp|Q9P4X3|UTP7_SCHPO	1e-140	Probable U3 small nucleolar RNA-associated protein 7 OS=Schizosaccharomyces pombe (strain 972 / ATCC 24843) GN=utp7 PE=3 SV=1	KOG1272	2e-141	WD40-repeat-containing subunit of the 18S rRNA processing complex
TCONS_00000128	5631	gi|546766816|ref|WP_021891984.1|competence protein ComEA helix-hairpin-helix repeat region [Bacteroides sp. CAG:20] >gi|524013061|emb|CCX94480.1| competence protein ComEA helix-hairpin-helix repeat region [Bacteroides sp. CAG:20]	2.45094e-14	sp|Q4PI89|SPT6_USTMA	0	Transcription elongation factor SPT6 OS=Ustilago maydis (strain 521 / FGSC 9021) GN=SPT6 PE=3 SV=1	KOG1856	2e-172	Transcription elongation factor SPT6
TCONS_00000129	870
TCONS_00000130	4082	gi|149355414|gb|EDM43973.1|neutral zinc metallopeptidase, M1 family protein [unidentified eubacterium SCB49]	8.17729e-93	sp|Q6C3E5|LKHA4_YARLI	1e-158	Leukotriene A-4 hydrolase homolog OS=Yarrowia lipolytica (strain CLIB 122 / E 150) GN=YALI0F00396g PE=3 SV=1	KOG1047	1e-143	Bifunctional leukotriene A4 hydrolase/aminopeptidase LTA4H	ko00590	Arachidonic acid metabolism	1	K01254	LTA4H	leukotriene-A4 hydrolase	GO:0019370;GO:0006508;GO:0008270;GO:0008237	leukotriene biosynthetic process|proteolysis|zinc ion binding|metallopeptidase activity
TCONS_00000131	4201	gi|149355414|gb|EDM43973.1|neutral zinc metallopeptidase, M1 family protein [unidentified eubacterium SCB49]	1.15814e-93	sp|Q6C3E5|LKHA4_YARLI	7e-158	Leukotriene A-4 hydrolase homolog OS=Yarrowia lipolytica (strain CLIB 122 / E 150) GN=YALI0F00396g PE=3 SV=1	KOG1047	4e-144	Bifunctional leukotriene A4 hydrolase/aminopeptidase LTA4H	ko00590	Arachidonic acid metabolism	1	K01254	LTA4H	leukotriene-A4 hydrolase	GO:0019370;GO:0006508;GO:0008270;GO:0008237	leukotriene biosynthetic process|proteolysis|zinc ion binding|metallopeptidase activity
TCONS_00000132	1419	gi|557411807|ref|WP_023414210.1|hypothetical protein [uncultured Thiohalocapsa sp. PB-PSB1] >gi|557033536|gb|ESQ11237.1| hypothetical protein N838_01885 [uncultured Thiohalocapsa sp. PB-PSB1]	1.09645e-13	sp|Q76L33|PCYAB_EUGLO	8e-11	Photoactivated adenylate cyclase subunit beta OS=Euglena longa GN=pacB PE=2 SV=1										GO:0009882;GO:0009785;GO:0071949	blue light photoreceptor activity|blue light signaling pathway|FAD binding
TCONS_00000133	2847			sp|Q756J5|ESF1_ASHGO	4e-47	Pre-rRNA-processing protein ESF1 OS=Ashbya gossypii (strain ATCC 10895 / CBS 109.51 / FGSC 9923 / NRRL Y-1056) GN=ESF1 PE=3 SV=2	KOG2318	1e-46	Uncharacterized conserved protein
TCONS_00000134	1492			sp|Q4PI72|CWC26_USTMA	4e-116	Pre-mRNA-splicing factor CWC26 OS=Ustilago maydis (strain 521 / FGSC 9021) GN=CWC26 PE=3 SV=1	KOG2654	3e-20	Uncharacterized conserved protein
TCONS_00000135	2795
TCONS_00000136	6662	gi|524543804|emb|CDC84752.1|putative uncharacterized protein yaaH [Escherichia coli CAG:4] >gi|571053156|gb|AHF26720.1| GPR1/FUN34/yaaH family protein [uncultured bacterium Contig711]	7.62903e-14	sp|P32907|ATO2_YEAST	1e-42	Ammonia transport outward protein 2 OS=Saccharomyces cerevisiae (strain ATCC 204508 / S288c) GN=ATO2 PE=1 SV=1
TCONS_00000137	716
TCONS_00000138	3621
TCONS_00000139	3182
TCONS_00000140	1589	gi|374851112|dbj|BAL54082.1|carbonic anhydrase [uncultured gamma proteobacterium]	2.4381e-32	sp|P61518|CAN_SHIFL	7e-31	Carbonic anhydrase 2 OS=Shigella flexneri GN=can PE=3 SV=1	KOG1578	5e-30	Predicted carbonic anhydrase involved in protection against oxidative damage	ko00910	Nitrogen metabolism	1	K01673	cynT, can	carbonic anhydrase	GO:0008270;GO:0004089;GO:0015976	zinc ion binding|carbonate dehydratase activity|carbon utilization
TCONS_00000141	2133	gi|558589578|ref|WP_023502327.1|cytochrome P450 [uncultured archaeon A07HN63] >gi|557616329|gb|ESS09871.1| cytochrome P450 [uncultured archaeon A07HN63]	8.3877e-15	sp|P33274|CP4F1_RAT	5e-24	Cytochrome P450 4F1 OS=Rattus norvegicus GN=Cyp4f1 PE=2 SV=1	KOG0157	7e-25	Cytochrome P450 CYP4/CYP19/CYP26 subfamilies							GO:0020037;GO:0005506;GO:0003958;GO:0009055;GO:0070330;GO:0055114;GO:0010181	heme binding|iron ion binding|NADPH-hemoprotein reductase activity|electron carrier activity|aromatase activity|oxidation-reduction process|FMN binding
TCONS_00000142	4141	gi|406877817|gb|EKD26934.1|hypothetical protein ACD_79C00965G0002 [uncultured bacterium]	1.5064e-139	sp|P22189|ATC3_SCHPO	0	Calcium-transporting ATPase 3 OS=Schizosaccharomyces pombe (strain 972 / ATCC 24843) GN=cta3 PE=1 SV=1	KOG0202	0	Ca2+ transporting ATPase							GO:0046872;GO:0005524;GO:0006812;GO:0016021;GO:0019829	metal ion binding|ATP binding|cation transport|integral component of membrane|cation-transporting ATPase activity
TCONS_00000143	1053			sp|P22943|HSP12_YEAST	1e-08	12 kDa heat shock protein OS=Saccharomyces cerevisiae (strain ATCC 204508 / S288c) GN=HSP12 PE=1 SV=1
TCONS_00000144	3323			sp|Q0VCH6|S2540_BOVIN	9e-41	Solute carrier family 25 member 40 OS=Bos taurus GN=SLC25A40 PE=2 SV=1	KOG0761	6e-38	Mitochondrial carrier protein CGI-69
TCONS_00000145	969
TCONS_00000146	1509
TCONS_00000147	938
TCONS_00000148	639
TCONS_00000149	1847	gi|374851996|dbj|BAL54940.1|methylmalonate-semialdehyde dehydrogenase [uncultured Acidobacteria bacterium]	4.60477e-124	sp|Q9EQ20|MMSA_MOUSE	0	Methylmalonate-semialdehyde dehydrogenase [acylating], mitochondrial OS=Mus musculus GN=Aldh6a1 PE=1 SV=1	KOG2449	0	Methylmalonate semialdehyde dehydrogenase	ko00280;ko00562;ko00640;ko00410;ko01200	Valine, leucine and isoleucine degradation|Inositol phosphate metabolism|Propanoate metabolism|beta-Alanine metabolism|Carbon metabolism	5	K00140	mmsA, iolA, ALDH6A1	malonate-semialdehyde dehydrogenase (acetylating) / methylmalonate-semialdehyde dehydrogenase	GO:0004491;GO:0055114	methylmalonate-semialdehyde dehydrogenase (acylating) activity|oxidation-reduction process
TCONS_00000150	3402			sp|B2ZX90|FAS1_ORYSJ	6e-07	Chromatin assembly factor 1 subunit FSM OS=Oryza sativa subsp. japonica GN=FSM PE=2 SV=1	KOG4364	2e-06	Chromatin assembly factor-I
TCONS_00000151	1354	gi|663516222|gb|AIF06678.1|Glycerol uptake facilitator family permease (aqpZ) [uncultured marine thaumarchaeote KM3_195_B01]	9.8572e-15	sp|P0CD92|AQY1_YEASX	6e-33	Aquaporin-1 OS=Saccharomyces cerevisiae GN=AQY1 PE=2 SV=1	KOG0223	8e-33	Aquaporin (major intrinsic protein family)							GO:0005215;GO:0016020;GO:0006810	transporter activity|membrane|transport
TCONS_00000152	1224	gi|636667155|gb|AIA10557.1|putative FMN-binding domain protein [uncultured bacterium]	1.4217e-23	sp|P0C154|Y0679_EMENI	3e-33	Uncharacterized protein AN0679 OS=Emericella nidulans (strain FGSC A4 / ATCC 38163 / CBS 112.46 / NRRL 194 / M139) GN=AN10108 PE=3 SV=1
TCONS_00000153	1121			sp|P0C606|SGF29_RAT	2e-08	SAGA-associated factor 29 homolog OS=Rattus norvegicus GN=Ccdc101 PE=1 SV=1	KOG3038	4e-09	Histone acetyltransferase SAGA associated factor SGF29
TCONS_00000154	1390
TCONS_00000155	3502
TCONS_00000156	1900			sp|Q63486|RRAGA_RAT	5e-78	Ras-related GTP-binding protein A OS=Rattus norvegicus GN=Rraga PE=1 SV=1	KOG3886	1e-78	GTP-binding protein	ko04150	mTOR signaling pathway	1	K16185	RRAGA_B	Ras-related GTP-binding protein A/B
TCONS_00000157	1211			sp|Q5BC69|SYF2_EMENI	9e-31	Pre-mRNA-splicing factor syf2 OS=Emericella nidulans (strain FGSC A4 / ATCC 38163 / CBS 112.46 / NRRL 194 / M139) GN=syf2 PE=3 SV=1	KOG2609	1e-23	Cyclin D-interacting protein GCIP	ko03040	Spliceosome	1	K12868	SYF2	pre-mRNA-splicing factor SYF2
TCONS_00000158	4039	gi|663514497|gb|AIF05006.1|regulator of nonsense transcripts 1 (UPF1, RENT1) [uncultured marine group II/III euryarchaeote KM3_178_D06]	9.21527e-93	sp|Q9EPU0|RENT1_MOUSE	0	Regulator of nonsense transcripts 1 OS=Mus musculus GN=Upf1 PE=1 SV=2	KOG1802	0	RNA helicase nonsense mRNA reducing factor (pNORF1)
TCONS_00000159	5544
TCONS_00000160	3592			sp|O60161|UTP4_SCHPO	4e-20	U3 small nucleolar RNA-associated protein 4 OS=Schizosaccharomyces pombe (strain 972 / ATCC 24843) GN=utp4 PE=3 SV=1	KOG2048	1e-20	WD40 repeat protein	ko03008	Ribosome biogenesis in eukaryotes	1	K14548	UTP4, CIRH1A	U3 small nucleolar RNA-associated protein 4
TCONS_00000161	749
TCONS_00000162	1792
TCONS_00000163	1187			sp|O97649|UCP3_PIG	9e-30	Mitochondrial uncoupling protein 3 OS=Sus scrofa GN=UCP3 PE=2 SV=1	KOG0753	7e-28	Mitochondrial fatty acid anion carrier protein/Uncoupling protein
TCONS_00000164	449			sp|P17476|RLA1_SCHPO	6e-20	60S acidic ribosomal protein P1-alpha 1 OS=Schizosaccharomyces pombe (strain 972 / ATCC 24843) GN=rpa1 PE=3 SV=1	KOG1762	1e-20	60s acidic ribosomal protein P1	ko03010	Ribosome	1	K02942	RP-LP1, RPLP1	large subunit ribosomal protein LP1
TCONS_00000165	2147
TCONS_00000166	3000	gi|643031014|gb|AIA92120.1|CAZy families GH5 protein, partial [uncultured Penicillium]	5.60768e-13	sp|P40566|YIS7_YEAST	7e-130	Uncharacterized glycosyl hydrolase YIR007W OS=Saccharomyces cerevisiae (strain ATCC 204508 / S288c) GN=YIR007W PE=1 SV=1
TCONS_00000167	2183
TCONS_00000168	1854						KOG1609	2e-10	Protein involved in mRNA turnover and stability
TCONS_00000169	666	gi|524545565|emb|CDC81201.1|glycine cleavage system H protein [Escherichia coli CAG:4]	1.17464e-36	sp|Q9HDV9|GCSH_SCHPO	8e-44	Putative glycine cleavage system H protein, mitochondrial OS=Schizosaccharomyces pombe (strain 972 / ATCC 24843) GN=gcv3 PE=1 SV=1	KOG3373	2e-44	Glycine cleavage system H protein (lipoate-binding)	ko00260;ko00630	Glycine, serine and threonine metabolism|Glyoxylate and dicarboxylate metabolism	2	K02437	gcvH, GCSH	glycine cleavage system H protein	GO:0005960;GO:0019464	glycine cleavage complex|glycine decarboxylation via glycine cleavage system
TCONS_00000170	1858
TCONS_00000171	1684	gi|534501450|gb|AGU10659.1|Mitochondrial carrier protein [uncultured organism]	3.22914e-08	sp|O59674|YB8B_SCHPO	1e-27	Uncharacterized mitochondrial carrier C29A3.11c OS=Schizosaccharomyces pombe (strain 972 / ATCC 24843) GN=SPBC29A3.11c PE=3 SV=1	KOG0758	2e-28	Mitochondrial carnitine-acylcarnitine carrier protein
TCONS_00000172	1449
TCONS_00000173	2599
TCONS_00000174	3769
TCONS_00000175	2023			sp|Q4PHZ2|ATG15_USTMA	0	Putative lipase ATG15 OS=Ustilago maydis (strain 521 / FGSC 9021) GN=ATG15 PE=3 SV=1	KOG4540	2e-79	Putative lipase essential for disintegration of autophagic bodies inside the vacuole	ko00561	Glycerolipid metabolism	1	K17900	ATG15, AUT5	lipase ATG15
TCONS_00000176	2553			sp|B2AMJ3|TVP38_PODAN	2e-39	Golgi apparatus membrane protein TVP38 OS=Podospora anserina (strain S / ATCC MYA-4624 / DSM 980 / FGSC 10383) GN=TVP38 PE=3 SV=1	KOG3140	1e-11	Predicted membrane protein
TCONS_00000177	3759			sp|P06652|MPIP_SCHPO	1e-32	M-phase inducer phosphatase OS=Schizosaccharomyces pombe (strain 972 / ATCC 24843) GN=cdc25 PE=1 SV=2	KOG3772	2e-33	M-phase inducer phosphatase	ko04111	Cell cycle - yeast	1	K02555	MIH1	M-phase inducer tyrosine phosphatase
TCONS_00000178	3704	gi|374850043|dbj|BAL53042.1|HhH-GPD family protein [uncultured Chloroflexi bacterium]	4.84961e-27	sp|Q6NUH2|NAA40_XENLA	3e-18	N-alpha-acetyltransferase 40 OS=Xenopus laevis GN=naa40 PE=2 SV=1	KOG2488	4e-18	Acetyltransferase (GNAT) domain-containing protein							GO:0006284;GO:0003677;GO:0051539;GO:0003906	base-excision repair|DNA binding|4 iron, 4 sulfur cluster binding|DNA-(apurinic or apyrimidinic site) lyase activity
TCONS_00000179	1787			sp|Q90YA8|QPCT_GLOBL	5e-53	Glutaminyl-peptide cyclotransferase OS=Gloydius blomhoffii GN=QPCT PE=2 SV=1	KOG3946	7e-52	Glutaminyl cyclase
TCONS_00000180	1740			sp|Q90YA8|QPCT_GLOBL	4e-53	Glutaminyl-peptide cyclotransferase OS=Gloydius blomhoffii GN=QPCT PE=2 SV=1	KOG3946	7e-52	Glutaminyl cyclase
TCONS_00000181	6318	gi|558592020|ref|WP_023504737.1|superfamily II helicase [uncultured archaeon A07HR60] >gi|557618899|gb|ESS12421.1| superfamily II helicase [uncultured archaeon A07HR60]	7.7689e-69	sp|O60072|MUG81_SCHPO	0	Putative helicase mug81 OS=Schizosaccharomyces pombe (strain 972 / ATCC 24843) GN=mug81 PE=1 SV=1	KOG0952	0	DNA/RNA helicase MER3/SLH1, DEAD-box superfamily							GO:0008026;GO:0003677;GO:0005524;GO:0006281	ATP-dependent helicase activity|DNA binding|ATP binding|DNA repair
TCONS_00000182	1759	gi|547502576|ref|WP_022101310.1|2-dehydropantoate 2-reductase [Prevotella sp. CAG:5226] >gi|524282758|emb|CDA45998.1| 2-dehydropantoate 2-reductase [Prevotella sp. CAG:5226]	7.24111e-18	sp|Q07589|YD144_YEAST	2e-26	Uncharacterized protein YDL144C OS=Saccharomyces cerevisiae (strain ATCC 204508 / S288c) GN=YDL144C PE=1 SV=2	KOG0859	9e-15	Synaptobrevin/VAMP-like protein	ko00770	Pantothenate and CoA biosynthesis	1	K00077	panE, apbA	2-dehydropantoate 2-reductase
TCONS_00000183	2336	gi|663526839|gb|AIF17003.1|acetoacetyl-CoA synthase (AACS, acsA) [uncultured marine group II/III euryarchaeote KM3_75_F08]	1.0478e-106	sp|A3QK15|AACS_DANRE	2e-131	Acetoacetyl-CoA synthetase OS=Danio rerio GN=aacs PE=2 SV=1	KOG1175	4e-125	Acyl-CoA synthetase							GO:0006629;GO:0030729	lipid metabolic process|acetoacetate-CoA ligase activity
TCONS_00000184	3262
TCONS_00000185	3484
TCONS_00000186	5903			sp|Q9P775|YBEG_SCHPO	1e-94	Uncharacterized WD repeat-containing protein C17D11.16 OS=Schizosaccharomyces pombe (strain 972 / ATCC 24843) GN=SPBC1711.16 PE=1 SV=1	KOG0270	2e-95	WD40 repeat-containing protein
TCONS_00000187	4112			sp|Q9P775|YBEG_SCHPO	2e-96	Uncharacterized WD repeat-containing protein C17D11.16 OS=Schizosaccharomyces pombe (strain 972 / ATCC 24843) GN=SPBC1711.16 PE=1 SV=1	KOG0270	6e-97	WD40 repeat-containing protein
TCONS_00000188	4327			sp|C8VCP8|PEX12_EMENI	3e-40	Peroxisome assembly protein 12 OS=Emericella nidulans (strain FGSC A4 / ATCC 38163 / CBS 112.46 / NRRL 194 / M139) GN=PEX12 PE=3 SV=1	KOG0826	4e-24	Predicted E3 ubiquitin ligase involved in peroxisome organization	ko04146	Peroxisome	1	K13345	PEX12, PAF3	peroxin-12
TCONS_00000189	1836			sp|C8VCP8|PEX12_EMENI	2e-43	Peroxisome assembly protein 12 OS=Emericella nidulans (strain FGSC A4 / ATCC 38163 / CBS 112.46 / NRRL 194 / M139) GN=PEX12 PE=3 SV=1	KOG0826	3e-28	Predicted E3 ubiquitin ligase involved in peroxisome organization	ko04146	Peroxisome	1	K13345	PEX12, PAF3	peroxin-12
TCONS_00000190	3849
TCONS_00000191	3016
TCONS_00000192	2214			sp|A2VDN6|SF3A1_BOVIN	1e-51	Splicing factor 3A subunit 1 OS=Bos taurus GN=SF3A1 PE=2 SV=1	KOG0007	1e-51	Splicing factor 3a, subunit 1	ko03040	Spliceosome	1	K12825	SF3A1, SAP114	splicing factor 3A subunit 1
TCONS_00000193	455
TCONS_00000194	843
TCONS_00000195	4748	gi|523992671|emb|CCX77910.1|asparagine synthetase [Parabacteroides johnsonii CAG:246]	7.77144e-165	sp|P78753|ASNS_SCHPO	0	Probable asparagine synthetase [glutamine-hydrolyzing] OS=Schizosaccharomyces pombe (strain 972 / ATCC 24843) GN=asn1 PE=1 SV=3	KOG0571	0	Asparagine synthase (glutamine-hydrolyzing)	ko00250	Alanine, aspartate and glutamate metabolism	1	K01953	asnB, ASNS	asparagine synthase (glutamine-hydrolysing)	GO:0070981;GO:0004066;GO:0005524	L-asparagine biosynthetic process|asparagine synthase (glutamine-hydrolyzing) activity|ATP binding
TCONS_00000196	1723	gi|407009525|gb|EKE24645.1|hypothetical protein ACD_6C00069G0006 [uncultured bacterium]	1.51761e-115	sp|O59778|BIOB_SCHPO	6e-143	Biotin synthase OS=Schizosaccharomyces pombe (strain 972 / ATCC 24843) GN=bio2 PE=1 SV=1	KOG2900	1e-143	Biotin synthase	ko00780	Biotin metabolism	1	K01012	bioB	biotin synthase	GO:0004076;GO:0005506;GO:0051537;GO:0051539;GO:0009102	biotin synthase activity|iron ion binding|2 iron, 2 sulfur cluster binding|4 iron, 4 sulfur cluster binding|biotin biosynthetic process
TCONS_00000197	1270
TCONS_00000198	428
TCONS_00000199	1332	gi|663531092|gb|AIF21061.1|putative deoxyhypusine monooxygenase (DOHH) [uncultured marine group II/III euryarchaeote KM3_98_B01]	3.52034e-25	sp|Q4PHU4|DOHH_USTMA	0	Deoxyhypusine hydroxylase OS=Ustilago maydis (strain 521 / FGSC 9021) GN=LIA1 PE=3 SV=1	KOG0567	1e-68	HEAT repeat-containing protein
TCONS_00000200	2703	gi|534501433|gb|AGU10646.1|DWNN domain, partial [uncultured organism]	2.01316e-33	sp|O94264|YORF_SCHPO	8e-104	Uncharacterized RING finger protein P8B7.15c OS=Schizosaccharomyces pombe (strain 972 / ATCC 24843) GN=SPBP8B7.15c PE=4 SV=1	KOG0314	2e-104	Predicted E3 ubiquitin ligase	ko03015	mRNA surveillance pathway	1	K15541	MPE1	protein MPE1
TCONS_00000201	378
TCONS_00000202	433
TCONS_00000203	9813			sp|P40468|TAO3_YEAST	3e-131	Cell morphogenesis protein PAG1 OS=Saccharomyces cerevisiae (strain ATCC 204508 / S288c) GN=TAO3 PE=1 SV=1	KOG1825	9e-132	Fry-like conserved proteins
TCONS_00000204	1300
TCONS_00000205	1162	gi|149356315|gb|EDM44871.1|molecular chaperone, heat shock protein [unidentified eubacterium SCB49]	6.82157e-11	sp|Q9P7C1|YKU3_SCHPO	2e-28	Uncharacterized J domain-containing protein C2E1P5.03 OS=Schizosaccharomyces pombe (strain 972 / ATCC 24843) GN=SPAC2E1P5.03 PE=3 SV=1	KOG0724	6e-29	Zuotin and related molecular chaperones (DnaJ superfamily), contains DNA-binding domains							GO:0005737;GO:0006260;GO:0006457;GO:0031072;GO:0005524;GO:0051082;GO:0008270;GO:0009408	cytoplasm|DNA replication|protein folding|heat shock protein binding|ATP binding|unfolded protein binding|zinc ion binding|response to heat
TCONS_00000206	3865			sp|O13705|SEC10_SCHPO	6e-47	Exocyst complex component sec10 OS=Schizosaccharomyces pombe (strain 972 / ATCC 24843) GN=sec10 PE=1 SV=2	KOG3745	2e-47	Exocyst subunit - Sec10p
TCONS_00000207	791			sp|Q4IEA5|PSF3_GIBZE	8e-29	DNA replication complex GINS protein PSF3 OS=Gibberella zeae (strain PH-1 / ATCC MYA-4620 / FGSC 9075 / NRRL 31084) GN=PSF3 PE=3 SV=1	KOG1106	3e-24	Uncharacterized conserved protein
TCONS_00000208	2768			sp|O74458|SFC4_SCHPO	1e-16	Transcription factor tau subunit sfc4 OS=Schizosaccharomyces pombe (strain 972 / ATCC 24843) GN=sfc4 PE=1 SV=1	KOG2076	4e-17	RNA polymerase III transcription factor TFIIIC
TCONS_00000209	3739			sp|Q9P382|NUP82_SCHPO	2e-07	Nucleoporin nup82 OS=Schizosaccharomyces pombe (strain 972 / ATCC 24843) GN=nup82 PE=3 SV=1	KOG4460	2e-08	Nuclear pore complex, Nup88/rNup84 component
TCONS_00000210	2480			sp|O74534|SLY1_SCHPO	1e-156	Protein sly1 OS=Schizosaccharomyces pombe (strain 972 / ATCC 24843) GN=sly1 PE=3 SV=1	KOG1301	3e-157	Vesicle trafficking protein Sly1 (Sec1 family)
TCONS_00000211	1080	gi|663506233|gb|AIE96972.1|ubiquitin-conjugating enzyme E2 Z-like (UBE2Z) [uncultured marine group II/III euryarchaeote AD1000_88_G11]	1.45927e-13	sp|O00102|UBC7_SCHPO	8e-73	Ubiquitin-conjugating enzyme E2-18 kDa OS=Schizosaccharomyces pombe (strain 972 / ATCC 24843) GN=ubc7 PE=2 SV=2	KOG0426	2e-73	Ubiquitin-protein ligase	ko04120;ko04141;ko05012	Ubiquitin mediated proteolysis|Protein processing in endoplasmic reticulum|Parkinson's disease	3	K04555	UBE2G2, UBC7	ubiquitin-conjugating enzyme E2 G2
TCONS_00000212	3240	gi|643037089|gb|AIA95174.1|CAZy families GT22 protein, partial [uncultured bacterium]	4.15941e-07	sp|Q9VAY7|FAM50_DROME	6e-74	Protein FAM50 homolog OS=Drosophila melanogaster GN=CG12259 PE=2 SV=1	KOG2894	1e-74	Uncharacterized conserved protein XAP-5
TCONS_00000213	3809
TCONS_00000214	731
TCONS_00000215	1304	gi|442770967|gb|AGC71667.1|conserved protein [uncultured bacterium A1Q1_fos_2386]	1.96079e-27	sp|O05220|YWRF_BACSU	7e-32	Uncharacterized protein YwrF OS=Bacillus subtilis (strain 168) GN=ywrF PE=3 SV=1										GO:0055114;GO:0010181;GO:0042602	oxidation-reduction process|FMN binding|riboflavin reductase (NADPH) activity
TCONS_00000216	1069	gi|442770967|gb|AGC71667.1|conserved protein [uncultured bacterium A1Q1_fos_2386]	1.03189e-27	sp|O05220|YWRF_BACSU	2e-32	Uncharacterized protein YwrF OS=Bacillus subtilis (strain 168) GN=ywrF PE=3 SV=1										GO:0055114;GO:0010181;GO:0042602	oxidation-reduction process|FMN binding|riboflavin reductase (NADPH) activity
TCONS_00000217	4023			sp|Q28205|TBCD_BOVIN	2e-116	Tubulin-specific chaperone D OS=Bos taurus GN=TBCD PE=1 SV=1	KOG1943	1e-101	Beta-tubulin folding cofactor D
TCONS_00000218	842
TCONS_00000219	1995
TCONS_00000220	3770	gi|376316029|emb|CCF99432.1|protein belonging to UPF0061 [uncultured Flavobacteriia bacterium]	5.34198e-66	sp|O13890|YE35_SCHPO	3e-88	UPF0061 protein C20G4.05c OS=Schizosaccharomyces pombe (strain 972 / ATCC 24843) GN=SPAC20G4.05c PE=3 SV=1	KOG2542	7e-89	Uncharacterized conserved protein (YdiU family)
TCONS_00000221	3055			sp|O95905|SGT1_HUMAN	8e-29	Protein SGT1 OS=Homo sapiens GN=ECD PE=1 SV=1	KOG2406	2e-29	MADS box transcription factor
TCONS_00000222	273
TCONS_00000223	1769			sp|O13938|YEP4_SCHPO	4e-26	UPF0658 Golgi apparatus membrane protein C23H3.04 OS=Schizosaccharomyces pombe (strain 972 / ATCC 24843) GN=SPAC23H3.04 PE=3 SV=3
TCONS_00000224	5140
TCONS_00000225	4120	gi|374849817|dbj|BAL52822.1|metal ion transporter, MIT family [uncultured prokaryote]	5.90435e-21	sp|O13779|YF2E_SCHPO	2e-128	Putative metal ion transporter C17A12.14 OS=Schizosaccharomyces pombe (strain 972 / ATCC 24843) GN=SPAC17A2.14 PE=1 SV=4	KOG2362	1e-10	Uncharacterized Fe-S protein							GO:0016020;GO:0006824;GO:0015095;GO:0015087;GO:0055085;GO:0015693	membrane|cobalt ion transport|magnesium ion transmembrane transporter activity|cobalt ion transmembrane transporter activity|transmembrane transport|magnesium ion transport
TCONS_00000226	3826	gi|67906660|gb|AAY82750.1|predicted propionate-CoA ligase [uncultured bacterium eBACmed18B02]	1.62961e-153	sp|Q14DH7|ACSS3_MOUSE	5e-149	Acyl-CoA synthetase short-chain family member 3, mitochondrial OS=Mus musculus GN=Acss3 PE=1 SV=2	KOG1175	3e-145	Acyl-CoA synthetase							GO:0016874;GO:0008152	ligase activity|metabolic process
TCONS_00000227	754
TCONS_00000228	3350	gi|663527857|gb|AIF17993.1|replicative DNA helicase (mcm, cdc21) [uncultured marine thaumarchaeote KM3_79_H09]	3.53198e-101	sp|P49731|MCM6_SCHPO	0	DNA replication licensing factor mcm6 OS=Schizosaccharomyces pombe (strain 972 / ATCC 24843) GN=mcm6 PE=1 SV=2	KOG0480	0	DNA replication licensing factor, MCM6 component	ko04110;ko04111;ko04113;ko03030	Cell cycle|Cell cycle - yeast|Meiosis - yeast|DNA replication	4	K02542	MCM6	DNA replication licensing factor MCM6	GO:0006270;GO:0003677;GO:0032508;GO:0003678;GO:0005524;GO:0042555	DNA replication initiation|DNA binding|DNA duplex unwinding|DNA helicase activity|ATP binding|MCM complex
TCONS_00000229	2869	gi|406937270|gb|EKD70776.1|hypothetical protein ACD_46C00403G0001 [uncultured bacterium]	1.17601e-75	sp|Q304B9|NCASE_ARATH	3e-118	Neutral ceramidase OS=Arabidopsis thaliana GN=At2g38010 PE=3 SV=1	KOG2232	2e-116	Ceramidases
TCONS_00000230	1267
TCONS_00000231	5694			sp|Q09706|PLD1_SCHPO	0	Phospholipase D1 OS=Schizosaccharomyces pombe (strain 972 / ATCC 24843) GN=pld1 PE=1 SV=1	KOG1329	0	Phospholipase D1	ko04144;ko04014;ko04024;ko04071;ko05231;ko00564;ko00565;ko04912;ko04666;ko04724	Endocytosis|Ras signaling pathway|cAMP signaling pathway|Sphingolipid signaling pathway|Choline metabolism in cancer|Glycerophospholipid metabolism|Ether lipid metabolism|GnRH signaling pathway|Fc gamma R-mediated phagocytosis|Glutamatergic synapse	10	K01115	PLD1_2	phospholipase D1/2
TCONS_00000232	1584	gi|558583700|ref|WP_023496917.1|bacteriorhodopsin [uncultured archaeon A07HR67] >gi|557611331|gb|ESS04915.1| bacteriorhodopsin [uncultured archaeon A07HR67]	5.01555e-14	sp|Q9UW81|NOP1_NEUCR	4e-28	Opsin-1 OS=Neurospora crassa (strain ATCC 24698 / 74-OR23-1A / CBS 708.71 / DSM 1257 / FGSC 987) GN=nop-1 PE=1 SV=1
TCONS_00000233	521			sp|P69851|DAD4_YEAST	1e-08	DASH complex subunit DAD4 OS=Saccharomyces cerevisiae (strain ATCC 204508 / S288c) GN=DAD4 PE=1 SV=1
TCONS_00000234	2046	gi|547382885|ref|WP_022064584.1|major facilitator superfamily MFS_1 [Klebsiella variicola CAG:634] >gi|524237999|emb|CDA01099.1| major facilitator superfamily MFS_1 [Klebsiella variicola CAG:634]	9.44141e-12	sp|O94491|YC7A_SCHPO	2e-85	Uncharacterized transporter C417.10 OS=Schizosaccharomyces pombe (strain 972 / ATCC 24843) GN=SPCC417.10 PE=3 SV=1	KOG2533	4e-86	Permease of the major facilitator superfamily
TCONS_00000235	3126			sp|P49412|PRIB_LENED	3e-14	Protein priB OS=Lentinula edodes GN=priB PE=2 SV=1
TCONS_00000236	2479
TCONS_00000237	1542	gi|406994058|gb|EKE13122.1|hypothetical protein ACD_13C00093G0036 [uncultured bacterium]	6.17454e-24	sp|O31544|YFJP_BACSU	2e-12	Putative DNA-3-methyladenine glycosylase YfjP OS=Bacillus subtilis (strain 168) GN=yfjP PE=3 SV=1	KOG1918	4e-19	3-methyladenine DNA glycosidase	ko03410	Base excision repair	1	K01247	alkA	DNA-3-methyladenine glycosylase II
TCONS_00000238	1424	gi|239787682|emb|CAX84190.1|NADH-ubiquinone oxidoreductase [uncultured bacterium]	1.86985e-45	sp|P25284|NDUA9_NEUCR	7e-91	NADH-ubiquinone oxidoreductase 40 kDa subunit, mitochondrial OS=Neurospora crassa (strain ATCC 24698 / 74-OR23-1A / CBS 708.71 / DSM 1257 / FGSC 987) GN=nuo-40 PE=1 SV=2	KOG2865	8e-63	NADH:ubiquinone oxidoreductase, NDUFA9/39kDa subunit	ko04932;ko05010;ko05012;ko05016;ko00190	Non-alcoholic fatty liver disease (NAFLD)|Alzheimer's disease|Parkinson's disease|Huntington's disease|Oxidative phosphorylation	5	K03953	NDUFA9	NADH dehydrogenase (ubiquinone) 1 alpha subcomplex subunit 9	GO:0044237;GO:0050662;GO:0003824	cellular metabolic process|coenzyme binding|catalytic activity
TCONS_00000239	2466			sp|Q12333|FRE7_YEAST	6e-37	Ferric/cupric reductase transmembrane component 7 OS=Saccharomyces cerevisiae (strain ATCC 204508 / S288c) GN=FRE7 PE=1 SV=2	KOG0039	2e-36	Ferric reductase, NADH/NADPH oxidase and related proteins
TCONS_00000240	1029
TCONS_00000241	1410
TCONS_00000242	3794
TCONS_00000243	2867
TCONS_00000244	3753			sp|O59836|HIM1_SCHPO	6e-14	Hsk1-interacting molecule 1 OS=Schizosaccharomyces pombe (strain 972 / ATCC 24843) GN=him1 PE=1 SV=1	KOG4139	1e-14	Protein kinase essential for the initiation of DNA replication	ko04111;ko04113	Cell cycle - yeast|Meiosis - yeast	2	K02309	DBF4	regulatory subunit for Cdc7p protein kinase
TCONS_00000245	1128			sp|O13942|YEPC_SCHPO	2e-12	Uncharacterized protein C23H3.12c OS=Schizosaccharomyces pombe (strain 972 / ATCC 24843) GN=SPAC23H3.12c PE=4 SV=1	KOG4539	4e-13	Uncharacterized conserved protein
TCONS_00000246	4150	gi|546455501|ref|WP_021863352.1|putative helicase [Clostridium sp. CAG:715] >gi|523996456|emb|CCX79061.1| putative helicase [Clostridium sp. CAG:715]	4.52463e-54	sp|O59801|SKI2_SCHPO	8e-175	Putative ATP-dependent RNA helicase C550.03c OS=Schizosaccharomyces pombe (strain 972 / ATCC 24843) GN=SPCC550.03c PE=3 SV=1	KOG0947	2e-175	Cytoplasmic exosomal RNA helicase SKI2, DEAD-box superfamily	ko03018	RNA degradation	1	K12599	SKI2, SKIV2L	antiviral helicase SKI2	GO:0003676;GO:0005524;GO:0008026	nucleic acid binding|ATP binding|ATP-dependent helicase activity
TCONS_00000247	1498
TCONS_00000248	1060
TCONS_00000249	1140	gi|406990919|gb|EKE10516.1|hypothetical protein ACD_16C00018G0008 [uncultured bacterium]	2.12782e-22	sp|Q9P5M9|MUG14_SCHPO	2e-46	Meiotically up-regulated gene 14 protein OS=Schizosaccharomyces pombe (strain 972 / ATCC 24843) GN=mug14 PE=1 SV=1	KOG3699	4e-47	Cytoskeletal protein Adducin
TCONS_00000250	3473			sp|Q08923|CTI6_YEAST	3e-12	Histone deacetylase complex subunit CTI6 OS=Saccharomyces cerevisiae (strain ATCC 204508 / S288c) GN=CTI6 PE=1 SV=1	KOG1844	7e-13	PHD Zn-finger proteins
TCONS_00000251	8735	gi|636678398|gb|AIA17918.1|SET domain protein [uncultured bacterium]	5.55201e-12	sp|Q99MY8|ASH1L_MOUSE	8e-46	Histone-lysine N-methyltransferase ASH1L OS=Mus musculus GN=Ash1l PE=1 SV=3	KOG1083	1e-44	Putative transcription factor ASH1/LIN-59
TCONS_00000252	524
TCONS_00000253	2142	gi|546152868|ref|WP_021795160.1|50S ribosomal protein L7ae [Thermoplasmatales archaeon A-plasma] >gi|530559969|gb|EQB71098.1| hypothetical protein AMDU1_APLC00037G0005 [Thermoplasmatales archaeon A-plasma]	7.35877e-09	sp|O13672|RL8_SCHPO	1e-89	60S ribosomal protein L8 OS=Schizosaccharomyces pombe (strain 972 / ATCC 24843) GN=rpl8 PE=1 SV=3	KOG3166	3e-90	60S ribosomal protein L7A	ko03010	Ribosome	1	K02936	RP-L7Ae, RPL7A	large subunit ribosomal protein L7Ae
TCONS_00000254	1302	gi|546152868|ref|WP_021795160.1|50S ribosomal protein L7ae [Thermoplasmatales archaeon A-plasma] >gi|530559969|gb|EQB71098.1| hypothetical protein AMDU1_APLC00037G0005 [Thermoplasmatales archaeon A-plasma]	1.82985e-09	sp|O13672|RL8_SCHPO	7e-93	60S ribosomal protein L8 OS=Schizosaccharomyces pombe (strain 972 / ATCC 24843) GN=rpl8 PE=1 SV=3	KOG3166	2e-93	60S ribosomal protein L7A	ko03010	Ribosome	1	K02936	RP-L7Ae, RPL7A	large subunit ribosomal protein L7Ae
TCONS_00000255	1620	gi|546152868|ref|WP_021795160.1|50S ribosomal protein L7ae [Thermoplasmatales archaeon A-plasma] >gi|530559969|gb|EQB71098.1| hypothetical protein AMDU1_APLC00037G0005 [Thermoplasmatales archaeon A-plasma]	4.65115e-09	sp|O13672|RL8_SCHPO	2e-91	60S ribosomal protein L8 OS=Schizosaccharomyces pombe (strain 972 / ATCC 24843) GN=rpl8 PE=1 SV=3	KOG3166	4e-92	60S ribosomal protein L7A	ko03010	Ribosome	1	K02936	RP-L7Ae, RPL7A	large subunit ribosomal protein L7Ae
TCONS_00000256	4016			sp|P07199|CENPB_HUMAN	1e-11	Major centromere autoantigen B OS=Homo sapiens GN=CENPB PE=1 SV=2	KOG3105	8e-08	DNA-binding centromere protein B (CENP-B)
TCONS_00000257	686
TCONS_00000258	756	gi|406929961|gb|EKD65422.1|50S ribosomal protein L13 [uncultured bacterium]	3.26481e-24	sp|Q12487|RM23_YEAST	8e-32	54S ribosomal protein L23, mitochondrial OS=Saccharomyces cerevisiae (strain ATCC 204508 / S288c) GN=MRPL23 PE=1 SV=1	KOG3203	2e-32	Mitochondrial/chloroplast ribosomal protein L13	ko03010	Ribosome	1	K02871	RP-L13, MRPL13, rplM	large subunit ribosomal protein L13
TCONS_00000259	4436
TCONS_00000260	1153			sp|Q99M03|RWD2B_MOUSE	4e-07	RWD domain-containing protein 2B OS=Mus musculus GN=Rwdd2b PE=2 SV=1
TCONS_00000261	1697	gi|547862701|ref|WP_022269296.1|hypothetical protein [Firmicutes bacterium CAG:424] >gi|524504132|emb|CDC47607.1| putative uncharacterized protein [Firmicutes bacterium CAG:424]	4.40986e-38	sp|Q06004|DHSO_BACSU	5e-38	Sorbitol dehydrogenase OS=Bacillus subtilis (strain 168) GN=gutB PE=1 SV=3	KOG0024	2e-39	Sorbitol dehydrogenase	ko00040;ko00051	Pentose and glucuronate interconversions|Fructose and mannose metabolism	2	K00008	SORD, gutB	L-iditol 2-dehydrogenase
TCONS_00000262	1960	gi|547862701|ref|WP_022269296.1|hypothetical protein [Firmicutes bacterium CAG:424] >gi|524504132|emb|CDC47607.1| putative uncharacterized protein [Firmicutes bacterium CAG:424]	4.71117e-38	sp|Q06004|DHSO_BACSU	8e-38	Sorbitol dehydrogenase OS=Bacillus subtilis (strain 168) GN=gutB PE=1 SV=3	KOG0024	3e-39	Sorbitol dehydrogenase	ko00040;ko00051	Pentose and glucuronate interconversions|Fructose and mannose metabolism	2	K00008	SORD, gutB	L-iditol 2-dehydrogenase
TCONS_00000263	4053			sp|Q9UTM5|YIJ1_SCHPO	1e-16	Uncharacterized protein C1420.01c OS=Schizosaccharomyces pombe (strain 972 / ATCC 24843) GN=SPAC1420.01c PE=4 SV=2
TCONS_00000264	5304	gi|663529079|gb|AIF19100.1|putative hydrolases of HD superfamily [uncultured marine group II/III euryarchaeote KM3_85_D06]	6.8986e-25	sp|P87242|YC0H_SCHPO	2e-40	HD domain-containing protein C4G3.17 OS=Schizosaccharomyces pombe (strain 972 / ATCC 24843) GN=SPCC4G3.17 PE=3 SV=1	KOG3197	4e-41	Predicted hydrolases of HD superfamily							GO:0046872;GO:0008152;GO:0008081	metal ion binding|metabolic process|phosphoric diester hydrolase activity
TCONS_00000265	2718	gi|546431687|ref|WP_021860287.1|hypothetical protein [Dorea sp. CAG:105] >gi|523989376|emb|CCX75834.1| putative uncharacterized protein [Dorea sp. CAG:105]	1.62241e-63	sp|Q763T4|LAD_ASPOZ	1e-105	L-arabinitol 4-dehydrogenase OS=Aspergillus oryzae GN=ladA PE=1 SV=1	KOG0024	1e-84	Sorbitol dehydrogenase	ko00040;ko00051	Pentose and glucuronate interconversions|Fructose and mannose metabolism	2	K00008	SORD, gutB	L-iditol 2-dehydrogenase
TCONS_00000266	2050	gi|291336230|gb|ADD95800.1|hypothetical protein [uncultured organism MedDCM-OCT-S08-C3] >gi|291336876|gb|ADD96406.1| hypothetical protein [uncultured organism MedDCM-OCT-S09-C25]	3.61895e-33	sp|Q00772|SLT2_YEAST	3e-172	Mitogen-activated protein kinase SLT2/MPK1 OS=Saccharomyces cerevisiae (strain ATCC 204508 / S288c) GN=SLT2 PE=1 SV=2	KOG0660	7e-173	Mitogen-activated protein kinase	ko04540;ko04010;ko04011;ko05206;ko04912;ko04921;ko04722	Gap junction|MAPK signaling pathway|MAPK signaling pathway - yeast|MicroRNAs in cancer|GnRH signaling pathway|Oxytocin signaling pathway|Neurotrophin signaling pathway	7	K04464	MAPK7	mitogen-activated protein kinase 7	GO:0006468;GO:0005524;GO:0004674	protein phosphorylation|ATP binding|protein serine/threonine kinase activity
TCONS_00000267	1423			sp|Q2UHU9|CAPZA_ASPOR	3e-23	F-actin-capping protein subunit alpha OS=Aspergillus oryzae (strain ATCC 42149 / RIB 40) GN=cap1 PE=3 SV=1	KOG0836	3e-23	F-actin capping protein, alpha subunit	ko04144	Endocytosis	1	K10364	CAPZA	capping protein (actin filament) muscle Z-line, alpha
TCONS_00000268	555			sp|Q92365|RL36A_SCHPO	5e-32	60S ribosomal protein L36-A OS=Schizosaccharomyces pombe (strain 972 / ATCC 24843) GN=rpl36a PE=3 SV=2	KOG3452	1e-32	60S ribosomal protein L36	ko03010	Ribosome	1	K02920	RP-L36e, RPL36	large subunit ribosomal protein L36e
TCONS_00000269	431
TCONS_00000270	949	gi|524833170|emb|CDF23833.1|putative uncharacterized protein [Clostridium clostridioforme CAG:511]	3.00999e-09	sp|Q7X3T2|AHLL_ARTSP	6e-07	N-acyl homoserine lactonase OS=Arthrobacter sp. GN=ahlD PE=1 SV=1
TCONS_00000271	1157	gi|524833170|emb|CDF23833.1|putative uncharacterized protein [Clostridium clostridioforme CAG:511]	6.20906e-09	sp|Q7X3T2|AHLL_ARTSP	6e-10	N-acyl homoserine lactonase OS=Arthrobacter sp. GN=ahlD PE=1 SV=1
TCONS_00000272	3576	gi|545689356|gb|AGW45525.1|proline iminopeptidase [uncultured bacterium Lac36W]	6.82904e-115	sp|P93732|PIP_ARATH	9e-116	Proline iminopeptidase OS=Arabidopsis thaliana GN=PIP PE=2 SV=3	KOG1454	2e-06	Predicted hydrolase/acyltransferase (alpha/beta hydrolase superfamily)	ko00330	Arginine and proline metabolism	1	K01259	pip	proline iminopeptidase	GO:0005737;GO:0006508;GO:0016746;GO:0004177	cytoplasm|proteolysis|transferase activity, transferring acyl groups|aminopeptidase activity
TCONS_00000273	6557	gi|406969301|gb|EKD93978.1|hypothetical protein ACD_28C00011G0009 [uncultured bacterium]	8.27991e-17	sp|Q9FIY7|SM3L3_ARATH	7e-28	Putative SWI/SNF-related matrix-associated actin-dependent regulator of chromatin subfamily A member 3-like 3 OS=Arabidopsis thaliana GN=At5g43530 PE=3 SV=1	KOG0298	6e-30	DEAD box-containing helicase-like transcription factor/DNA repair protein
TCONS_00000274	1028	gi|558584870|ref|WP_023497652.1|30S ribosomal protein S9 [uncultured archaeon A07HR67] >gi|557610437|gb|ESS04031.1| SSU ribosomal protein S9P [uncultured archaeon A07HR67]	2.07997e-28	sp|O60144|RS16_SCHPO	1e-56	40S ribosomal protein S16 OS=Schizosaccharomyces pombe (strain 972 / ATCC 24843) GN=rps16a PE=2 SV=1	KOG1753	3e-57	40S ribosomal protein S16	ko03010	Ribosome	1	K02960	RP-S16e, RPS16	small subunit ribosomal protein S16e
TCONS_00000275	4539			sp|Q5F3L4|DEN6A_CHICK	8e-66	Protein DENND6A OS=Gallus gallus GN=DENND6A PE=2 SV=1	KOG2432	2e-63	Uncharacterized conserved protein
TCONS_00000276	1030						KOG2959	9e-06	Transcriptional regulator
TCONS_00000277	1258
TCONS_00000278	3586
TCONS_00000279	2609			sp|Q12830|BPTF_HUMAN	2e-12	Nucleosome-remodeling factor subunit BPTF OS=Homo sapiens GN=BPTF PE=1 SV=3	KOG1632	2e-09	Uncharacterized PHD Zn-finger protein
TCONS_00000280	3598	gi|548250112|ref|WP_022467908.1|thermostable beta-glucosidase [Acidaminococcus sp. CAG:917] >gi|524773702|emb|CDE72979.1| thermostable beta-glucosidase [Acidaminococcus sp. CAG:917]	2.49244e-87	sp|Q4WGT3|BGLL_ASPFU	0	Probable beta-glucosidase L OS=Neosartorya fumigata (strain ATCC MYA-4609 / Af293 / CBS 101355 / FGSC A1100) GN=bglL PE=3 SV=1				ko00940;ko00500;ko00460	Phenylpropanoid biosynthesis|Starch and sucrose metabolism|Cyanoamino acid metabolism	3	K05349	bglX	beta-glucosidase
TCONS_00000281	1377
TCONS_00000282	838
TCONS_00000283	3090			sp|Q6AZN6|PK3C3_XENLA	1e-88	Phosphatidylinositol 3-kinase catalytic subunit type 3 OS=Xenopus laevis GN=pik3c3 PE=2 SV=1	KOG0906	1e-87	Phosphatidylinositol 3-kinase VPS34, involved in signal transduction	ko04140;ko04145;ko04070;ko05152;ko00562	Regulation of autophagy|Phagosome|Phosphatidylinositol signaling system|Tuberculosis|Inositol phosphate metabolism	5	K00914	PIK3C3, VPS34	phosphatidylinositol 3-kinase
TCONS_00000284	3619
TCONS_00000285	1293	gi|547298268|ref|WP_022030717.1|siroheme synthase/uroporphyrinogen-III C-methyltransferase [Clostridium hathewayi CAG:224] >gi|524189493|emb|CCZ62985.1| siroheme synthase/uroporphyrinogen-III C-methyltransferase [Clostridium hathewayi CAG:224]	2.66868e-19	sp|O14172|MET8_SCHPO	7e-62	Siroheme biosynthesis protein met8 OS=Schizosaccharomyces pombe (strain 972 / ATCC 24843) GN=met8 PE=3 SV=1	KOG1527	9e-11	Uroporphyrin III methyltransferase	ko00860	Porphyrin and chlorophyll metabolism	1	K02304	MET8	precorrin-2 dehydrogenase / sirohydrochlorin ferrochelatase	GO:0051266;GO:0019354;GO:0051287;GO:0043115;GO:0009236;GO:0004851;GO:0032259;GO:0055114	sirohydrochlorin ferrochelatase activity|siroheme biosynthetic process|NAD binding|precorrin-2 dehydrogenase activity|cobalamin biosynthetic process|uroporphyrin-III C-methyltransferase activity|methylation|oxidation-reduction process
TCONS_00000286	1278			sp|Q15024|EXOS7_HUMAN	9e-08	Exosome complex component RRP42 OS=Homo sapiens GN=EXOSC7 PE=1 SV=3	KOG1612	2e-08	Exosomal 3'-5' exoribonuclease complex, subunit Rrp42	ko03018	RNA degradation	1	K12589	RRP42, EXOSC7	exosome complex component RRP42
TCONS_00000287	3215	gi|546472231|ref|WP_021868343.1|chorismate mutase/prephenate dehydratase [Parasutterella excrementihominis CAG:233] >gi|524002339|emb|CCX86901.1| chorismate mutase/prephenate dehydratase [Parasutterella excrementihominis CAG:233]	6.1373e-19	sp|Q9HZ67|PHEA_PSEAE	5e-12	P-protein OS=Pseudomonas aeruginosa (strain ATCC 15692 / PAO1 / 1C / PRS 101 / LMG 12228) GN=pheA PE=3 SV=1	KOG2797	6e-08	Prephenate dehydratase
TCONS_00000288	3387	gi|198401911|gb|ACH87589.1|chitin synthase [uncultured Scedosporium] >gi|198401913|gb|ACH87590.1| chitin synthase [uncultured Scedosporium]	2.17337e-24	sp|Q99127|CHS4_USTMA	0	Chitin synthase 4 OS=Ustilago maydis (strain 521 / FGSC 9021) GN=CHS4 PE=3 SV=2	KOG2571	0	Chitin synthase/hyaluronan synthase (glycosyltransferases)							GO:0006031;GO:0004100	chitin biosynthetic process|chitin synthase activity
TCONS_00000289	2335			sp|Q12476|AIR2_YEAST	2e-14	Protein AIR2 OS=Saccharomyces cerevisiae (strain ATCC 204508 / S288c) GN=AIR2 PE=1 SV=1	KOG4400	5e-15	E3 ubiquitin ligase interacting with arginine methyltransferase	ko03018	RNA degradation	1	K12597	AIR1_2	protein AIR1/2
TCONS_00000290	2759
TCONS_00000291	1210			sp|Q4PHE4|H2AZ_USTMA	2e-68	Histone H2A.Z OS=Ustilago maydis (strain 521 / FGSC 9021) GN=HTZ1 PE=3 SV=1	KOG1757	7e-56	Histone 2A	ko05322;ko05034	Systemic lupus erythematosus|Alcoholism	2	K11251	H2A	histone H2A
TCONS_00000292	1672	gi|548216128|ref|WP_022435477.1|protein kinase [Firmicutes bacterium CAG:321] >gi|524737596|emb|CDE39446.1| protein kinase [Firmicutes bacterium CAG:321]	8.45125e-18	sp|O59790|ARK1_SCHPO	7e-104	Serine/threonine-protein kinase ark1 OS=Schizosaccharomyces pombe (strain 972 / ATCC 24843) GN=ark1 PE=1 SV=2	KOG0580	5e-104	Serine/threonine protein kinase
TCONS_00000293	3226
TCONS_00000294	1335	gi|407969406|dbj|BAM62582.1|alpha/beta hydrolase [uncultured microorganism]	1.92893e-24	sp|Q59695|ACOC_PSEPU	1e-12	Dihydrolipoyllysine-residue acetyltransferase component of acetoin cleaving system OS=Pseudomonas putida GN=acoC PE=3 SV=1	KOG1454	3e-11	Predicted hydrolase/acyltransferase (alpha/beta hydrolase superfamily)							GO:0008152;GO:0016787	metabolic process|hydrolase activity
TCONS_00000295	530
TCONS_00000296	514
TCONS_00000297	4017
TCONS_00000298	3575
TCONS_00000299	1891
TCONS_00000300	3572	gi|643032723|gb|AIA92979.1|Pkinase|Pkinase_Tyr, partial [uncultured Leptosphaeria]	1.64035e-35	sp|Q9P7J8|GAD8_SCHPO	0	Serine/threonine-protein kinase gad8 OS=Schizosaccharomyces pombe (strain 972 / ATCC 24843) GN=gad8 PE=1 SV=1	KOG0598	0	Ribosomal protein S6 kinase and related proteins	ko04068;ko04151	FoxO signaling pathway|PI3K-Akt signaling pathway	2	K13303	SGK2	serum/glucocorticoid-regulated kinase 2	GO:0006468;GO:0005524;GO:0004674	protein phosphorylation|ATP binding|protein serine/threonine kinase activity
TCONS_00000301	9212
TCONS_00000302	815
TCONS_00000303	2548			sp|Q4PHC3|MVP1_USTMA	0	Sorting nexin MVP1 OS=Ustilago maydis (strain 521 / FGSC 9021) GN=MVP1 PE=3 SV=1	KOG2273	2e-19	Membrane coat complex Retromer, subunit VPS5/SNX1, Sorting nexins, and related PX domain-containing proteins
TCONS_00000304	5380	gi|546151646|ref|WP_021793970.1|hypothetical protein [Thermoplasmatales archaeon A-plasma] >gi|530561605|gb|EQB72638.1| hypothetical protein AMDU1_APLC00005G0017 [Thermoplasmatales archaeon A-plasma]	2.69494e-18	sp|Q9P6R0|TF3B_SCHPO	1e-99	Transcription factor IIIB 60 kDa subunit OS=Schizosaccharomyces pombe (strain 972 / ATCC 24843) GN=brf1 PE=1 SV=2	KOG1598	4e-100	Transcription initiation factor TFIIIB, Brf1 subunit							GO:0017025;GO:0006355;GO:0006413;GO:0003700;GO:0003743;GO:0008270;GO:0006352	TBP-class protein binding|regulation of transcription, DNA-templated|translational initiation|sequence-specific DNA binding transcription factor activity|translation initiation factor activity|zinc ion binding|DNA-templated transcription, initiation
TCONS_00000305	4841			sp|Q09922|YAKB_SCHPO	2e-10	Uncharacterized transcriptional regulatory protein C1F7.11c OS=Schizosaccharomyces pombe (strain 972 / ATCC 24843) GN=SPAC1F7.11c PE=4 SV=1
TCONS_00000306	1273
TCONS_00000307	2135			sp|Q10138|YAS2_SCHPO	1e-58	CRAL-TRIO domain-containing protein C3H8.02 OS=Schizosaccharomyces pombe (strain 972 / ATCC 24843) GN=SPAC3H8.02 PE=1 SV=1	KOG1470	3e-59	Phosphatidylinositol transfer protein PDR16 and related proteins
TCONS_00000308	2623
TCONS_00000309	1212			sp|O60076|TAF13_SCHPO	4e-15	Transcription initiation factor TFIID subunit 13 OS=Schizosaccharomyces pombe (strain 972 / ATCC 24843) GN=taf13 PE=3 SV=3	KOG3901	7e-14	Transcription initiation factor IID subunit
TCONS_00000310	655	gi|659916338|gb|AID69652.1|ETC complex I subunit [uncultured organism]	7.0134e-14	sp|P25711|NDUS4_NEUCR	1e-35	NADH-ubiquinone oxidoreductase 21 kDa subunit, mitochondrial OS=Neurospora crassa (strain ATCC 24698 / 74-OR23-1A / CBS 708.71 / DSM 1257 / FGSC 987) GN=nuo-21 PE=1 SV=2	KOG3389	7e-25	NADH:ubiquinone oxidoreductase, NDUFS4/18 kDa subunit	ko04932;ko05010;ko05012;ko05016;ko00190	Non-alcoholic fatty liver disease (NAFLD)|Alzheimer's disease|Parkinson's disease|Huntington's disease|Oxidative phosphorylation	5	K03937	NDUFS4	NADH dehydrogenase (ubiquinone) Fe-S protein 4	GO:0016651;GO:0022900	oxidoreductase activity, acting on NAD(P)H|electron transport chain
TCONS_00000311	6620	gi|808046959|gb|AKC94894.1|hypothetical protein [uncultured organism]	3.42497e-48	sp|Q9P7J5|YJNA_SCHPO	3e-101	Uncharacterized AAA domain-containing protein C24B10.10c OS=Schizosaccharomyces pombe (strain 972 / ATCC 24843) GN=SPCC24B10.10c PE=3 SV=1	KOG0737	8e-102	AAA+-type ATPase							GO:0017111;GO:0005524	nucleoside-triphosphatase activity|ATP binding
TCONS_00000312	1160			sp|P50515|VATL_SCHPO	3e-66	V-type proton ATPase 16 kDa proteolipid subunit OS=Schizosaccharomyces pombe (strain 972 / ATCC 24843) GN=vma3 PE=3 SV=1	KOG0232	8e-67	Vacuolar H+-ATPase V0 sector, subunits c/c'	ko04142;ko04145;ko05323;ko05110;ko05120;ko05152;ko00190;ko04966;ko04721	Lysosome|Phagosome|Rheumatoid arthritis|Vibrio cholerae infection|Epithelial cell signaling in Helicobacter pylori infection|Tuberculosis|Oxidative phosphorylation|Collecting duct acid secretion|Synaptic vesicle cycle	9	K02155	ATPeV0C, ATP6L	V-type H+-transporting ATPase 16kDa proteolipid subunit
TCONS_00000313	1815
TCONS_00000314	1933
TCONS_00000315	4590	gi|534502948|gb|AGU11659.1|Subtilase family [uncultured organism]	1.11457e-21	sp|Q9UT05|TPP2_SCHPO	0	Tripeptidyl-peptidase 2 homolog OS=Schizosaccharomyces pombe (strain 972 / ATCC 24843) GN=tpp2 PE=1 SV=1	KOG1114	0	Tripeptidyl peptidase II
TCONS_00000316	2007			sp|P87176|SLX8_SCHPO	1e-06	E3 ubiquitin-protein ligase complex slx8-rfp subunit slx8 OS=Schizosaccharomyces pombe (strain 972 / ATCC 24843) GN=slx8 PE=1 SV=1	KOG0317	2e-07	Predicted E3 ubiquitin ligase, integral peroxisomal membrane protein
TCONS_00000317	2454
TCONS_00000318	1769			sp|Q10367|GLO3_SCHPO	4e-42	ADP-ribosylation factor GTPase-activating protein glo3 OS=Schizosaccharomyces pombe (strain 972 / ATCC 24843) GN=glo3 PE=3 SV=2	KOG0706	6e-41	Predicted GTPase-activating protein	ko04144	Endocytosis	1	K12493	ARFGAP2_3	ADP-ribosylation factor GTPase-activating protein 2/3
TCONS_00000319	1562	gi|546147224|ref|WP_021789594.1|GTPase [Thermoplasmatales archaeon Gpl] >gi|530557420|gb|EQB68710.1| GTPase [Thermoplasmatales archaeon Gpl]	2.27703e-18	sp|Q9UTL7|GPN2_SCHPO	4e-74	GPN-loop GTPase 2 homolog OS=Schizosaccharomyces pombe (strain 972 / ATCC 24843) GN=SPAC144.07c PE=3 SV=1	KOG1533	9e-75	Predicted GTPase							GO:0000166	nucleotide binding
TCONS_00000320	5340			sp|G2WJ80|HAP1_YEASK	1e-07	Heme-responsive zinc finger transcription factor HAP1 OS=Saccharomyces cerevisiae (strain Kyokai no. 7 / NBRC 101557) GN=HAP1 PE=3 SV=2
TCONS_00000321	3419			sp|Q6LA54|YF48_SCHPO	9e-51	Uncharacterized WD repeat-containing protein C3H5.08c OS=Schizosaccharomyces pombe (strain 972 / ATCC 24843) GN=SPAC3H5.08c PE=1 SV=2	KOG0283	1e-51	WD40 repeat-containing protein
TCONS_00000322	4581			sp|P07272|PPR1_YEAST	2e-40	Pyrimidine pathway regulatory protein 1 OS=Saccharomyces cerevisiae (strain ATCC 204508 / S288c) GN=PPR1 PE=1 SV=1
TCONS_00000323	2923
TCONS_00000324	1021			sp|Q03629|YMH9_YEAST	7e-14	Uncharacterized protein YML079W OS=Saccharomyces cerevisiae (strain ATCC 204508 / S288c) GN=YML079W PE=1 SV=1
TCONS_00000325	546
TCONS_00000326	657
TCONS_00000327	2155
TCONS_00000328	2934
TCONS_00000329	2778
TCONS_00000330	2701
TCONS_00000331	2511			sp|Q803I8|SYVN1_DANRE	1e-68	E3 ubiquitin-protein ligase synoviolin OS=Danio rerio GN=syvn1 PE=2 SV=2	KOG0802	2e-71	E3 ubiquitin ligase	ko04120;ko04141	Ubiquitin mediated proteolysis|Protein processing in endoplasmic reticulum	2	K10601	SYVN1, HRD1	E3 ubiquitin-protein ligase synoviolin
TCONS_00000332	1794
TCONS_00000333	1661	gi|548650189|ref|WP_022532886.1|proteasome-activating nucleotidase 2 [Methanoculleus sp. CAG:1088] >gi|524837594|emb|CDF31158.1| proteasome-activating nucleotidase 2 [Methanoculleus sp. CAG:1088]	3.08926e-95	sp|Q9SEI4|PRS6B_ARATH	0	26S protease regulatory subunit 6B homolog OS=Arabidopsis thaliana GN=RPT3 PE=1 SV=1	KOG0727	0	26S proteasome regulatory complex, ATPase RPT3	ko03050;ko05169	Proteasome|Epstein-Barr virus infection	2	K03063	PSMC4, RPT3	26S proteasome regulatory subunit T3	GO:0010498;GO:0022623;GO:0006200;GO:0005524;GO:0016887;GO:0043335;GO:0005737	proteasomal protein catabolic process|proteasome-activating nucleotidase complex|ATP catabolic process|ATP binding|ATPase activity|protein unfolding|cytoplasm
TCONS_00000334	2010	gi|406981296|gb|EKE02789.1|hypothetical protein ACD_20C00330G0003 [uncultured bacterium]	7.61729e-56	sp|Q9P7Y7|P5CR_SCHPO	6e-73	Pyrroline-5-carboxylate reductase OS=Schizosaccharomyces pombe (strain 972 / ATCC 24843) GN=pro3 PE=3 SV=1	KOG3124	1e-73	Pyrroline-5-carboxylate reductase	ko00330;ko01230	Arginine and proline metabolism|Biosynthesis of amino acids	2	K00286	proC	pyrroline-5-carboxylate reductase	GO:0004735;GO:0055129;GO:0055114	pyrroline-5-carboxylate reductase activity|L-proline biosynthetic process|oxidation-reduction process
TCONS_00000335	3516	gi|406871447|gb|EKD22261.1|hypothetical protein ACD_87C00077G0001 [uncultured bacterium]	1.40345e-29	sp|O95544|NADK_HUMAN	3e-56	NAD kinase OS=Homo sapiens GN=NADK PE=1 SV=1	KOG2178	1e-59	Predicted sugar kinase	ko00760	Nicotinate and nicotinamide metabolism	1	K00858	ppnK, NADK	NAD+ kinase	GO:0046872;GO:0006741;GO:0005524;GO:0003951;GO:0019674;GO:0016310;GO:0005737	metal ion binding|NADP biosynthetic process|ATP binding|NAD+ kinase activity|NAD metabolic process|phosphorylation|cytoplasm
TCONS_00000336	4083			sp|Q9UTA1|YL8J_SCHPO	3e-15	Zinc finger protein C25B8.19c OS=Schizosaccharomyces pombe (strain 972 / ATCC 24843) GN=SPAC25B8.19c PE=4 SV=2	KOG1721	1e-16	FOG: Zn-finger
TCONS_00000337	5460			sp|O13690|YDYB_SCHPO	6e-24	PH and SEC7 domain-containing protein C11E3.11c OS=Schizosaccharomyces pombe (strain 972 / ATCC 24843) GN=SPAC11E3.11c PE=4 SV=1	KOG0929	2e-24	Guanine nucleotide exchange factor
TCONS_00000338	2482
TCONS_00000339	4812	gi|548245256|ref|WP_022463169.1|alpha-D-mannosidase [Blautia sp. CAG:37] >gi|524767173|emb|CDE67317.1| alpha-D-mannosidase [Blautia sp. CAG:37]	1.42357e-135	sp|Q9UT61|MAN1_SCHPO	0	Alpha-mannosidase OS=Schizosaccharomyces pombe (strain 972 / ATCC 24843) GN=ams1 PE=3 SV=1	KOG4342	0	Alpha-mannosidase	ko00511	Other glycan degradation	1	K01191	E3.2.1.24	alpha-mannosidase	GO:0030246;GO:0006013;GO:0004559;GO:0008270	carbohydrate binding|mannose metabolic process|alpha-mannosidase activity|zinc ion binding
TCONS_00000340	2181	gi|643025404|gb|AIA89302.1|Pkinase|Pkinase_Tyr, partial [uncultured Leptosphaeria]	3.62208e-27	sp|Q10452|GSK3_SCHPO	0	Protein kinase gsk3 OS=Schizosaccharomyces pombe (strain 972 / ATCC 24843) GN=gsk3 PE=1 SV=3	KOG0658	0	Glycogen synthase kinase-3	ko04110;ko04510;ko04550;ko04012;ko04151;ko04310;ko04340;ko04390;ko05200;ko05210;ko05213;ko05215;ko05217;ko04931;ko04932;ko05160;ko05162;ko05164;ko05166;ko05169;ko05010;ko04360;ko04910;ko04916;ko04917;ko04919;ko04711;ko04062;ko04660;ko04662;ko04722;ko04728	Cell cycle|Focal adhesion|Signaling pathways regulating pluripotency of stem cells|ErbB signaling pathway|PI3K-Akt signaling pathway|Wnt signaling pathway|Hedgehog signaling pathway|Hippo signaling pathway|Pathways in cancer|Colorectal cancer|Endometrial cancer|Prostate cancer|Basal cell carcinoma|Insulin resistance|Non-alcoholic fatty liver disease (NAFLD)|Hepatitis C|Measles|Influenza A|HTLV-I …	32	K03083	GSK3B	glycogen synthase kinase 3 beta
TCONS_00000341	1347
TCONS_00000342	1328
TCONS_00000343	1661
TCONS_00000344	4346			sp|Q7T3C6|CPSF5_DANRE	5e-70	Cleavage and polyadenylation specificity factor subunit 5 OS=Danio rerio GN=cpsf5 PE=2 SV=1	KOG1689	1e-69	mRNA cleavage factor I subunit	ko03015	mRNA surveillance pathway	1	K14397	NUDT21, CPSF5, CFIM25	cleavage and polyadenylation specificity factor subunit 5
TCONS_00000345	2547	gi|406922305|gb|EKD59851.1|hypothetical protein ACD_54C01094G0001, partial [uncultured bacterium]	3.13717e-55	sp|O14290|YF14_SCHPO	2e-27	Uncharacterized protein C9E9.04 OS=Schizosaccharomyces pombe (strain 972 / ATCC 24843) GN=SPAC9E9.04 PE=4 SV=1	KOG1962	6e-28	B-cell receptor-associated protein and related proteins							GO:0055114;GO:0016491	oxidation-reduction process|oxidoreductase activity
TCONS_00000346	2423
TCONS_00000347	1816	gi|325072619|gb|ADY76326.1|nitrate reductase, partial [uncultured Pezizomycotina]	8.53709e-15	sp|Q9S850|SUOX_ARATH	9e-37	Sulfite oxidase OS=Arabidopsis thaliana GN=SOX PE=1 SV=1	KOG0535	2e-37	Sulfite oxidase, molybdopterin-binding component							GO:0016491;GO:0055114;GO:0030151;GO:0009055	oxidoreductase activity|oxidation-reduction process|molybdenum ion binding|electron carrier activity
TCONS_00000348	781			sp|B5FZA8|LYRM4_TAEGU	7e-13	LYR motif-containing protein 4 OS=Taeniopygia guttata GN=LYRM4 PE=3 SV=1	KOG3801	3e-08	Uncharacterized conserved protein BCN92
TCONS_00000349	2751
TCONS_00000350	3228	gi|374851918|dbj|BAL54864.1|serine/threonine protein kinase [uncultured Acidobacteria bacterium]	6.59609e-26	sp|O14427|CLA4_CANAX	3e-128	Serine/threonine-protein kinase CLA4 OS=Candida albicans GN=CLA4 PE=3 SV=1	KOG0578	2e-119	p21-activated serine/threonine protein kinase							GO:0006468;GO:0005524;GO:0004674	protein phosphorylation|ATP binding|protein serine/threonine kinase activity
TCONS_00000351	1827	gi|547785321|ref|WP_022196003.1|thymidylate synthase [Azospirillum sp. CAG:239] >gi|524405037|emb|CDB52626.1| thymidylate synthase [Azospirillum sp. CAG:239]	2.69289e-83	sp|P0CS12|TYSY_CRYNJ	3e-145	Thymidylate synthase OS=Cryptococcus neoformans var. neoformans serotype D (strain JEC21 / ATCC MYA-565) GN=TMP1 PE=1 SV=1	KOG0673	2e-126	Thymidylate synthase	ko00260;ko00010;ko00680;ko01200;ko01230	Glycine, serine and threonine metabolism|Glycolysis / Gluconeogenesis|Methane metabolism|Carbon metabolism|Biosynthesis of amino acids	5	K15634	gpmB	probable phosphoglycerate mutase
TCONS_00000352	1105	gi|557424119|ref|WP_023426157.1|Ribosomal protein L11 [uncultured Acidilobus sp. CIS] >gi|557074999|gb|ESQ20946.1| Ribosomal protein L11 [uncultured Acidilobus sp. CIS]	2.25694e-11	sp|P30050|RL12_HUMAN	8e-73	60S ribosomal protein L12 OS=Homo sapiens GN=RPL12 PE=1 SV=1	KOG0886	2e-73	40S ribosomal protein S2	ko03010	Ribosome	1	K02870	RP-L12e, RPL12	large subunit ribosomal protein L12e
TCONS_00000353	999
TCONS_00000354	1182	gi|548169839|ref|WP_022391641.1|hypothetical protein [Bacteroides intestinalis CAG:315] >gi|524680046|emb|CDD98166.1| uncharacterized protein BN604_00389 [Bacteroides intestinalis CAG:315]	1.688e-15	sp|Q9LIS2|RBG4_ARATH	1e-20	Glycine-rich RNA-binding protein 4, mitochondrial OS=Arabidopsis thaliana GN=RBG4 PE=2 SV=1	KOG0118	3e-21	FOG: RRM domain	ko05130	Pathogenic Escherichia coli infection	1	K11294	NCL, NSR1	nucleolin	GO:0003676;GO:0000166	nucleic acid binding|nucleotide binding
TCONS_00000355	1404	gi|548169839|ref|WP_022391641.1|hypothetical protein [Bacteroides intestinalis CAG:315] >gi|524680046|emb|CDD98166.1| uncharacterized protein BN604_00389 [Bacteroides intestinalis CAG:315]	2.68747e-15	sp|Q9LIS2|RBG4_ARATH	2e-20	Glycine-rich RNA-binding protein 4, mitochondrial OS=Arabidopsis thaliana GN=RBG4 PE=2 SV=1	KOG0118	6e-21	FOG: RRM domain	ko05130	Pathogenic Escherichia coli infection	1	K11294	NCL, NSR1	nucleolin	GO:0003676;GO:0000166	nucleic acid binding|nucleotide binding
TCONS_00000356	1647	gi|547815860|ref|WP_022224681.1|tRNA-dihydrouridine synthase [Clostridium sp. CAG:253] >gi|524444936|emb|CDB89147.1| tRNA-dihydrouridine synthase [Clostridium sp. CAG:253]	1.67378e-18	sp|O74553|DUS4_SCHPO	2e-45	tRNA-dihydrouridine(20a/20b) synthase [NAD(P)+] OS=Schizosaccharomyces pombe (strain 972 / ATCC 24843) GN=dus4 PE=3 SV=1	KOG2335	2e-46	tRNA-dihydrouridine synthase
TCONS_00000357	904
TCONS_00000358	1415
TCONS_00000359	4205	gi|558586332|ref|WP_023499111.1|AAA family ATPase, CDC48 subfamily [uncultured archaeon A07HR67] >gi|557609390|gb|ESS02987.1| AAA family ATPase, CDC48 subfamily [uncultured archaeon A07HR67]	8.26166e-70	sp|P36966|PEX6_YARLI	2e-174	Peroxisomal biogenesis factor 6 OS=Yarrowia lipolytica (strain CLIB 122 / E 150) GN=PEX6 PE=3 SV=2	KOG0736	3e-146	Peroxisome assembly factor 2 containing the AAA+-type ATPase domain	ko04146	Peroxisome	1	K13339	PEX6, PXAAA1	peroxin-6
TCONS_00000360	4518			sp|P40995|SCD1_SCHPO	4e-110	Rho guanine nucleotide exchange factor scd1 OS=Schizosaccharomyces pombe (strain 972 / ATCC 24843) GN=scd1 PE=1 SV=2	KOG3519	1e-110	Invasion-inducing protein TIAM1/CDC24 and related RhoGEF GTPases	ko04011	MAPK signaling pathway - yeast	1	K11236	CDC24	cell division control protein 24
TCONS_00000361	1528			sp|Q60809|CNOT7_MOUSE	4e-117	CCR4-NOT transcription complex subunit 7 OS=Mus musculus GN=Cnot7 PE=1 SV=1	KOG0304	2e-112	mRNA deadenylase subunit	ko03018	RNA degradation	1	K12581	CNOT7_8, CAF1, POP2	CCR4-NOT transcription complex subunit 7/8
TCONS_00000362	6632			sp|P24686|BIME_EMENI	4e-102	Negative regulator of mitosis OS=Emericella nidulans (strain FGSC A4 / ATCC 38163 / CBS 112.46 / NRRL 194 / M139) GN=bimE PE=2 SV=2	KOG1858	1e-96	Anaphase-promoting complex (APC), subunit 1 (meiotic check point regulator/Tsg24)	ko04110;ko04111;ko04113;ko04114;ko04120;ko05166;ko04914	Cell cycle|Cell cycle - yeast|Meiosis - yeast|Oocyte meiosis|Ubiquitin mediated proteolysis|HTLV-I infection|Progesterone-mediated oocyte maturation	7	K03348	APC1	anaphase-promoting complex subunit 1
TCONS_00000363	1408
TCONS_00000364	5831
TCONS_00000365	6520			sp|Q9UT34|YIQ9_SCHPO	1e-28	Uncharacterized protein C824.09c OS=Schizosaccharomyces pombe (strain 972 / ATCC 24843) GN=SPAC824.09c PE=4 SV=1	KOG0703	3e-29	Predicted GTPase-activating protein
TCONS_00000366	5981			sp|Q5A6N8|RFT1_CANAL	2e-41	Oligosaccharide translocation protein RFT1 OS=Candida albicans (strain SC5314 / ATCC MYA-2876) GN=RFT1 PE=3 SV=1	KOG2864	2e-35	Nuclear division RFT1 protein
TCONS_00000367	3015	gi|524234991|emb|CDA03858.1|oligopeptidase A [Klebsiella variicola CAG:634]	5.05073e-40	sp|Q4PBS8|PMIP_USTMA	0	Mitochondrial intermediate peptidase OS=Ustilago maydis (strain 521 / FGSC 9021) GN=OCT1 PE=3 SV=2	KOG2090	2e-120	Metalloendopeptidase family - mitochondrial intermediate peptidase
TCONS_00000368	487			sp|P42114|NDUA6_NEUCR	2e-25	NADH-ubiquinone oxidoreductase 14.8 kDa subunit OS=Neurospora crassa (strain ATCC 24698 / 74-OR23-1A / CBS 708.71 / DSM 1257 / FGSC 987) GN=nuo-14.8 PE=1 SV=3	KOG3426	6e-23	NADH:ubiquinone oxidoreductase, NDUFA6/B14 subunit	ko04932;ko05010;ko05012;ko05016;ko00190	Non-alcoholic fatty liver disease (NAFLD)|Alzheimer's disease|Parkinson's disease|Huntington's disease|Oxidative phosphorylation	5	K03950	NDUFA6	NADH dehydrogenase (ubiquinone) 1 alpha subcomplex subunit 6
TCONS_00000369	1964
TCONS_00000370	998	gi|426263332|emb|CCG34086.1|Polyubiquitin [uncultured eukaryote]	4.16709e-42	sp|P40909|RL40_CRYNJ	3e-82	Ubiquitin-60S ribosomal protein L40 OS=Cryptococcus neoformans var. neoformans serotype D (strain JEC21 / ATCC MYA-565) GN=UBI1 PE=1 SV=2	KOG0003	2e-82	Ubiquitin/60s ribosomal protein L40 fusion	ko03010	Ribosome	1	K02927	RP-L40e, RPL40	large subunit ribosomal protein L40e
TCONS_00000371	1661	gi|548220473|ref|WP_022439603.1|adenylosuccinate lyase [Clostridium sp. CAG:411] >gi|524742900|emb|CDE42994.1| adenylosuccinate lyase [Clostridium sp. CAG:411]	5.60172e-179	sp|Q05911|PUR8_YEAST	0	Adenylosuccinate lyase OS=Saccharomyces cerevisiae (strain ATCC 204508 / S288c) GN=ADE13 PE=1 SV=1	KOG2700	0	Adenylosuccinate lyase	ko00250;ko00230	Alanine, aspartate and glutamate metabolism|Purine metabolism	2	K01756	purB, ADSL	adenylosuccinate lyase
TCONS_00000372	1386	gi|524856736|emb|CCX57573.1|putative uncharacterized protein [Blautia hydrogenotrophica CAG:147]	5.63788e-91	sp|P21265|PUR8_CHICK	1e-109	Adenylosuccinate lyase OS=Gallus gallus GN=ADSL PE=2 SV=2	KOG2700	7e-110	Adenylosuccinate lyase	ko00250;ko00230	Alanine, aspartate and glutamate metabolism|Purine metabolism	2	K01756	purB, ADSL	adenylosuccinate lyase
TCONS_00000373	1173	gi|548649184|ref|WP_022531913.1|dimethyladenosine transferase [Methanobrevibacter smithii CAG:186] >gi|524835670|emb|CDF29789.1| probable ribosomal RNA small subunit methyltransferase A [Methanobrevibacter smithii CAG:186]	2.78321e-37	sp|Q6FKY3|DIM1_CANGA	2e-131	Dimethyladenosine transferase OS=Candida glabrata (strain ATCC 2001 / CBS 138 / JCM 3761 / NBRC 0622 / NRRL Y-65) GN=DIM1 PE=3 SV=1	KOG0820	6e-130	Ribosomal RNA adenine dimethylase							GO:0005737;GO:0031167;GO:0003723;GO:0000179	cytoplasm|rRNA methylation|RNA binding|rRNA (adenine-N6,N6-)-dimethyltransferase activity
TCONS_00000374	3951	gi|557422137|ref|WP_023424217.1|DNA-directed RNA polymerase subunit B [uncultured Acidilobus sp. MG] >gi|557077026|gb|ESQ22904.1| DNA-directed RNA polymerase subunit B [uncultured Acidilobus sp. MG]	0	sp|Q10233|RPC2_SCHPO	0	DNA-directed RNA polymerase III subunit RPC2 OS=Schizosaccharomyces pombe (strain 972 / ATCC 24843) GN=rpc2 PE=2 SV=1	KOG0215	0	RNA polymerase III, second largest subunit	ko03020;ko05169;ko00230;ko00240;ko04623	RNA polymerase|Epstein-Barr virus infection|Purine metabolism|Pyrimidine metabolism|Cytosolic DNA-sensing pathway	5	K03021	RPC2, POLR3B	DNA-directed RNA polymerase III subunit RPC2	GO:0003899;GO:0003677;GO:0006351;GO:0032549;GO:0008270	DNA-directed RNA polymerase activity|DNA binding|transcription, DNA-templated|ribonucleoside binding|zinc ion binding
TCONS_00000375	3746			sp|O13981|EMC1_SCHPO	2e-40	ER membrane protein complex subunit 1 OS=Schizosaccharomyces pombe (strain 972 / ATCC 24843) GN=emc1 PE=3 SV=1	KOG2103	4e-44	Uncharacterized conserved protein
TCONS_00000376	916	gi|346430400|emb|CCC55656.1|translation initiation factor IF-5A [uncultured archaeon]	2.48391e-14	sp|O94083|IF5A_CANAL	3e-86	Eukaryotic translation initiation factor 5A OS=Candida albicans (strain SC5314 / ATCC MYA-2876) GN=ANB1 PE=3 SV=1	KOG3271	4e-85	Translation initiation factor 5A (eIF-5A)							GO:0003743;GO:0006413;GO:0003746;GO:0006452;GO:0045905;GO:0043022;GO:0045901;GO:0008612;GO:0005737	translation initiation factor activity|translational initiation|translation elongation factor activity|translational frameshifting|positive regulation of translational termination|ribosome binding|positive regulation of translational elongation|peptidyl-lysine modification to peptidyl-hypusine|cytoplasm
TCONS_00000377	1944
TCONS_00000378	7003			sp|O14207|MMS22_SCHPO	9e-15	Protein mms22 OS=Schizosaccharomyces pombe (strain 972 / ATCC 24843) GN=mus7 PE=3 SV=1
TCONS_00000379	2457	gi|548118186|ref|WP_022381672.1|yidC/Oxa1 family membrane protein insertase [Dialister sp. CAG:357] >gi|524862772|emb|CDD80684.1| yidC/Oxa1 family membrane protein insertase [Dialister sp. CAG:357]	1.56734e-21	sp|Q8BGA9|OXA1L_MOUSE	3e-44	Mitochondrial inner membrane protein OXA1L OS=Mus musculus GN=Oxa1l PE=2 SV=1	KOG1239	3e-43	Inner membrane protein translocase involved in respiratory chain assembly	ko03070;ko03060	Bacterial secretion system|Protein export	2	K03217	yidC, spoIIIJ, OXA1	YidC/Oxa1 family membrane protein insertase	GO:0016021;GO:0015031;GO:0051205;GO:0005886	integral component of membrane|protein transport|protein insertion into membrane|plasma membrane
TCONS_00000380	3125	gi|406990197|gb|EKE09876.1|hypothetical protein ACD_16C00100G0038 [uncultured bacterium]	2.30441e-141	sp|P09624|DLDH_YEAST	5e-173	Dihydrolipoyl dehydrogenase, mitochondrial OS=Saccharomyces cerevisiae (strain ATCC 204508 / S288c) GN=LPD1 PE=1 SV=1	KOG1335	1e-173	Dihydrolipoamide dehydrogenase	ko00260;ko00280;ko00010;ko00020;ko00620;ko00630;ko01200	Glycine, serine and threonine metabolism|Valine, leucine and isoleucine degradation|Glycolysis / Gluconeogenesis|Citrate cycle (TCA cycle)|Pyruvate metabolism|Glyoxylate and dicarboxylate metabolism|Carbon metabolism	7	K00382	DLD, lpd, pdhD	dihydrolipoamide dehydrogenase	GO:0045454;GO:0050660;GO:0055114;GO:0004148	cell redox homeostasis|flavin adenine dinucleotide binding|oxidation-reduction process|dihydrolipoyl dehydrogenase activity
TCONS_00000381	5876			sp|P49412|PRIB_LENED	1e-32	Protein priB OS=Lentinula edodes GN=priB PE=2 SV=1
TCONS_00000382	3406			sp|Q10063|EHS1_SCHPO	7e-36	Calcium influx-promoting protein ehs1 OS=Schizosaccharomyces pombe (strain 972 / ATCC 24843) GN=ehs1 PE=4 SV=1
TCONS_00000383	6466			sp|Q4PBP6|NST1_USTMA	0	Stress response protein NST1 OS=Ustilago maydis (strain 521 / FGSC 9021) GN=NST1 PE=3 SV=1	KOG2084	6e-08	Predicted histone tail methylase containing SET domain
TCONS_00000384	543	gi|524352239|emb|CDB08449.1|rNP-1 like RNA-binding protein [Odoribacter splanchnicus CAG:14]	8.52036e-09	sp|P62997|TRA2B_RAT	1e-10	Transformer-2 protein homolog beta OS=Rattus norvegicus GN=Tra2b PE=1 SV=1	KOG0118	3e-11	FOG: RRM domain
TCONS_00000385	1138	gi|524352239|emb|CDB08449.1|rNP-1 like RNA-binding protein [Odoribacter splanchnicus CAG:14]	6.35411e-08	sp|P62997|TRA2B_RAT	4e-09	Transformer-2 protein homolog beta OS=Rattus norvegicus GN=Tra2b PE=1 SV=1	KOG0118	1e-09	FOG: RRM domain
TCONS_00000386	2495			sp|Q6ZI17|OML2_ORYSJ	3e-27	Protein MEI2-like 2 OS=Oryza sativa subsp. japonica GN=ML2 PE=2 SV=1	KOG4660	4e-26	Protein Mei2, essential for commitment to meiosis, and related proteins
TCONS_00000387	733			sp|P00427|COX6_YEAST	4e-42	Cytochrome c oxidase subunit 6, mitochondrial OS=Saccharomyces cerevisiae (strain ATCC 204508 / S288c) GN=COX6 PE=1 SV=1	KOG4077	9e-43	Cytochrome c oxidase, subunit Va/COX6	ko04932;ko05010;ko05012;ko05016;ko00190;ko04260	Non-alcoholic fatty liver disease (NAFLD)|Alzheimer's disease|Parkinson's disease|Huntington's disease|Oxidative phosphorylation|Cardiac muscle contraction	6	K02264	COX5A	cytochrome c oxidase subunit 5a
TCONS_00000388	836			sp|P0CX24|RL20B_YEAST	9e-61	60S ribosomal protein L20-B OS=Saccharomyces cerevisiae (strain ATCC 204508 / S288c) GN=RPL20B PE=1 SV=1	KOG0829	2e-61	60S ribosomal protein L18A	ko03010	Ribosome	1	K02882	RP-L18Ae, RPL18A	large subunit ribosomal protein L18Ae
TCONS_00000389	3010
TCONS_00000390	2690			sp|Q9W1J3|GAD1_DROME	8e-48	Gastrulation defective protein 1 homolog OS=Drosophila melanogaster GN=CG5543 PE=2 SV=1	KOG0772	7e-52	Uncharacterized conserved protein, contains WD40 repeat
TCONS_00000391	1378	gi|547849325|ref|WP_022256459.1|hypothetical protein [Faecalibacterium sp. CAG:82] >gi|524488402|emb|CDC30423.1| putative uncharacterized protein [Faecalibacterium sp. CAG:82]	2.09437e-28	sp|O94404|GTPC1_SCHPO	5e-62	Putative GTP cyclohydrolase 1 type 2 OS=Schizosaccharomyces pombe (strain 972 / ATCC 24843) GN=SPCC126.12 PE=3 SV=1	KOG4131	1e-62	Ngg1-interacting factor 3 protein NIF3L1
TCONS_00000392	1556			sp|Q04651|ERV41_YEAST	2e-51	ER-derived vesicles protein ERV41 OS=Saccharomyces cerevisiae (strain ATCC 204508 / S288c) GN=ERV41 PE=1 SV=1	KOG2667	5e-52	COPII vesicle protein
TCONS_00000393	3189			sp|O94528|CAF5_SCHPO	9e-38	Caffeine resistance protein 5 OS=Schizosaccharomyces pombe (strain 972 / ATCC 24843) GN=caf5 PE=3 SV=1	KOG0255	2e-38	Synaptic vesicle transporter SVOP and related transporters (major facilitator superfamily)
TCONS_00000394	605
TCONS_00000395	1966	gi|529087165|gb|AGS49319.1|SyrP-like protein [uncultured bacterium esnapd2]	6.44841e-17	sp|Q9LIG0|Y3136_ARATH	9e-15	Clavaminate synthase-like protein At3g21360 OS=Arabidopsis thaliana GN=At3g21360 PE=1 SV=1
TCONS_00000396	1378	gi|663517174|gb|AIF07601.1|small GTP-binding protein (RAB) [uncultured marine group II/III euryarchaeote KM3_205_C10]	3.41813e-10	sp|Q10133|RHO2_SCHPO	4e-82	GTP-binding protein rho2 OS=Schizosaccharomyces pombe (strain 972 / ATCC 24843) GN=rho2 PE=1 SV=1	KOG0393	1e-82	Ras-related small GTPase, Rho type
TCONS_00000397	3372	gi|534501605|gb|AGU10752.1|Amidohydrolase family [uncultured organism]	6.6253e-86	sp|O34355|YTCJ_BACSU	2e-42	Putative amidohydrolase YtcJ OS=Bacillus subtilis (strain 168) GN=ytcJ PE=4 SV=1										GO:0016810	hydrolase activity, acting on carbon-nitrogen (but not peptide) bonds
TCONS_00000398	1868			sp|Q8I0F4|LIS1_DICDI	7e-07	Lissencephaly-1 homolog OS=Dictyostelium discoideum GN=lis1 PE=1 SV=1	KOG0266	2e-06	WD40 repeat-containing protein	ko04141	Protein processing in endoplasmic reticulum	1	K14003	PREB, SEC12	prolactin regulatory element-binding protein
TCONS_00000399	2976			sp|P0CP50|PAN3_CRYNJ	5e-127	PAB-dependent poly(A)-specific ribonuclease subunit PAN3 OS=Cryptococcus neoformans var. neoformans serotype D (strain JEC21 / ATCC MYA-565) GN=PAN3 PE=3 SV=1	KOG3741	2e-92	Poly(A) ribonuclease subunit	ko03018	RNA degradation	1	K12572	PAN3	PAB-dependent poly(A)-specific ribonuclease subunit 3
TCONS_00000400	2585
TCONS_00000401	1546
TCONS_00000402	557
TCONS_00000403	1128
TCONS_00000404	465
TCONS_00000405	3604
TCONS_00000406	459
TCONS_00000407	2543	gi|547779179|ref|WP_022190203.1|pseudouridine-5'-phosphate glycosidase [Firmicutes bacterium CAG:240] >gi|524392743|emb|CDB44775.1| pseudouridine-5'-phosphate glycosidase [Firmicutes bacterium CAG:240]	1.60254e-71	sp|A1B316|PSUG_PARDP	3e-70	Pseudouridine-5'-phosphate glycosidase OS=Paracoccus denitrificans (strain Pd 1222) GN=psuG PE=3 SV=1	KOG3009	1e-83	Predicted carbohydrate kinase, contains PfkB domain	ko00240	Pyrimidine metabolism	1	K16330	K16330	pseudouridine-5'-phosphate glycosidase / pseudouridine kinase
TCONS_00000408	1497	gi|547261379|ref|WP_021996118.1|chaperone protein DnaJ [Clostridium sp. CAG:780] >gi|524145749|emb|CCZ17987.1| chaperone protein DnaJ [Clostridium sp. CAG:780]	7.76887e-45	sp|Q04960|DNJH_CUCSA	2e-65	DnaJ protein homolog OS=Cucumis sativus GN=DNAJ1 PE=2 SV=1	KOG0712	1e-63	Molecular chaperone (DnaJ superfamily)	ko04141	Protein processing in endoplasmic reticulum	1	K14002	SCJ1	DnaJ-related protein SCJ1	GO:0005737;GO:0006260;GO:0006457;GO:0031072;GO:0005524;GO:0051082;GO:0008270;GO:0009408	cytoplasm|DNA replication|protein folding|heat shock protein binding|ATP binding|unfolded protein binding|zinc ion binding|response to heat
TCONS_00000409	3238			sp|Q05958|ECM22_YEAST	2e-08	Sterol regulatory element-binding protein ECM22 OS=Saccharomyces cerevisiae (strain ATCC 204508 / S288c) GN=ECM22 PE=1 SV=1
TCONS_00000410	1751	gi|406911608|gb|EKD51365.1|short-chain dehydrogenase/reductase SDR [uncultured bacterium]	2.72345e-27	sp|Q07530|YD114_YEAST	7e-22	Uncharacterized oxidoreductase YDL114W OS=Saccharomyces cerevisiae (strain ATCC 204508 / S288c) GN=YDL114W PE=3 SV=1	KOG1201	2e-22	Hydroxysteroid 17-beta dehydrogenase 11							GO:0055114;GO:0016491	oxidation-reduction process|oxidoreductase activity
TCONS_00000411	1400	gi|548257290|ref|WP_022474719.1|gCN5-related N-acetyltransferase [Ruminococcus sp. CAG:353] >gi|524784678|emb|CDE78318.1| gCN5-related N-acetyltransferase [Ruminococcus sp. CAG:353]	5.51026e-07	sp|Q09927|AZET_SCHPO	8e-28	L-azetidine-2-carboxylic acid acetyltransferase OS=Schizosaccharomyces pombe (strain 972 / ATCC 24843) GN=ppr1 PE=1 SV=1
TCONS_00000412	1177			sp|Q9SF24|LOR10_ARATH	2e-06	Protein LURP-one-related 10 OS=Arabidopsis thaliana GN=At3g11740 PE=2 SV=2
TCONS_00000413	1573	gi|557411422|ref|WP_023413908.1|hypothetical protein [uncultured Thiohalocapsa sp. PB-PSB1] >gi|557034700|gb|ESQ12228.1| hypothetical protein N838_16930 [uncultured Thiohalocapsa sp. PB-PSB1]	8.82062e-49	sp|O74507|YJD4_SCHPO	2e-07	Uncharacterized protein C594.04c OS=Schizosaccharomyces pombe (strain 972 / ATCC 24843) GN=SPCC594.04c PE=3 SV=2	KOG4650	4e-35	Predicted steroid reductase							GO:0016021;GO:0005737;GO:0016627;GO:0006629	integral component of membrane|cytoplasm|oxidoreductase activity, acting on the CH-CH group of donors|lipid metabolic process
TCONS_00000414	2370	gi|406942464|gb|EKD74690.1|hypothetical protein ACD_44C00360G0005 [uncultured bacterium]	9.6347e-34	sp|Q54P78|4CL2_DICDI	9e-47	Probable 4-coumarate--CoA ligase 2 OS=Dictyostelium discoideum GN=4cl2 PE=3 SV=1	KOG1176	3e-47	Acyl-CoA synthetase							GO:0001676;GO:0004467	long-chain fatty acid metabolic process|long-chain fatty acid-CoA ligase activity
TCONS_00000415	2344	gi|636670602|gb|AIA12721.1|Amidase, partial [uncultured bacterium]	5.85717e-21	sp|P08158|AMDS_EMENI	5e-111	Acetamidase OS=Emericella nidulans (strain FGSC A4 / ATCC 38163 / CBS 112.46 / NRRL 194 / M139) GN=amdS PE=2 SV=1	KOG1212	9e-95	Amidases	ko00330;ko00360;ko00380;ko00627;ko00643	Arginine and proline metabolism|Phenylalanine metabolism|Tryptophan metabolism|Aminobenzoate degradation|Styrene degradation	5	K01426	E3.5.1.4, amiE	amidase	GO:0016884;GO:0004040	carbon-nitrogen ligase activity, with glutamine as amido-N-donor|amidase activity
TCONS_00000416	2269
TCONS_00000417	1381			sp|O14346|HACD_SCHPO	6e-35	Probable very-long-chain (3R)-3-hydroxyacyl-[acyl-carrier protein] dehydratase OS=Schizosaccharomyces pombe (strain 972 / ATCC 24843) GN=SPBC19C2.15c PE=3 SV=2	KOG3187	1e-35	Protein tyrosine phosphatase-like protein PTPLA (contains Pro instead of catalytic Arg)	ko00062;ko01040;ko01212	Fatty acid elongation|Biosynthesis of unsaturated fatty acids|Fatty acid metabolism	3	K10703	PHS1, PAS2	very-long-chain (3R)-3-hydroxyacyl-CoA dehydratase
TCONS_00000418	932
TCONS_00000419	1553	gi|547818810|ref|WP_022227501.1|carboxylesterase A [Acidaminococcus intestini CAG:325] >gi|524448954|emb|CDB93088.1| carboxylesterase A [Acidaminococcus intestini CAG:325]	8.42973e-18	sp|P71667|NLHH_MYCTU	2e-11	Carboxylesterase NlhH OS=Mycobacterium tuberculosis GN=nlhH PE=1 SV=1	KOG4388	1e-09	Hormone-sensitive lipase HSL							GO:0052689;GO:0008152	carboxylic ester hydrolase activity|metabolic process
TCONS_00000420	1957	gi|297184321|gb|ADI20438.1|predicted ATPase [uncultured alpha proteobacterium EB080_L43F08]	5.7527e-64	sp|P32317|AFG1_YEAST	5e-102	Protein AFG1 OS=Saccharomyces cerevisiae (strain ATCC 204508 / S288c) GN=AFG1 PE=1 SV=1	KOG2383	1e-102	Predicted ATPase							GO:0005524	ATP binding
TCONS_00000421	1201
TCONS_00000422	1447
TCONS_00000423	1229			sp|Q9QXN4|MIOX_RAT	3e-76	Inositol oxygenase OS=Rattus norvegicus GN=Miox PE=2 SV=2	KOG1573	4e-74	Aldehyde reductase	ko00053;ko00562	Ascorbate and aldarate metabolism|Inositol phosphate metabolism	2	K00469	MIOX	inositol oxygenase
TCONS_00000424	2748	gi|149356016|gb|EDM44573.1|proline dehydrogenase [unidentified eubacterium SCB49]	3.8398e-19	sp|Q6NKX1|PROD2_ARATH	3e-27	Proline dehydrogenase 2, mitochondrial OS=Arabidopsis thaliana GN=POX2 PE=2 SV=1	KOG0186	7e-28	Proline oxidase							GO:0006537;GO:0006562;GO:0004657;GO:0055114	glutamate biosynthetic process|proline catabolic process|proline dehydrogenase activity|oxidation-reduction process
TCONS_00000425	1542
TCONS_00000426	1973	gi|547944142|ref|WP_022345293.1|rubredoxin [Clostridium sp. CAG:299] >gi|524621424|emb|CDD45695.1| rubredoxin [Clostridium sp. CAG:299]	1.97506e-30	sp|Q10499|AIF1_SCHPO	4e-105	Apoptosis-inducing factor 1 OS=Schizosaccharomyces pombe (strain 972 / ATCC 24843) GN=aif1 PE=3 SV=3	KOG1336	1e-87	Monodehydroascorbate/ferredoxin reductase							GO:0045454;GO:0050660;GO:0016491;GO:0055114	cell redox homeostasis|flavin adenine dinucleotide binding|oxidoreductase activity|oxidation-reduction process
TCONS_00000427	1110
TCONS_00000428	954			sp|O74746|SPF31_SCHPO	1e-28	J domain-containing protein spf31 OS=Schizosaccharomyces pombe (strain 972 / ATCC 24843) GN=spf31 PE=4 SV=1	KOG1150	3e-29	Predicted molecular chaperone (DnaJ superfamily)
TCONS_00000429	3957
TCONS_00000430	1606	gi|690030450|ref|YP_009066144.1|N-hydroxylysine acetylase aerobactin siderophore biosynthesis protein IucB [uncultured bacterium] >gi|695211586|ref|YP_009079958.1| N-hydroxylysine acetylase [uncultured bacterium] >gi|62550892|emb|CAH64815.1| N-hydroxylysine acetylase [uncultured bacterium] >gi|514883616|gb|AGO62278.1| N-hydroxylysine acetylase aerobactin siderophore biosynthesis protein IucB [unc…	1.35212e-32	sp|Q47317|IUCB_ECOLX	1e-31	N(6)-hydroxylysine O-acetyltransferase OS=Escherichia coli GN=iucB PE=1 SV=1
TCONS_00000431	5320	gi|689678253|emb|CEF48897.1|unnamed protein product [uncultured bacterium]	5.71732e-72	sp|P54550|NAMA_BACSU	2e-67	NADPH dehydrogenase OS=Bacillus subtilis (strain 168) GN=namA PE=1 SV=3	KOG0134	4e-66	NADH:flavin oxidoreductase/12-oxophytodienoate reductase							GO:0016491;GO:0055114;GO:0010181	oxidoreductase activity|oxidation-reduction process|FMN binding
TCONS_00000432	1960
TCONS_00000433	949
TCONS_00000434	2351	gi|241864905|gb|ACS68535.1|FAD-linked oxidoreductase [uncultured bacterium FLS18]	5.52057e-25	sp|Q90YK3|GGLO_SCYTO	3e-35	L-gulonolactone oxidase OS=Scyliorhinus torazame GN=GULO PE=2 SV=1	KOG4730	4e-27	D-arabinono-1, 4-lactone oxidase							GO:0050660;GO:0050105;GO:0016020;GO:0008762;GO:0055114;GO:0003885	flavin adenine dinucleotide binding|L-gulonolactone oxidase activity|membrane|UDP-N-acetylmuramate dehydrogenase activity|oxidation-reduction process|D-arabinono-1,4-lactone oxidase activity
TCONS_00000435	1891	gi|568605198|gb|AHE14572.1|N-methyltransferase MarM [uncultured bacterium]	3.64113e-14	sp|Q12120|OMTA_ASPPA	7e-17	Sterigmatocystin 8-O-methyltransferase OS=Aspergillus parasiticus GN=omtA PE=1 SV=1	KOG3178	7e-08	Hydroxyindole-O-methyltransferase and related SAM-dependent methyltransferases
TCONS_00000436	1021	gi|406999574|gb|EKE17165.1|hypothetical protein ACD_10C00590G0002 [uncultured bacterium]	2.38269e-46	sp|Q4PIL0|3DHQ_USTMA	2e-79	Catabolic 3-dehydroquinase OS=Ustilago maydis (strain 521 / FGSC 9021) GN=UM00053 PE=3 SV=1				ko00400;ko01230	Phenylalanine, tyrosine and tryptophan biosynthesis|Biosynthesis of amino acids	2	K03786	aroQ, qutE	3-dehydroquinate dehydratase II	GO:0003855;GO:0009423;GO:0009073	3-dehydroquinate dehydratase activity|chorismate biosynthetic process|aromatic amino acid family biosynthetic process
TCONS_00000437	3116			sp|Q54PW9|EI24_DICDI	1e-11	Protein EI24 homolog OS=Dictyostelium discoideum GN=DDB_G0284253 PE=3 SV=1	KOG3966	1e-19	p53-mediated apoptosis protein EI24/PIG8	ko04115	p53 signaling pathway	1	K10134	EI24	etoposide-induced 2.4 mRNA
TCONS_00000438	2908
TCONS_00000439	1919	gi|547431422|ref|WP_022066203.1|major facilitator superfamily MFS_1 [Klebsiella variicola CAG:634] >gi|524235685|emb|CDA03199.1| major facilitator superfamily MFS_1 [Klebsiella variicola CAG:634]	7.77682e-09	sp|O94491|YC7A_SCHPO	4e-62	Uncharacterized transporter C417.10 OS=Schizosaccharomyces pombe (strain 972 / ATCC 24843) GN=SPCC417.10 PE=3 SV=1	KOG2533	9e-63	Permease of the major facilitator superfamily
TCONS_00000440	2714	gi|297184053|gb|ADI20173.1|rhodanese-related sulfurtransferase [uncultured alpha proteobacterium EB080_L06A09]	2.49834e-37	sp|Q9USJ1|THTM_SCHPO	6e-37	Probable 3-mercaptopyruvate sulfurtransferase OS=Schizosaccharomyces pombe (strain 972 / ATCC 24843) GN=tum1 PE=1 SV=2	KOG1529	6e-33	Mercaptopyruvate sulfurtransferase/thiosulfate sulfurtransferase	ko04122;ko00270;ko00920	Sulfur relay system|Cysteine and methionine metabolism|Sulfur metabolism	3	K01011	TST, MPST, sseA	thiosulfate/3-mercaptopyruvate sulfurtransferase	GO:0004792	thiosulfate sulfurtransferase activity
TCONS_00000441	1967
TCONS_00000442	2153			sp|O60020|ASPR1_PHARH	3e-42	Aspartic protease OS=Phaffia rhodozyma GN=pr1 PE=1 SV=1	KOG1339	4e-28	Aspartyl protease
TCONS_00000443	584	gi|524245624|emb|CDA10945.1|putative endoribonuclease L-PSP [Clostridium bartlettii CAG:1329]	2.33384e-39	sp|P37552|RIDA_BACSU	5e-36	Enamine/imine deaminase OS=Bacillus subtilis (strain 168) GN=yabJ PE=1 SV=3	KOG2317	4e-32	Putative translation initiation inhibitor UK114/IBM1							GO:0019239	deaminase activity
TCONS_00000444	580	gi|524245624|emb|CDA10945.1|putative endoribonuclease L-PSP [Clostridium bartlettii CAG:1329]	6.41157e-39	sp|P37552|RIDA_BACSU	6e-36	Enamine/imine deaminase OS=Bacillus subtilis (strain 168) GN=yabJ PE=1 SV=3	KOG2317	9e-32	Putative translation initiation inhibitor UK114/IBM1							GO:0019239	deaminase activity
TCONS_00000445	7245			sp|O60152|UBR1_SCHPO	4e-77	E3 ubiquitin-protein ligase ubr1 OS=Schizosaccharomyces pombe (strain 972 / ATCC 24843) GN=ubr1 PE=3 SV=1	KOG1140	7e-65	N-end rule pathway, recognition component UBR1
TCONS_00000446	2911	gi|76666628|emb|CAJ31149.1|conserved hypothetical protein [uncultured sulfate-reducing bacterium]	6.8267e-40													GO:0003333;GO:0015171;GO:0016021	amino acid transmembrane transport|amino acid transmembrane transporter activity|integral component of membrane
TCONS_00000447	1213
TCONS_00000448	2799
TCONS_00000449	1704			sp|Q9UTD8|ERD11_SCHPO	7e-18	Protein ERD1 homolog 1 OS=Schizosaccharomyces pombe (strain 972 / ATCC 24843) GN=erd1 PE=3 SV=2	KOG4067	2e-17	Uncharacterized conserved protein
TCONS_00000450	2948	gi|516557375|gb|AGO87977.1|molybdenum cofactor biosynthesis protein A [uncultured bacterium FPPP_13C3]	9.49511e-63	sp|Q39055|CNX2_ARATH	5e-125	Cyclic pyranopterin monophosphate synthase, mitochondrial OS=Arabidopsis thaliana GN=CNX2 PE=1 SV=1	KOG2876	1e-124	Molybdenum cofactor biosynthesis pathway protein	ko04122;ko00790	Sulfur relay system|Folate biosynthesis	2	K03639	MOCS1, moaA	cyclic pyranopterin phosphate synthase	GO:0046872;GO:0005525;GO:0006777;GO:0051539;GO:0016829;GO:0019008	metal ion binding|GTP binding|Mo-molybdopterin cofactor biosynthetic process|4 iron, 4 sulfur cluster binding|lyase activity|molybdopterin synthase complex
TCONS_00000451	2577	gi|516557375|gb|AGO87977.1|molybdenum cofactor biosynthesis protein A [uncultured bacterium FPPP_13C3]	1.85029e-54	sp|Q39055|CNX2_ARATH	8e-95	Cyclic pyranopterin monophosphate synthase, mitochondrial OS=Arabidopsis thaliana GN=CNX2 PE=1 SV=1	KOG2876	2e-94	Molybdenum cofactor biosynthesis pathway protein	ko04122;ko00790	Sulfur relay system|Folate biosynthesis	2	K03639	MOCS1, moaA	cyclic pyranopterin phosphate synthase
TCONS_00000452	1361
TCONS_00000453	2342	gi|547453099|ref|WP_022072641.1|histidine ammonia-lyase [Clostridium bartlettii CAG:1329] >gi|524244896|emb|CDA11647.1| histidine ammonia-lyase [Clostridium bartlettii CAG:1329]	1.88986e-46	sp|Q96V77|PALY_USTMA	0	Phenylalanine ammonia-lyase OS=Ustilago maydis (strain 521 / FGSC 9021) GN=PAL1 PE=3 SV=2	KOG0222	3e-92	Phenylalanine and histidine ammonia-lyase	ko00360;ko00940	Phenylalanine metabolism|Phenylpropanoid biosynthesis	2	K10775	E4.3.1.24	phenylalanine ammonia-lyase	GO:0005737;GO:0019557;GO:0009058;GO:0004397;GO:0019556	cytoplasm|histidine catabolic process to glutamate and formate|biosynthetic process|histidine ammonia-lyase activity|histidine catabolic process to glutamate and formamide
TCONS_00000454	2109	gi|557387987|ref|WP_023405739.1|hypothetical protein [uncultured Desulfofustis sp. PB-SRB1] >gi|557035730|gb|ESQ13122.1| hypothetical protein N839_19070 [uncultured Desulfofustis sp. PB-SRB1]	4.83998e-117	sp|Q10093|YAOE_SCHPO	0	Uncharacterized protein C11D3.14c OS=Schizosaccharomyces pombe (strain 972 / ATCC 24843) GN=SPAC11D3.14c PE=3 SV=1	KOG1939	0	Oxoprolinase	ko00480	Glutathione metabolism	1	K01469	OPLAH, OXP1, oplAH	5-oxoprolinase (ATP-hydrolysing)	GO:0003779;GO:0017168;GO:0008152	actin binding|5-oxoprolinase (ATP-hydrolyzing) activity|metabolic process
TCONS_00000455	1315
TCONS_00000456	1068	gi|514416651|ref|WP_016564466.1|formate/nitrite transporter [Bacteroides sp. CAG:927] >gi|514045322|emb|CCX48939.1| formate/nitrite transporter [Bacteroides sp. CAG:927]	2.8147e-31	sp|O05399|YRHG_BACSU	1e-32	Uncharacterized transporter YrhG OS=Bacillus subtilis (strain 168) GN=yrhG PE=3 SV=1
TCONS_00000457	2492	gi|524495179|emb|CDC34989.1|alpha/beta hydrolase [Anaerostipes sp. CAG:276]	9.27471e-07	sp|O94275|MUG30_SCHPO	9e-15	Probable E3 ubiquitin-protein ligase mug30 OS=Schizosaccharomyces pombe (strain 972 / ATCC 24843) GN=mug30 PE=1 SV=1	KOG0941	2e-15	E3 ubiquitin protein ligase
TCONS_00000458	1513			sp|O13752|YF22_SCHPO	2e-46	Uncharacterized TLC domain-containing protein C17A2.02c OS=Schizosaccharomyces pombe (strain 972 / ATCC 24843) GN=SPAC17A2.02c PE=4 SV=1	KOG4561	4e-47	Uncharacterized conserved protein, contains TBC domain
TCONS_00000459	261
TCONS_00000460	4238			sp|O74840|YCY3_SCHPO	2e-12	Smr domain-containing protein C1235.03 OS=Schizosaccharomyces pombe (strain 972 / ATCC 24843) GN=SPCC1235.03 PE=2 SV=2	KOG2401	5e-13	Predicted MutS-related protein involved in mismatch repair
TCONS_00000461	4106
TCONS_00000462	1146	gi|291334160|gb|ADD93829.1|short chain dehydrogenase/reductase SDR [uncultured marine bacterium MedDCM-OCT-S05-C75]	1.61858e-65	sp|Q9X248|FABG_THEMA	8e-38	3-oxoacyl-[acyl-carrier-protein] reductase FabG OS=Thermotoga maritima (strain ATCC 43589 / MSB8 / DSM 3109 / JCM 10099) GN=fabG PE=3 SV=1	KOG0725	8e-29	Reductases with broad range of substrate specificities							GO:0055114;GO:0004316	oxidation-reduction process|3-oxoacyl-[acyl-carrier-protein] reductase (NADPH) activity
TCONS_00000463	1458	gi|407006526|gb|EKE22412.1|ThiJ/PfpI family protein [uncultured bacterium]	1.12147e-56	sp|Q04432|HSP31_YEAST	6e-21	Probable chaperone protein HSP31 OS=Saccharomyces cerevisiae (strain ATCC 204508 / S288c) GN=HSP31 PE=1 SV=1	KOG0253	3e-08	Synaptic vesicle transporter SV2 (major facilitator superfamily)							GO:0008233;GO:0006508	peptidase activity|proteolysis
TCONS_00000464	809	gi|557413031|ref|WP_023415199.1|hypothetical protein, partial [uncultured Thiohalocapsa sp. PB-PSB1] >gi|557030496|gb|ESQ08631.1| hypothetical protein N838_21860, partial [uncultured Thiohalocapsa sp. PB-PSB1]	3.17582e-15	sp|P39577|DLTE_BACSU	6e-26	Uncharacterized oxidoreductase DltE OS=Bacillus subtilis (strain 168) GN=dltE PE=3 SV=2	KOG0725	3e-11	Reductases with broad range of substrate specificities							GO:0055114;GO:0016491	oxidation-reduction process|oxidoreductase activity
TCONS_00000465	3482
TCONS_00000466	230
TCONS_00000467	1397			sp|P53918|ESBP6_YEAST	5e-10	Uncharacterized transporter ESBP6 OS=Saccharomyces cerevisiae (strain ATCC 204508 / S288c) GN=ESBP6 PE=1 SV=1	KOG2504	1e-10	Monocarboxylate transporter
TCONS_00000468	2931	gi|270047914|gb|ACZ58365.1|laccase 1 [uncultured Lentinus]	8.9396e-45	sp|Q09920|FIO1_SCHPO	2e-129	Iron transport multicopper oxidase fio1 OS=Schizosaccharomyces pombe (strain 972 / ATCC 24843) GN=fio1 PE=3 SV=1	KOG1263	6e-130	Multicopper oxidases							GO:0052716;GO:0055114;GO:0005507	hydroquinone:oxygen oxidoreductase activity|oxidation-reduction process|copper ion binding
TCONS_00000469	1060
TCONS_00000470	1914	gi|547829168|ref|WP_022237294.1|oxidoreductase short chain dehydrogenase/reductase family protein [Clostridium leptum CAG:27] >gi|524461887|emb|CDC04301.1| oxidoreductase short chain dehydrogenase/reductase family protein [Clostridium leptum CAG:27]	6.52737e-61	sp|P50166|ARDH_CANTR	7e-61	D-arabinitol 2-dehydrogenase [ribulose-forming] OS=Candida tropicalis GN=ARD PE=1 SV=1	KOG0725	1e-46	Reductases with broad range of substrate specificities
TCONS_00000471	1208			sp|Q9ZS51|PMP22_ARATH	1e-07	Peroxisomal membrane protein PMP22 OS=Arabidopsis thaliana GN=PMP22 PE=1 SV=1	KOG1944	2e-08	Peroxisomal membrane protein MPV17 and related proteins
TCONS_00000472	1380			sp|Q9ZS51|PMP22_ARATH	1e-07	Peroxisomal membrane protein PMP22 OS=Arabidopsis thaliana GN=PMP22 PE=1 SV=1	KOG1944	3e-08	Peroxisomal membrane protein MPV17 and related proteins
TCONS_00000473	4471			sp|P06844|SPT3_YEAST	2e-61	Protein SPT3 OS=Saccharomyces cerevisiae (strain ATCC 204508 / S288c) GN=SPT3 PE=1 SV=1	KOG3902	4e-62	Histone acetyltransferase PCAF/SAGA, subunit SUPT3H/SPT3
TCONS_00000474	4847	gi|636670602|gb|AIA12721.1|Amidase, partial [uncultured bacterium]	4.00208e-35	sp|Q9US37|YFZ4_SCHPO	7e-43	Uncharacterized transporter C1039.04 OS=Schizosaccharomyces pombe (strain 972 / ATCC 24843) GN=SPAC1039.04 PE=3 SV=1	KOG2533	2e-43	Permease of the major facilitator superfamily							GO:0016884;GO:0016740	carbon-nitrogen ligase activity, with glutamine as amido-N-donor|transferase activity
TCONS_00000475	1965			sp|P40986|CDC1_YEAST	7e-16	Cell division control protein 1 OS=Saccharomyces cerevisiae (strain ATCC 204508 / S288c) GN=CDC1 PE=1 SV=2	KOG3662	2e-16	Cell division control protein/predicted DNA repair exonuclease
TCONS_00000476	5154	gi|663513567|gb|AIF04102.1|FMN-dependent alpha-hydroxy acid dehydrogenase (glcD) [uncultured marine group II/III euryarchaeote KM3_170_G02]	1.8345e-48	sp|P09437|CYB2_HANAN	2e-116	Cytochrome b2, mitochondrial OS=Hansenula anomala GN=CYB2 PE=1 SV=2	KOG0137	3e-91	Very-long-chain acyl-CoA dehydrogenase							GO:0003995;GO:0055114;GO:0010181	acyl-CoA dehydrogenase activity|oxidation-reduction process|FMN binding
TCONS_00000477	1774
TCONS_00000478	2553			sp|Q12447|PAA1_YEAST	5e-09	Polyamine N-acetyltransferase 1 OS=Saccharomyces cerevisiae (strain ATCC 204508 / S288c) GN=PAA1 PE=1 SV=1	KOG4144	1e-09	Arylalkylamine N-acetyltransferase
TCONS_00000479	1502	gi|407009850|gb|EKE24902.1|hypothetical protein ACD_6C00001G0007 [uncultured bacterium]	4.05355e-74	sp|Q53FA7|QORX_HUMAN	1e-75	Quinone oxidoreductase PIG3 OS=Homo sapiens GN=TP53I3 PE=1 SV=2	KOG1198	5e-69	Zinc-binding oxidoreductase							GO:0008270;GO:0016491;GO:0055114	zinc ion binding|oxidoreductase activity|oxidation-reduction process
TCONS_00000480	599
TCONS_00000481	3528			sp|Q22943|PAFA_CAEEL	2e-23	Platelet-activating factor acetylhydrolase homolog 2 OS=Caenorhabditis elegans GN=paf-2 PE=2 SV=2	KOG3847	1e-23	Phospholipase A2 (platelet-activating factor acetylhydrolase in humans)	ko00565	Ether lipid metabolism	1	K01062	PAFAH	platelet-activating factor acetylhydrolase
TCONS_00000482	1982
TCONS_00000483	2728			sp|Q9UTL5|TF3A_SCHPO	2e-31	Transcription factor IIIA OS=Schizosaccharomyces pombe (strain 972 / ATCC 24843) GN=sfc2 PE=2 SV=1	KOG1721	4e-32	FOG: Zn-finger
TCONS_00000484	1789	gi|547459870|ref|WP_022079149.1|elongation factor Tu [Acetobacter sp. CAG:267] >gi|524253661|emb|CDA18489.1| elongation factor Tu [Acetobacter sp. CAG:267]	5.90161e-178	sp|Q9Y700|EFTU_SCHPO	0	Elongation factor Tu, mitochondrial OS=Schizosaccharomyces pombe (strain 972 / ATCC 24843) GN=tuf1 PE=3 SV=1	KOG0460	0	Mitochondrial translation elongation factor Tu							GO:0003746;GO:0006414;GO:0006184;GO:0003924;GO:0005737;GO:0005525	translation elongation factor activity|translational elongation|GTP catabolic process|GTPase activity|cytoplasm|GTP binding
TCONS_00000485	1624	gi|547261967|ref|WP_021996667.1|tRNA-dihydrouridine synthase [Clostridium sp. CAG:780] >gi|524145110|emb|CCZ18854.1| tRNA-dihydrouridine synthase [Clostridium sp. CAG:780]	6.31056e-27	sp|Q9HGN6|DUS1_SCHPO	1e-36	tRNA-dihydrouridine(16/17) synthase [NAD(P)(+)] OS=Schizosaccharomyces pombe (strain 972 / ATCC 24843) GN=dus1 PE=3 SV=1	KOG2335	8e-38	tRNA-dihydrouridine synthase							GO:0050660;GO:0002943;GO:0017150;GO:0055114	flavin adenine dinucleotide binding|tRNA dihydrouridine synthesis|tRNA dihydrouridine synthase activity|oxidation-reduction process
TCONS_00000486	545			sp|O13973|MRP10_SCHPO	1e-11	37S ribosomal protein mrp10, mitochondrial OS=Schizosaccharomyces pombe (strain 972 / ATCC 24843) GN=mrp10 PE=3 SV=1
TCONS_00000487	2299	gi|557422458|ref|WP_023424537.1|MULTISPECIES: Mn2+-dependent serine/threonine protein kinase [environmental samples] >gi|557074246|gb|ESQ20236.1| Mn2+-dependent serine/threonine protein kinase [uncultured Acidilobus sp. CIS] >gi|557076650|gb|ESQ22543.1| Mn2+-dependent serine/threonine protein kinase [uncultured Acidilobus sp. MG]	7.4189e-21	sp|P0CP72|BUD32_CRYNJ	3e-48	EKC/KEOPS complex subunit BUD32 OS=Cryptococcus neoformans var. neoformans serotype D (strain JEC21 / ATCC MYA-565) GN=BUD32 PE=3 SV=1	KOG3087	7e-49	Serine/threonine protein kinase							GO:0004713;GO:0006468;GO:0005524;GO:0004674	protein tyrosine kinase activity|protein phosphorylation|ATP binding|protein serine/threonine kinase activity
TCONS_00000488	1111						KOG3328	6e-07	HGG motif-containing thioesterase
TCONS_00000489	2408
TCONS_00000490	3155			sp|Q3ZBA3|PKHA2_BOVIN	2e-06	Pleckstrin homology domain-containing family A member 2 OS=Bos taurus GN=PLEKHA2 PE=2 SV=1
TCONS_00000491	2552	gi|752446288|gb|AJG38143.1|carboxylesterase [bacterium enrichment culture clone fosmid MGS-K1]	3.77462e-42	sp|P37967|PNBA_BACSU	3e-36	Para-nitrobenzyl esterase OS=Bacillus subtilis (strain 168) GN=pnbA PE=1 SV=2	KOG1516	2e-33	Carboxylesterase and related proteins							GO:0004104	cholinesterase activity
TCONS_00000492	682
TCONS_00000493	1503	gi|376316298|emb|CCF99693.1|2-oxoglutarate-dependent dioxygenase, alkylated DNA repair protein-like [uncultured Flavobacteriia bacterium]	8.583e-16	sp|Q6NS38|ALKB2_HUMAN	3e-14	Alpha-ketoglutarate-dependent dioxygenase alkB homolog 2 OS=Homo sapiens GN=ALKBH2 PE=1 SV=1										GO:0055114;GO:0016706	oxidation-reduction process|oxidoreductase activity, acting on paired donors, with incorporation or reduction of molecular oxygen, 2-oxoglutarate as one donor, and incorporation of one atom each of oxygen into both donors
TCONS_00000494	1349
TCONS_00000495	2067
TCONS_00000496	1349
TCONS_00000497	269
TCONS_00000498	2783	gi|406929348|gb|EKD64949.1|RNP-1 like protein RNA-binding protein [uncultured bacterium]	3.12095e-09	sp|O13845|RSD1_SCHPO	4e-54	RNA-binding protein rsd1 OS=Schizosaccharomyces pombe (strain 972 / ATCC 24843) GN=rsd1 PE=1 SV=2	KOG0147	1e-55	Transcriptional coactivator CAPER (RRM superfamily)
TCONS_00000499	2240
TCONS_00000500	3638			sp|Q10199|IMP2_SCHPO	6e-65	Septation protein imp2 OS=Schizosaccharomyces pombe (strain 972 / ATCC 24843) GN=imp2 PE=1 SV=1	KOG2398	2e-65	Predicted proline-serine-threonine phosphatase-interacting protein (PSTPIP)
TCONS_00000501	3691
TCONS_00000502	692
TCONS_00000503	3889	gi|546356580|ref|WP_021843698.1|carboxylesterase type B [Bacteroides sp. CAG:1060] >gi|523973920|emb|CCX54839.1| carboxylesterase type B [Bacteroides sp. CAG:1060]	2.16401e-45	sp|P22394|LIP2_GEOCN	1e-73	Lipase 2 OS=Geotrichum candidum GN=LIP2 PE=1 SV=2	KOG4389	5e-41	Acetylcholinesterase/Butyrylcholinesterase							GO:0004104	cholinesterase activity
TCONS_00000504	1936
TCONS_00000505	1558			sp|Q4PI84|RRP36_USTMA	2e-172	rRNA biogenesis protein RRP36 OS=Ustilago maydis (strain 521 / FGSC 9021) GN=RRP36 PE=3 SV=1	KOG3190	3e-18	Uncharacterized conserved protein
TCONS_00000506	1876	gi|663513207|gb|AIF03753.1|putative dehydrogenase [uncultured marine thaumarchaeote KM3_169_D08]	8.22217e-34	sp|P40332|YISS_BACSU	2e-11	Uncharacterized oxidoreductase YisS OS=Bacillus subtilis (strain 168) GN=yisS PE=3 SV=2				ko00040	Pentose and glucuronate interconversions	1	K18106	GAAA	D-galacturonate reductase
TCONS_00000507	4095			sp|Q4PI88|EIF3F_USTMA	0	Eukaryotic translation initiation factor 3 subunit F OS=Ustilago maydis (strain 521 / FGSC 9021) GN=UM00175 PE=3 SV=1	KOG1889	2e-139	Putative phosphoinositide phosphatase
TCONS_00000508	2330			sp|Q03795|YM30_YEAST	8e-15	Uncharacterized membrane protein YMR155W OS=Saccharomyces cerevisiae (strain ATCC 204508 / S288c) GN=YMR155W PE=1 SV=1
TCONS_00000509	4661			sp|P36626|REC8_SCHPO	3e-21	Meiotic recombination protein rec8 OS=Schizosaccharomyces pombe (strain 972 / ATCC 24843) GN=rec8 PE=1 SV=2	KOG1213	7e-22	Sister chromatid cohesion complex Cohesin, subunit RAD21/SCC1
TCONS_00000510	1435			sp|P0CM34|ATG3_CRYNJ	4e-82	Autophagy-related protein 3 OS=Cryptococcus neoformans var. neoformans serotype D (strain JEC21 / ATCC MYA-565) GN=ATG3 PE=3 SV=1	KOG2981	2e-36	Protein involved in autophagocytosis during starvation	ko04140	Regulation of autophagy	1	K08343	ATG3	ubiquitin-like-conjugating enzyme ATG3
TCONS_00000511	419			sp|Q5R628|LSM5_PONAB	7e-17	U6 snRNA-associated Sm-like protein LSm5 OS=Pongo abelii GN=LSM5 PE=3 SV=3	KOG1775	2e-18	U6 snRNA-associated Sm-like protein	ko03018;ko03040	RNA degradation|Spliceosome	2	K12624	LSM5	U6 snRNA-associated Sm-like protein LSm5
TCONS_00000512	423			sp|Q5R628|LSM5_PONAB	9e-19	U6 snRNA-associated Sm-like protein LSm5 OS=Pongo abelii GN=LSM5 PE=3 SV=3	KOG1775	3e-20	U6 snRNA-associated Sm-like protein	ko03018;ko03040	RNA degradation|Spliceosome	2	K12624	LSM5	U6 snRNA-associated Sm-like protein LSm5
TCONS_00000513	2846
TCONS_00000514	583
TCONS_00000515	1183	gi|524543804|emb|CDC84752.1|putative uncharacterized protein yaaH [Escherichia coli CAG:4] >gi|571053156|gb|AHF26720.1| GPR1/FUN34/yaaH family protein [uncultured bacterium Contig711]	3.27319e-15	sp|P32907|ATO2_YEAST	8e-46	Ammonia transport outward protein 2 OS=Saccharomyces cerevisiae (strain ATCC 204508 / S288c) GN=ATO2 PE=1 SV=1
TCONS_00000516	4415	gi|663524579|gb|AIF14802.1|hypothetical protein [uncultured marine thaumarchaeote KM3_68_A05]	3.86044e-26	sp|O94632|MU158_SCHPO	7e-69	Meiotically up-regulated gene 158 protein OS=Schizosaccharomyces pombe (strain 972 / ATCC 24843) GN=mug158 PE=1 SV=4	KOG1018	2e-46	Cytosine deaminase FCY1 and related enzymes
TCONS_00000517	924			sp|Q9IA76|RL31_PAROL	2e-30	60S ribosomal protein L31 OS=Paralichthys olivaceus GN=rpl31 PE=2 SV=1	KOG0893	9e-30	60S ribosomal protein L31	ko03010	Ribosome	1	K02910	RP-L31e, RPL31	large subunit ribosomal protein L31e
TCONS_00000518	1692			sp|Q4PI64|EIF3H_USTMA	0	Eukaryotic translation initiation factor 3 subunit H OS=Ustilago maydis (strain 521 / FGSC 9021) GN=UM00199 PE=3 SV=1	KOG1560	7e-46	Translation initiation factor 3, subunit h (eIF-3h)	ko03013;ko05162	RNA transport|Measles	2	K03247	EIF3H	translation initiation factor 3 subunit H
TCONS_00000519	498
TCONS_00000520	1899	gi|558589578|ref|WP_023502327.1|cytochrome P450 [uncultured archaeon A07HN63] >gi|557616329|gb|ESS09871.1| cytochrome P450 [uncultured archaeon A07HN63]	6.56118e-15	sp|P33274|CP4F1_RAT	4e-24	Cytochrome P450 4F1 OS=Rattus norvegicus GN=Cyp4f1 PE=2 SV=1	KOG0157	7e-25	Cytochrome P450 CYP4/CYP19/CYP26 subfamilies							GO:0020037;GO:0005506;GO:0003958;GO:0009055;GO:0070330;GO:0055114;GO:0010181	heme binding|iron ion binding|NADPH-hemoprotein reductase activity|electron carrier activity|aromatase activity|oxidation-reduction process|FMN binding
TCONS_00000521	1635	gi|406967432|gb|EKD92508.1|hypothetical protein ACD_28C00413G0001 [uncultured bacterium]	1.36165e-22
TCONS_00000522	5035	gi|406877817|gb|EKD26934.1|hypothetical protein ACD_79C00965G0002 [uncultured bacterium]	8.93696e-138	sp|P22189|ATC3_SCHPO	0	Calcium-transporting ATPase 3 OS=Schizosaccharomyces pombe (strain 972 / ATCC 24843) GN=cta3 PE=1 SV=1	KOG0202	0	Ca2+ transporting ATPase							GO:0046872;GO:0005524;GO:0006812;GO:0016021;GO:0019829	metal ion binding|ATP binding|cation transport|integral component of membrane|cation-transporting ATPase activity
TCONS_00000523	2362	gi|374849579|dbj|BAL52591.1|MFS transporter, putative metabolite:H+ symporter [uncultured prokaryote]	4.73942e-14	sp|Q9C101|YKT8_SCHPO	5e-21	Uncharacterized MFS-type transporter PB1E7.08c OS=Schizosaccharomyces pombe (strain 972 / ATCC 24843) GN=SPAPB1E7.08c PE=1 SV=1	KOG0253	1e-21	Synaptic vesicle transporter SV2 (major facilitator superfamily)
TCONS_00000524	312
TCONS_00000525	2767			sp|Q03707|SRC1_YEAST	9e-09	Inner nuclear membrane protein SRC1 OS=Saccharomyces cerevisiae (strain ATCC 204508 / S288c) GN=SRC1 PE=1 SV=2
TCONS_00000526	4383	gi|636674245|gb|AIA15133.1|FAD_TeRes [uncultured bacterium]	8.29135e-46	sp|Q11058|Y1260_MYCTU	3e-45	Uncharacterized protein Rv1260/MT1298 OS=Mycobacterium tuberculosis GN=Rv1260 PE=4 SV=1	KOG2614	7e-08	Kynurenine 3-monooxygenase and related flavoprotein monooxygenases							GO:0004497;GO:0055114	monooxygenase activity|oxidation-reduction process
TCONS_00000527	5860			sp|Q9CPY6|GID4_MOUSE	7e-42	Glucose-induced degradation protein 4 homolog OS=Mus musculus GN=Gid4 PE=2 SV=1	KOG4635	3e-42	Vacuolar import and degradation protein	ko00563	Glycosylphosphatidylinositol(GPI)-anchor biosynthesis	1	K03860	PIGQ, GPI1	phosphatidylinositol glycan, class Q
TCONS_00000528	2471	gi|524239085|emb|CDA00121.1|glutamate 5-kinase [Klebsiella variicola CAG:634]	9.6159e-46	sp|P32264|PROB_YEAST	2e-72	Glutamate 5-kinase OS=Saccharomyces cerevisiae (strain ATCC 204508 / S288c) GN=PRO1 PE=1 SV=2	KOG1154	6e-73	Gamma-glutamyl kinase	ko00330;ko00332;ko01230	Arginine and proline metabolism|Carbapenem biosynthesis|Biosynthesis of amino acids	3	K00931	proB	glutamate 5-kinase	GO:0003723;GO:0005524;GO:0055129;GO:0016310;GO:0004349;GO:0005737	RNA binding|ATP binding|L-proline biosynthetic process|phosphorylation|glutamate 5-kinase activity|cytoplasm
TCONS_00000529	1345	gi|524838278|emb|CDF30460.1|replication factor C small subunit [Methanoculleus sp. CAG:1088]	7.05464e-64	sp|Q09843|RFC2_SCHPO	1e-122	Replication factor C subunit 2 OS=Schizosaccharomyces pombe (strain 972 / ATCC 24843) GN=rfc2 PE=1 SV=1	KOG0989	2e-123	Replication factor C, subunit RFC4	ko03030;ko03420;ko03430	DNA replication|Nucleotide excision repair|Mismatch repair	3	K10755	RFC2_4	replication factor C subunit 2/4	GO:0006260;GO:0003689;GO:0005524;GO:0005663	DNA replication|DNA clamp loader activity|ATP binding|DNA replication factor C complex
TCONS_00000530	3146	gi|689677807|emb|CEF49322.1|unnamed protein product [uncultured bacterium]	1.22696e-20	sp|Q9UTN4|PFS2_SCHPO	1e-109	Polyadenylation factor subunit 2 OS=Schizosaccharomyces pombe (strain 972 / ATCC 24843) GN=pfs2 PE=4 SV=1	KOG0284	5e-113	Polyadenylation factor I complex, subunit PFS2	ko03015	mRNA surveillance pathway	1	K15542	PFS2	polyadenylation factor subunit 2
TCONS_00000531	2330			sp|Q921R8|S41A3_MOUSE	1e-22	Solute carrier family 41 member 3 OS=Mus musculus GN=Slc41a3 PE=2 SV=1	KOG3788	4e-23	Predicted divalent cation transporter
TCONS_00000532	471
TCONS_00000533	3606			sp|Q17QR6|MOT13_BOVIN	2e-08	Monocarboxylate transporter 13 OS=Bos taurus GN=SLC16A13 PE=2 SV=1	KOG2504	3e-08	Monocarboxylate transporter
TCONS_00000534	3790
TCONS_00000535	4108	gi|547755830|ref|WP_022168455.1|heavy metal translocating P-type ATPase [Clostridium sp. CAG:221] >gi|524360879|emb|CDB16955.1| heavy metal translocating P-type ATPase [Clostridium sp. CAG:221]	4.45252e-142	sp|Q04656|ATP7A_HUMAN	4e-171	Copper-transporting ATPase 1 OS=Homo sapiens GN=ATP7A PE=1 SV=3	KOG0207	1e-171	Cation transport ATPase							GO:0006825;GO:0005507;GO:0005524;GO:0016021;GO:0043682	copper ion transport|copper ion binding|ATP binding|integral component of membrane|copper-transporting ATPase activity
TCONS_00000536	1983	gi|297180203|gb|ADI16424.1|predicted flavoprotein involved in K+ transport [uncultured bacterium HF770_09N20]	2.80692e-22	sp|Q9HFE4|FMO1_SCHPO	1e-31	Thiol-specific monooxygenase OS=Schizosaccharomyces pombe (strain 972 / ATCC 24843) GN=fmo1 PE=1 SV=1	KOG1399	2e-32	Flavin-containing monooxygenase							GO:0050660;GO:0004499;GO:0055114;GO:0050661	flavin adenine dinucleotide binding|N,N-dimethylaniline monooxygenase activity|oxidation-reduction process|NADP binding
TCONS_00000537	1273	gi|239787539|emb|CAX84008.1|Formyltetrahydrofolate deformylase [uncultured bacterium]	5.27503e-92	sp|Q46339|PURU_CORS1	1e-80	Formyltetrahydrofolate deformylase OS=Corynebacterium sp. (strain P-1) GN=purU PE=3 SV=1	KOG3076	3e-42	5'-phosphoribosylglycinamide formyltransferase							GO:0008864;GO:0016742;GO:0016597;GO:0006189	formyltetrahydrofolate deformylase activity|hydroxymethyl-, formyl- and related transferase activity|amino acid binding|'de novo' IMP biosynthetic process
TCONS_00000538	2968			sp|Q63486|RRAGA_RAT	2e-68	Ras-related GTP-binding protein A OS=Rattus norvegicus GN=Rraga PE=1 SV=1	KOG3886	4e-69	GTP-binding protein	ko04150	mTOR signaling pathway	1	K16185	RRAGA_B	Ras-related GTP-binding protein A/B
TCONS_00000539	2592	gi|405779318|gb|AFS18545.1|endoglucanase [uncultured bacterium]	3.50421e-45	sp|Q96V64|EXG_BLUGR	1e-110	Glucan 1,3-beta-glucosidase OS=Blumeria graminis PE=3 SV=1				ko00500	Starch and sucrose metabolism	1	K01210	E3.2.1.58	glucan 1,3-beta-glucosidase
TCONS_00000540	3226
TCONS_00000541	5515	gi|406999406|gb|EKE17052.1|hypothetical protein ACD_10C00645G0001, partial [uncultured bacterium]	8.97482e-17	sp|P87323|MCS4_SCHPO	2e-25	Response regulator mcs4 OS=Schizosaccharomyces pombe (strain 972 / ATCC 24843) GN=mcs4 PE=4 SV=1	KOG0519	4e-26	Sensory transduction histidine kinase	ko02020;ko04011	Two-component system|MAPK signaling pathway - yeast	2	K11233	SSK1	osomolarity two-component system, response regulator SSK1	GO:0006355;GO:0000160;GO:0016301;GO:0016310;GO:0005524;GO:0000156	regulation of transcription, DNA-templated|phosphorelay signal transduction system|kinase activity|phosphorylation|ATP binding|phosphorelay response regulator activity
TCONS_00000542	715	gi|547904324|ref|WP_022307758.1|30S ribosomal protein S6 [Alistipes sp. CAG:268] >gi|524572462|emb|CDC97706.1| 30S ribosomal protein S6 [Alistipes sp. CAG:268]	1.20663e-06	sp|P28778|RT06_YEAST	5e-11	37S ribosomal protein MRP17, mitochondrial OS=Saccharomyces cerevisiae (strain ATCC 204508 / S288c) GN=MRP17 PE=1 SV=1	KOG4708	1e-11	Mitochondrial ribosomal protein MRP17	ko03010	Ribosome	1	K02990	RP-S6, MRPS6, rpsF	small subunit ribosomal protein S6
TCONS_00000543	1415
TCONS_00000544	2986	gi|548022962|ref|WP_022373637.1|ATP-dependent helicase superfamily II DNA and RNA helicase [Sutterella sp. CAG:397] >gi|524660656|emb|CDD70609.1| aTP-dependent helicase superfamily II DNA and RNA helicase [Sutterella sp. CAG:397]	1.69371e-39	sp|P0CQ91|MAK5_CRYNB	3e-137	ATP-dependent RNA helicase MAK5 OS=Cryptococcus neoformans var. neoformans serotype D (strain B-3501A) GN=MAK5 PE=3 SV=1	KOG0347	6e-85	RNA helicase							GO:0003676;GO:0005524;GO:0008026	nucleic acid binding|ATP binding|ATP-dependent helicase activity
TCONS_00000545	1146			sp|B0G143|UCPB_DICDI	1e-50	Mitochondrial substrate carrier family protein ucpB OS=Dictyostelium discoideum GN=ucpB PE=3 SV=1	KOG0753	5e-43	Mitochondrial fatty acid anion carrier protein/Uncoupling protein
TCONS_00000546	2407
TCONS_00000547	4239			sp|P40123|CAP2_HUMAN	3e-81	Adenylyl cyclase-associated protein 2 OS=Homo sapiens GN=CAP2 PE=1 SV=1	KOG2675	6e-82	Adenylate cyclase-associated protein (CAP/Srv2p)
TCONS_00000548	1579
TCONS_00000549	2207	gi|557409951|ref|WP_023412735.1|hypothetical protein [uncultured Thiohalocapsa sp. PB-PSB1] >gi|557036933|gb|ESQ14086.1| hypothetical protein N838_12990 [uncultured Thiohalocapsa sp. PB-PSB1]	1.43024e-09
TCONS_00000550	511
TCONS_00000551	4517	gi|663518606|gb|AIF08991.1|short-chain dehydrogenase/reductase SDR [uncultured marine thaumarchaeote KM3_34_B07]	1.11413e-57	sp|Q62009|POSTN_MOUSE	1e-19	Periostin OS=Mus musculus GN=Postn PE=1 SV=2	KOG1437	3e-20	Fasciclin and related adhesion glycoproteins							GO:0055114;GO:0016491	oxidation-reduction process|oxidoreductase activity
TCONS_00000552	1987	gi|663535424|gb|AIF25288.1|ELP3 family histone acetyltransferase (KAT9) [uncultured marine thaumarchaeote SAT1000_48_G08]	4.18222e-133	sp|Q5RIC0|ELP3_DANRE	0	Elongator complex protein 3 OS=Danio rerio GN=elp3 PE=2 SV=3	KOG2535	0	RNA polymerase II elongator complex, subunit ELP3/histone acetyltransferase							GO:0008080;GO:0008152;GO:0051536	N-acetyltransferase activity|metabolic process|iron-sulfur cluster binding
TCONS_00000553	872			sp|Q9BU61|NDUF3_HUMAN	1e-08	NADH dehydrogenase [ubiquinone] 1 alpha subcomplex assembly factor 3 OS=Homo sapiens GN=NDUFAF3 PE=1 SV=1	KOG3363	2e-11	Uncharacterized conserved nuclear protein
TCONS_00000554	3217			sp|Q3ZCX4|ZN568_HUMAN	1e-38	Zinc finger protein 568 OS=Homo sapiens GN=ZNF568 PE=2 SV=2	KOG1721	7e-39	FOG: Zn-finger
TCONS_00000555	1208	gi|406989457|gb|EKE09241.1|hypothetical protein ACD_16C00205G0037 [uncultured bacterium]	6.94431e-18	sp|P16451|ODPX_YEAST	2e-35	Pyruvate dehydrogenase complex protein X component, mitochondrial OS=Saccharomyces cerevisiae (strain ATCC 204508 / S288c) GN=PDX1 PE=1 SV=1	KOG0557	4e-36	Dihydrolipoamide acetyltransferase							GO:0008152;GO:0016746	metabolic process|transferase activity, transferring acyl groups
TCONS_00000556	1068
TCONS_00000557	1942
TCONS_00000558	4554			sp|O60059|YG58_SCHPO	1e-75	Pumilio domain-containing protein C56F2.08c OS=Schizosaccharomyces pombe (strain 972 / ATCC 24843) GN=SPBC56F2.08c PE=1 SV=1	KOG4574	1e-76	RNA-binding protein (contains RRM and Pumilio-like repeats)
TCONS_00000559	1244
TCONS_00000560	2401	gi|442770726|gb|AGC71433.1|urea ABC transporter, substrate binding protein UrtA [uncultured bacterium A1Q1_fos_1070]	2.60376e-16	sp|P40233|CKI1_SCHPO	0	Casein kinase I homolog 1 OS=Schizosaccharomyces pombe (strain 972 / ATCC 24843) GN=cki1 PE=1 SV=2	KOG1165	0	Casein kinase (serine/threonine/tyrosine protein kinase)	ko04340	Hedgehog signaling pathway	1	K02218	CSNK1, CK1	casein kinase 1
TCONS_00000561	4031			sp|O60094|DPO5_SCHPO	7e-65	DNA polymerase V OS=Schizosaccharomyces pombe (strain 972 / ATCC 24843) GN=pol5 PE=1 SV=2	KOG1926	2e-65	Predicted regulator of rRNA gene transcription (MYB-binding protein)
TCONS_00000562	2349	gi|374850043|dbj|BAL53042.1|HhH-GPD family protein [uncultured Chloroflexi bacterium]	1.68766e-27	sp|Q6NUH2|NAA40_XENLA	1e-18	N-alpha-acetyltransferase 40 OS=Xenopus laevis GN=naa40 PE=2 SV=1	KOG2488	2e-18	Acetyltransferase (GNAT) domain-containing protein							GO:0006284;GO:0003677;GO:0051539;GO:0003906	base-excision repair|DNA binding|4 iron, 4 sulfur cluster binding|DNA-(apurinic or apyrimidinic site) lyase activity
TCONS_00000563	3549			sp|O42857|NPR2_SCHPO	4e-44	Nitrogen permease regulator 2 homolog OS=Schizosaccharomyces pombe (strain 972 / ATCC 24843) GN=SPAC23H3.03c PE=3 SV=1	KOG3789	1e-44	Nitrogen permease regulator NLRG/NPR2
TCONS_00000564	4089			sp|Q54PU1|HBX10_DICDI	4e-06	Homeobox protein 10 OS=Dictyostelium discoideum GN=hbx10 PE=3 SV=1
TCONS_00000565	3100	gi|406989159|gb|EKE08969.1|hypothetical protein ACD_16C00231G0002 [uncultured bacterium]	7.67325e-72	sp|A3QK15|AACS_DANRE	6e-86	Acetoacetyl-CoA synthetase OS=Danio rerio GN=aacs PE=2 SV=1	KOG1175	3e-81	Acyl-CoA synthetase							GO:0006629;GO:0030729	lipid metabolic process|acetoacetate-CoA ligase activity
TCONS_00000566	2746			sp|P46057|MLE_TRICU	1e-25	Muconate cycloisomerase 1 OS=Trichosporon cutaneum PE=1 SV=3
TCONS_00000567	2934			sp|P46057|MLE_TRICU	1e-25	Muconate cycloisomerase 1 OS=Trichosporon cutaneum PE=1 SV=3
TCONS_00000568	3294			sp|P46057|MLE_TRICU	2e-25	Muconate cycloisomerase 1 OS=Trichosporon cutaneum PE=1 SV=3
TCONS_00000569	1574	gi|548250821|ref|WP_022468610.1|tRNA (5-methylaminomethyl-2-thiouridylate)-methyltransferase [Acidaminococcus sp. CAG:917] >gi|524774334|emb|CDE72458.1| tRNA-specific 2-thiouridylase MnmA 1 [Acidaminococcus sp. CAG:917]	3.61239e-75	sp|Q65GR9|MNMA_BACLD	2e-79	tRNA-specific 2-thiouridylase MnmA OS=Bacillus licheniformis (strain DSM 13 / ATCC 14580) GN=mnmA PE=3 SV=1	KOG2805	1e-63	tRNA (5-methylaminomethyl-2-thiouridylate)-methyltransferase	ko04122	Sulfur relay system	1	K00566	mnmA, trmU, TRMU	tRNA-specific 2-thiouridylase
TCONS_00000570	2726			sp|Q9USR9|CENPC_SCHPO	2e-19	Centromere protein 3 OS=Schizosaccharomyces pombe (strain 972 / ATCC 24843) GN=cnp3 PE=4 SV=2
TCONS_00000571	4089			sp|P32372|RAD4_SCHPO	5e-14	S-M checkpoint control protein rad4 OS=Schizosaccharomyces pombe (strain 972 / ATCC 24843) GN=rad4 PE=1 SV=2	KOG1929	1e-14	Nucleotide excision repair factor NEF2, RAD4/CUT5 component
TCONS_00000572	1797			sp|Q9P775|YBEG_SCHPO	1e-101	Uncharacterized WD repeat-containing protein C17D11.16 OS=Schizosaccharomyces pombe (strain 972 / ATCC 24843) GN=SPBC1711.16 PE=1 SV=1	KOG0270	3e-102	WD40 repeat-containing protein
TCONS_00000573	2321			sp|Q5RBU7|PCP_PONAB	6e-16	Lysosomal Pro-X carboxypeptidase OS=Pongo abelii GN=PRCP PE=2 SV=1	KOG2182	8e-21	Hydrolytic enzymes of the alpha/beta hydrolase fold
TCONS_00000574	1597	gi|643034199|gb|AIA93726.1|Ras, partial [uncultured bacterium]	7.64691e-10	sp|Q01112|CDC42_SCHPO	1e-116	Cell division control protein 42 homolog OS=Schizosaccharomyces pombe (strain 972 / ATCC 24843) GN=cdc42 PE=1 SV=1	KOG0393	3e-117	Ras-related small GTPase, Rho type	ko04810;ko04510;ko04520;ko04530;ko04144;ko04010;ko04011;ko04014;ko04015;ko04370;ko05200;ko05203;ko05205;ko05211;ko05212;ko04932;ko05100;ko05120;ko05130;ko05131;ko05132;ko04360;ko04912;ko04062;ko04660;ko04666;ko04670;ko04722	Regulation of actin cytoskeleton|Focal adhesion|Adherens junction|Tight junction|Endocytosis|MAPK signaling pathway|MAPK signaling pathway - yeast|Ras signaling pathway|Rap1 signaling pathway|VEGF signaling pathway|Pathways in cancer|Viral carcinogenesis|Proteoglycans in cancer|Renal cell carcinoma|Pancreatic cancer|Non-alcoholic fatty liver disease (NAFLD)|Bacterial invasion of epithelial cells|…	28	K04393	CDC42	cell division control protein 42
TCONS_00000575	1594	gi|643034199|gb|AIA93726.1|Ras, partial [uncultured bacterium]	8.52665e-10	sp|Q01112|CDC42_SCHPO	1e-116	Cell division control protein 42 homolog OS=Schizosaccharomyces pombe (strain 972 / ATCC 24843) GN=cdc42 PE=1 SV=1	KOG0393	3e-117	Ras-related small GTPase, Rho type	ko04810;ko04510;ko04520;ko04530;ko04144;ko04010;ko04011;ko04014;ko04015;ko04370;ko05200;ko05203;ko05205;ko05211;ko05212;ko04932;ko05100;ko05120;ko05130;ko05131;ko05132;ko04360;ko04912;ko04062;ko04660;ko04666;ko04670;ko04722	Regulation of actin cytoskeleton|Focal adhesion|Adherens junction|Tight junction|Endocytosis|MAPK signaling pathway|MAPK signaling pathway - yeast|Ras signaling pathway|Rap1 signaling pathway|VEGF signaling pathway|Pathways in cancer|Viral carcinogenesis|Proteoglycans in cancer|Renal cell carcinoma|Pancreatic cancer|Non-alcoholic fatty liver disease (NAFLD)|Bacterial invasion of epithelial cells|…	28	K04393	CDC42	cell division control protein 42
TCONS_00000576	627
TCONS_00000577	3013			sp|Q11119|UBP14_SCHPO	0	Ubiquitin carboxyl-terminal hydrolase 14 OS=Schizosaccharomyces pombe (strain 972 / ATCC 24843) GN=ubp14 PE=1 SV=2	KOG0944	0	Ubiquitin-specific protease UBP14
TCONS_00000578	3022
TCONS_00000579	284			sp|Q4PHW2|TRM5_USTMA	1e-30	tRNA (guanine(37)-N1)-methyltransferase OS=Ustilago maydis (strain 521 / FGSC 9021) GN=TRM5 PE=3 SV=2
TCONS_00000580	3004
TCONS_00000581	2115	gi|406878367|gb|EKD27289.1|hypothetical protein ACD_79C00770G0003 [uncultured bacterium]	6.19519e-105	sp|O94582|TRPE_SCHPO	5e-173	Probable anthranilate synthase component 1 OS=Schizosaccharomyces pombe (strain 972 / ATCC 24843) GN=trp3 PE=1 SV=1	KOG1223	1e-173	Isochorismate synthase	ko00400;ko01230	Phenylalanine, tyrosine and tryptophan biosynthesis|Biosynthesis of amino acids	2	K01657	trpE	anthranilate synthase component I	GO:0000162;GO:0004049	tryptophan biosynthetic process|anthranilate synthase activity
TCONS_00000582	3997	gi|524398423|emb|CDB49681.1|probable endonuclease 4 [Parabacteroides sp. CAG:2]	4.42698e-68	sp|A0L901|END4_MAGSM	2e-76	Probable endonuclease 4 OS=Magnetococcus sp. (strain MC-1) GN=nfo PE=3 SV=1	KOG3997	5e-69	Major apurinic/apyrimidinic endonuclease/3'-repair diesterase APN1	ko03410	Base excision repair	1	K10771	APEX1	AP endonuclease 1
TCONS_00000583	2465	gi|119094144|gb|ABL60974.1|WD domain/cytochrome C family protein [uncultured marine bacterium HF10_19P19]	8.22866e-08	sp|Q4PHV3|IPI3_USTMA	0	Pre-rRNA-processing protein IPI3 OS=Ustilago maydis (strain 521 / FGSC 9021) GN=IPI3 PE=3 SV=1	KOG0646	2e-23	WD40 repeat protein
TCONS_00000584	2744
TCONS_00000585	3805	gi|547869135|ref|WP_022275356.1|ATP-dependent RNA helicase RhlE [Bacteroides finegoldii CAG:203] >gi|524513665|emb|CDC53103.1| aTP-dependent RNA helicase RhlE [Bacteroides finegoldii CAG:203]	1.26786e-64	sp|Q4PHU9|DBP2_USTMA	0	ATP-dependent RNA helicase DBP2 OS=Ustilago maydis (strain 521 / FGSC 9021) GN=DBP2 PE=3 SV=2	KOG0331	9e-179	ATP-dependent RNA helicase	ko03040;ko05202;ko05205	Spliceosome|Transcriptional misregulation in cancers|Proteoglycans in cancer	3	K12823	DDX5, DBP2	ATP-dependent RNA helicase DDX5/DBP2	GO:0003676;GO:0005524;GO:0008026	nucleic acid binding|ATP binding|ATP-dependent helicase activity
TCONS_00000586	2099	gi|524142668|emb|CCZ19015.1|aTP-dependent helicase superfamily II DNA and RNA helicase [Sutterella wadsworthensis CAG:135]	2.82816e-78	sp|Q4PHU9|DBP2_USTMA	0	ATP-dependent RNA helicase DBP2 OS=Ustilago maydis (strain 521 / FGSC 9021) GN=DBP2 PE=3 SV=2	KOG0331	0	ATP-dependent RNA helicase	ko03040;ko05202;ko05205	Spliceosome|Transcriptional misregulation in cancers|Proteoglycans in cancer	3	K12823	DDX5, DBP2	ATP-dependent RNA helicase DDX5/DBP2	GO:0003676;GO:0005524;GO:0008026	nucleic acid binding|ATP binding|ATP-dependent helicase activity
TCONS_00000587	5336
TCONS_00000588	1865
TCONS_00000589	1181	gi|546150521|ref|WP_021792862.1|50S ribosomal protein L10 [Thermoplasmatales archaeon E-plasma] >gi|530555169|gb|EQB66556.1| acidic ribosomal protein P0 [Thermoplasmatales archaeon E-plasma]	2.00151e-08	sp|Q9D0I8|MRT4_MOUSE	7e-61	mRNA turnover protein 4 homolog OS=Mus musculus GN=Mrto4 PE=2 SV=1	KOG0816	3e-60	Protein involved in mRNA turnover
TCONS_00000590	1267			sp|Q54X16|GID8_DICDI	1e-58	Glucose-induced degradation protein 8 homolog OS=Dictyostelium discoideum GN=DDB_G0279265 PE=3 SV=2	KOG2659	6e-63	LisH motif-containing protein
TCONS_00000591	206
TCONS_00000592	819
TCONS_00000593	2496			sp|O94680|PDAT_SCHPO	8e-171	Phospholipid:diacylglycerol acyltransferase OS=Schizosaccharomyces pombe (strain 972 / ATCC 24843) GN=plh1 PE=1 SV=2	KOG2369	2e-160	Lecithin:cholesterol acyltransferase (LCAT)/Acyl-ceramide synthase	ko00561	Glycerolipid metabolism	1	K00679	E2.3.1.158	phospholipid:diacylglycerol acyltransferase
TCONS_00000594	1534
TCONS_00000595	515
TCONS_00000596	1003			sp|Q86V88|MGDP1_HUMAN	4e-35	Magnesium-dependent phosphatase 1 OS=Homo sapiens GN=MDP1 PE=1 SV=1	KOG4549	2e-34	Magnesium-dependent phosphatase
TCONS_00000597	1825			sp|P51021|PEX2_PODAS	2e-26	Peroxisomal biogenesis factor 2 OS=Podospora anserina GN=PEX2 PE=3 SV=1	KOG2879	1e-12	Predicted E3 ubiquitin ligase	ko04146	Peroxisome	1	K06664	PEX2, PXMP3	peroxin-2
TCONS_00000598	3968
TCONS_00000599	1470	gi|643036374|gb|AIA94815.1|Glyco_hydro_16 [uncultured Zygosaccharomyces]	4.50481e-18	sp|Q75A41|CRR1_ASHGO	2e-38	Probable glycosidase CRR1 OS=Ashbya gossypii (strain ATCC 10895 / CBS 109.51 / FGSC 9923 / NRRL Y-1056) GN=CRR1 PE=3 SV=1
TCONS_00000600	5027	gi|167041835|gb|ABZ06576.1|putative TPR domain protein [uncultured marine microorganism HF4000_097M14]	1.34379e-06	sp|O74458|SFC4_SCHPO	2e-40	Transcription factor tau subunit sfc4 OS=Schizosaccharomyces pombe (strain 972 / ATCC 24843) GN=sfc4 PE=1 SV=1	KOG2076	5e-41	RNA polymerase III transcription factor TFIIIC
TCONS_00000601	1405	gi|297170513|gb|ADI21542.1|acyl-CoA thioesterase [uncultured gamma proteobacterium HF0070_25G02]	5.8106e-43	sp|Q8VHK0|ACOT8_RAT	1e-49	Acyl-coenzyme A thioesterase 8 OS=Rattus norvegicus GN=Acot8 PE=2 SV=1	KOG3016	6e-49	Acyl-CoA thioesterase							GO:0006637;GO:0047617	acyl-CoA metabolic process|acyl-CoA hydrolase activity
TCONS_00000602	1842			sp|O74534|SLY1_SCHPO	1e-29	Protein sly1 OS=Schizosaccharomyces pombe (strain 972 / ATCC 24843) GN=sly1 PE=3 SV=1	KOG1301	3e-30	Vesicle trafficking protein Sly1 (Sec1 family)
TCONS_00000603	6550	gi|643013855|gb|AIA83504.1|Pkinase|Pkinase_Tyr, partial [uncultured Saccharopolyspora sp.]	1.17108e-07	sp|O14328|KSP1_SCHPO	2e-20	Serine/threonine-protein kinase ksp1 OS=Schizosaccharomyces pombe (strain 972 / ATCC 24843) GN=ksp1 PE=1 SV=1	KOG0583	4e-21	Serine/threonine protein kinase
TCONS_00000604	1259									ko04145;ko04130	Phagosome|SNARE interactions in vesicular transport	2	K08492	STX18	syntaxin 18
TCONS_00000605	586	gi|524191692|emb|CCZ60889.1|putative uncharacterized protein [Clostridium hathewayi CAG:224]	4.13152e-16
TCONS_00000606	2308	gi|524522749|emb|CDC58923.1|aPC family lysine-specific transporter [Lactobacillus ruminis CAG:367]	1.30013e-94	sp|Q9P5N4|YH81_SCHPO	8e-135	Uncharacterized amino-acid permease C359.01 OS=Schizosaccharomyces pombe (strain 972 / ATCC 24843) GN=SPBC359.01 PE=3 SV=2	KOG1286	9e-134	Amino acid transporters
TCONS_00000607	2288
TCONS_00000608	1367	gi|406888919|gb|EKD35248.1|hypothetical protein ACD_75C01977G0001 [uncultured bacterium]	9.52528e-06	sp|O94628|YGE9_SCHPO	1e-08	Uncharacterized methyltransferase C1347.09 OS=Schizosaccharomyces pombe (strain 972 / ATCC 24843) GN=SPBC1347.09 PE=3 SV=1	KOG1270	3e-09	Methyltransferases
TCONS_00000609	5113			sp|P61872|LIP_RHIOR	7e-07	Lipase OS=Rhizopus oryzae PE=1 SV=1	KOG2088	6e-11	Predicted lipase/calmodulin-binding heat-shock protein
TCONS_00000610	2062	gi|442770553|gb|AGC71265.1|cytochrome P450 [uncultured bacterium A1Q1_fos_140]	8.47132e-18	sp|O13820|ERG5_SCHPO	1e-180	Cytochrome P450 61 OS=Schizosaccharomyces pombe (strain 972 / ATCC 24843) GN=erg5 PE=1 SV=3	KOG0157	0	Cytochrome P450 CYP4/CYP19/CYP26 subfamilies	ko00100	Steroid biosynthesis	1	K09831	ERG5	C-22 sterol desaturase	GO:0020037;GO:0005506;GO:0003958;GO:0009055;GO:0070330;GO:0055114;GO:0010181	heme binding|iron ion binding|NADPH-hemoprotein reductase activity|electron carrier activity|aromatase activity|oxidation-reduction process|FMN binding
TCONS_00000611	2595	gi|643032367|gb|AIA92800.1|mannosyl_trans, partial [uncultured Candida]	6.00394e-18	sp|Q9P6R5|GPI14_SCHPO	2e-33	GPI mannosyltransferase 1 OS=Schizosaccharomyces pombe (strain 972 / ATCC 24843) GN=gpi14 PE=3 SV=2	KOG3893	7e-33	Mannosyltransferase
TCONS_00000612	3321	gi|376316029|emb|CCF99432.1|protein belonging to UPF0061 [uncultured Flavobacteriia bacterium]	3.20459e-66	sp|O13890|YE35_SCHPO	3e-84	UPF0061 protein C20G4.05c OS=Schizosaccharomyces pombe (strain 972 / ATCC 24843) GN=SPAC20G4.05c PE=3 SV=1	KOG2542	8e-85	Uncharacterized conserved protein (YdiU family)
TCONS_00000613	3084			sp|Q9P0U3|SENP1_HUMAN	5e-39	Sentrin-specific protease 1 OS=Homo sapiens GN=SENP1 PE=1 SV=2	KOG0778	2e-39	Protease, Ulp1 family
TCONS_00000614	4145	gi|557421970|ref|WP_023424050.1|Ankyrin repeat [uncultured Acidilobus sp. MG] >gi|557076859|gb|ESQ22737.1| Ankyrin repeat [uncultured Acidilobus sp. MG]	1.1331e-06	sp|Q9UTB0|YL88_SCHPO	1e-19	Dilute domain-containing protein C25B8.08 OS=Schizosaccharomyces pombe (strain 972 / ATCC 24843) GN=SPAC25B8.08 PE=4 SV=1	KOG0160	2e-09	Myosin class V heavy chain
TCONS_00000615	1658
TCONS_00000616	1781	gi|374853201|dbj|BAL56115.1|MOSC N-terminal beta barrel domain family [uncultured gamma proteobacterium]	5.39922e-13	sp|Q9CW42|MOSC1_MOUSE	7e-21	MOSC domain-containing protein 1, mitochondrial OS=Mus musculus GN=Marc1 PE=1 SV=2	KOG2362	2e-15	Uncharacterized Fe-S protein							GO:0008152;GO:0030151;GO:0030170;GO:0003824	metabolic process|molybdenum ion binding|pyridoxal phosphate binding|catalytic activity
TCONS_00000617	3871	gi|193084135|gb|ACF09801.1|quinone oxidoreductase [uncultured marine group III euryarchaeote SAT1000-53-B3]	2.06504e-27	sp|Q8CCF0|PRP31_MOUSE	2e-92	U4/U6 small nuclear ribonucleoprotein Prp31 OS=Mus musculus GN=Prpf31 PE=2 SV=3	KOG2574	4e-90	mRNA splicing factor PRP31	ko03040	Spliceosome	1	K12844	PRPF31	U4/U6 small nuclear ribonucleoprotein PRP31	GO:0008270;GO:0016491;GO:0055114	zinc ion binding|oxidoreductase activity|oxidation-reduction process
TCONS_00000618	1471	gi|548176344|ref|WP_022397861.1|succinyl-CoA ligase [ADP-forming] subunit beta [Akkermansia sp. CAG:344] >gi|524688000|emb|CDD94714.1| succinyl-CoA ligase [ADP-forming] subunit beta [Akkermansia sp. CAG:344]	8.42649e-119	sp|P53587|SUCB_NEOFR	1e-178	Succinyl-CoA ligase [GDP-forming] subunit beta, hydrogenosomal OS=Neocallimastix frontalis GN=SCSB PE=2 SV=2	KOG2799	4e-154	Succinyl-CoA synthetase, beta subunit	ko00020;ko00640;ko01200	Citrate cycle (TCA cycle)|Propanoate metabolism|Carbon metabolism	3	K01900	LSC2	succinyl-CoA synthetase beta subunit	GO:0030145;GO:0005524;GO:0000287;GO:0006099;GO:0004775	manganese ion binding|ATP binding|magnesium ion binding|tricarboxylic acid cycle|succinate-CoA ligase (ADP-forming) activity
TCONS_00000619	815	gi|663506233|gb|AIE96972.1|ubiquitin-conjugating enzyme E2 Z-like (UBE2Z) [uncultured marine group II/III euryarchaeote AD1000_88_G11]	6.80826e-07	sp|Q8LGF7|PEX4_ARATH	3e-47	Protein PEROXIN-4 OS=Arabidopsis thaliana GN=PEX4 PE=1 SV=1	KOG0417	7e-48	Ubiquitin-protein ligase
TCONS_00000620	6459	gi|548302429|ref|WP_022493608.1|cation-transporting ATPase [Clostridium sp. CAG:628] >gi|524803903|emb|CDE99398.1| cation-transporting ATPase [Clostridium sp. CAG:628]	9.07717e-31	sp|O14072|ATC4_SCHPO	0	Cation-transporting ATPase 4 OS=Schizosaccharomyces pombe (strain 972 / ATCC 24843) GN=cta4 PE=3 SV=1	KOG0209	0	P-type ATPase
TCONS_00000621	1572	gi|547382885|ref|WP_022064584.1|major facilitator superfamily MFS_1 [Klebsiella variicola CAG:634] >gi|524237999|emb|CDA01099.1| major facilitator superfamily MFS_1 [Klebsiella variicola CAG:634]	4.53384e-12	sp|O94491|YC7A_SCHPO	5e-87	Uncharacterized transporter C417.10 OS=Schizosaccharomyces pombe (strain 972 / ATCC 24843) GN=SPCC417.10 PE=3 SV=1	KOG2533	1e-87	Permease of the major facilitator superfamily
TCONS_00000622	3928			sp|Q8VWN6|RFS_PEA	1e-08	Galactinol--sucrose galactosyltransferase OS=Pisum sativum GN=RFS PE=1 SV=1
TCONS_00000623	4110			sp|Q96V54|CREB_EMENI	5e-97	Ubiquitin carboxyl-terminal hydrolase creB OS=Emericella nidulans (strain FGSC A4 / ATCC 38163 / CBS 112.46 / NRRL 194 / M139) GN=creB PE=1 SV=1	KOG1864	2e-88	Ubiquitin-specific protease
TCONS_00000624	2454
TCONS_00000625	2113			sp|Q4PHN4|EIF3E_USTMA	0	Eukaryotic translation initiation factor 3 subunit E OS=Ustilago maydis (strain 521 / FGSC 9021) GN=INT6 PE=3 SV=1	KOG2758	3e-93	Translation initiation factor 3, subunit e (eIF-3e)	ko03013;ko05160	RNA transport|Hepatitis C	2	K03250	EIF3E, INT6	translation initiation factor 3 subunit E
TCONS_00000626	1193	gi|548191098|ref|WP_022411852.1|hypothetical protein [Ruminococcus sp. CAG:330] >gi|524705481|emb|CDE12946.1| putative uncharacterized protein [Ruminococcus sp. CAG:330]	2.88073e-12	sp|Q9Y7T3|THG1_SCHPO	5e-86	tRNA(His) guanylyltransferase OS=Schizosaccharomyces pombe (strain 972 / ATCC 24843) GN=thg1 PE=3 SV=1	KOG2721	1e-86	Uncharacterized conserved protein
TCONS_00000627	1326
TCONS_00000628	2884
TCONS_00000629	858
TCONS_00000630	2114	gi|546350920|ref|WP_021842098.1|3 4-dihydroxy-2-butanone-4-phosphate synthase RibB / GTP cyclohydrolase II RibA multi-domain protein [Veillonella sp. CAG:933] >gi|523970938|emb|CCX55132.1| 3 4-dihydroxy-2-butanone-4-phosphate synthase RibB / GTP cyclohydrolase II RibA multi-domain protein [Veillonella sp. CAG:933]	2.26337e-12	sp|Q9US41|URG1_SCHPO	0	Uracil-regulated protein 1 OS=Schizosaccharomyces pombe (strain 972 / ATCC 24843) GN=urg1 PE=2 SV=1	KOG1284	0	Bifunctional GTP cyclohydrolase II/3,4-dihydroxy-2butanone-4-phosphate synthase
TCONS_00000631	1309			sp|P0CM16|ARF_CRYNJ	8e-120	ADP-ribosylation factor OS=Cryptococcus neoformans var. neoformans serotype D (strain JEC21 / ATCC MYA-565) GN=ARF PE=1 SV=1	KOG0070	6e-119	GTP-binding ADP-ribosylation factor Arf1	ko04144;ko05110;ko05134	Endocytosis|Vibrio cholerae infection|Legionellosis	3	K07937	ARF1	ADP-ribosylation factor 1
TCONS_00000632	993
TCONS_00000633	1447
TCONS_00000634	466	gi|633265917|gb|AHZ45684.1|DUF952 protein [uncultured bacterium]	9.3529e-09
TCONS_00000635	2038
TCONS_00000636	2306			sp|P53693|RDS1_SCHPO	5e-98	Protein rds1 OS=Schizosaccharomyces pombe (strain 972 / ATCC 24843) GN=rds1 PE=2 SV=2
TCONS_00000637	2327			sp|P53693|RDS1_SCHPO	6e-98	Protein rds1 OS=Schizosaccharomyces pombe (strain 972 / ATCC 24843) GN=rds1 PE=2 SV=2
TCONS_00000638	1459
TCONS_00000639	1668	gi|546750972|ref|WP_021890609.1|malate dehydrogenase NAD-dependent [Succinatimonas sp. CAG:777] >gi|524010632|emb|CCX90397.1| malate dehydrogenase NAD-dependent [Succinatimonas sp. CAG:777]	2.36654e-97	sp|Q9Y7R8|MDHM_SCHPO	6e-125	Malate dehydrogenase, mitochondrial OS=Schizosaccharomyces pombe (strain 972 / ATCC 24843) GN=MDH1 PE=3 SV=1	KOG1494	1e-125	NAD-dependent malate dehydrogenase	ko00270;ko00020;ko00620;ko00630;ko00710;ko01200	Cysteine and methionine metabolism|Citrate cycle (TCA cycle)|Pyruvate metabolism|Glyoxylate and dicarboxylate metabolism|Carbon fixation in photosynthetic organisms|Carbon metabolism	6	K00026	MDH2	malate dehydrogenase	GO:0006108;GO:0006099;GO:0044262;GO:0030060	malate metabolic process|tricarboxylic acid cycle|cellular carbohydrate metabolic process|L-malate dehydrogenase activity
TCONS_00000640	1162	gi|524237893|emb|CDA01182.1|tartrate dehydrogenase/decarboxylase [Klebsiella variicola CAG:634]	3.31916e-150	sp|P76251|DMLA_ECOLI	1e-149	D-malate dehydrogenase [decarboxylating] OS=Escherichia coli (strain K12) GN=dmlA PE=1 SV=1	KOG0785	1e-48	Isocitrate dehydrogenase, alpha subunit							GO:0051287;GO:0003862;GO:0055114;GO:0000287	NAD binding|3-isopropylmalate dehydrogenase activity|oxidation-reduction process|magnesium ion binding
TCONS_00000641	3700
TCONS_00000642	577
TCONS_00000643	9734	gi|636671171|gb|AIA13064.1|Pregnancy-associated plasma protein-A [uncultured bacterium]	3.65372e-44	sp|C9S5C6|MEP1_VERA1	1e-51	Extracellular metalloprotease VDBG_01143 OS=Verticillium alfalfae (strain VaMs.102 / ATCC MYA-4576 / FGSC 10136) GN=VDBG_01143 PE=3 SV=1	KOG0024	2e-37	Sorbitol dehydrogenase							GO:0008237	metallopeptidase activity
TCONS_00000644	1365	gi|548241365|ref|WP_022459509.1|oxidoreductase aldo/keto reductase family protein [Fusobacterium sp. CAG:439] >gi|524763269|emb|CDE60628.1| oxidoreductase aldo/keto reductase family protein [Fusobacterium sp. CAG:439]	6.34044e-68	sp|P14065|GCY1_YEAST	2e-105	Glycerol 2-dehydrogenase (NADP(+)) OS=Saccharomyces cerevisiae (strain ATCC 204508 / S288c) GN=GCY1 PE=1 SV=1	KOG1577	5e-106	Aldo/keto reductase family proteins	ko00561	Glycerolipid metabolism	1	K18097	GCY1	glycerol 2-dehydrogenase (NADP+)
TCONS_00000645	2141			sp|O14138|NDUF7_SCHPO	4e-15	NADH dehydrogenase [ubiquinone] complex I, assembly factor 7 homolog OS=Schizosaccharomyces pombe (strain 972 / ATCC 24843) GN=SPAC25A8.03c PE=3 SV=2
TCONS_00000646	3927			sp|Q1K9C4|YFK7_SCHPO	7e-113	Probable E3 ubiquitin protein ligase C167.07c OS=Schizosaccharomyces pombe (strain 972 / ATCC 24843) GN=SPAC167.07c PE=2 SV=1	KOG0942	2e-113	E3 ubiquitin protein ligase	ko04120	Ubiquitin mediated proteolysis	1	K10589	UBE3C	ubiquitin-protein ligase E3 C
TCONS_00000647	1142
TCONS_00000648	3004
TCONS_00000649	3637	gi|440503063|gb|AGC09629.1|putative pre-mRNA splicing factor ATP-dependent RNA helicase, partial [uncultured bacterium]	4.70215e-86	sp|Q03319|PRH1_SCHPO	8e-120	Probable ATP-dependent RNA helicase prh1 OS=Schizosaccharomyces pombe (strain 972 / ATCC 24843) GN=prh1 PE=3 SV=2	KOG0922	3e-125	DEAH-box RNA helicase							GO:0003676;GO:0005524;GO:0008026	nucleic acid binding|ATP binding|ATP-dependent helicase activity
TCONS_00000650	1022	gi|149354538|gb|EDM43103.1|hypothetical protein SCB49_12799 [unidentified eubacterium SCB49]	7.09444e-29
TCONS_00000651	3379	gi|558591202|ref|WP_023503928.1|Choline dehydrogenase related flavoprotein [uncultured archaeon A07HN63] >gi|557614568|gb|ESS08133.1| Choline dehydrogenase related flavoprotein [uncultured archaeon A07HN63]	3.72972e-68	sp|Q7X2H8|CHOX_ARTGO	1e-102	Choline oxidase OS=Arthrobacter globiformis GN=codA PE=1 SV=1	KOG1238	2e-57	Glucose dehydrogenase/choline dehydrogenase/mandelonitrile lyase (GMC oxidoreductase family)							GO:0050660;GO:0019285;GO:0008812;GO:0055114	flavin adenine dinucleotide binding|glycine betaine biosynthetic process from choline|choline dehydrogenase activity|oxidation-reduction process
TCONS_00000652	2034			sp|Q09791|YA9F_SCHPO	9e-11	Uncharacterized protein C13G6.15c OS=Schizosaccharomyces pombe (strain 972 / ATCC 24843) GN=SPAC13G6.15c PE=3 SV=1	KOG4019	2e-11	Calcineurin-mediated signaling pathway inhibitor DSCR1
TCONS_00000653	4076
TCONS_00000654	2384	gi|557424046|ref|WP_023426087.1|trehalose-phosphatase/alpha,alpha-trehalose-phosphate synthase [UDP-forming] [uncultured Acidilobus sp. CIS] >gi|557075261|gb|ESQ21199.1| trehalose-phosphatase/alpha,alpha-trehalose-phosphate synthase [UDP-forming] [uncultured Acidilobus sp. CIS]	8.13718e-81	sp|Q00075|TPSA_ASPNG	2e-161	Alpha,alpha-trehalose-phosphate synthase [UDP-forming] 1 OS=Aspergillus niger GN=tpsA PE=3 SV=1	KOG1050	2e-158	Trehalose-6-phosphate synthase component TPS1 and related subunits	ko00500	Starch and sucrose metabolism	1	K00697	otsA	trehalose 6-phosphate synthase	GO:0003825;GO:0005992	alpha,alpha-trehalose-phosphate synthase (UDP-forming) activity|trehalose biosynthetic process
TCONS_00000655	1500	gi|167041812|gb|ABZ06554.1|putative glycine cleavage T-protein (aminomethyl transferase) [uncultured marine microorganism HF4000_093M11]	8.07874e-78	sp|O14110|GCST_SCHPO	3e-124	Probable aminomethyltransferase, mitochondrial OS=Schizosaccharomyces pombe (strain 972 / ATCC 24843) GN=gcv1 PE=3 SV=1	KOG2770	8e-125	Aminomethyl transferase	ko00260;ko00630;ko00670;ko01200	Glycine, serine and threonine metabolism|Glyoxylate and dicarboxylate metabolism|One carbon pool by folate|Carbon metabolism	4	K00605	gcvT, AMT	aminomethyltransferase	GO:0005737;GO:0006546;GO:0004047;GO:0032259;GO:0008483	cytoplasm|glycine catabolic process|aminomethyltransferase activity|methylation|transaminase activity
TCONS_00000656	1899	gi|167041812|gb|ABZ06554.1|putative glycine cleavage T-protein (aminomethyl transferase) [uncultured marine microorganism HF4000_093M11]	1.97353e-76	sp|O14110|GCST_SCHPO	2e-122	Probable aminomethyltransferase, mitochondrial OS=Schizosaccharomyces pombe (strain 972 / ATCC 24843) GN=gcv1 PE=3 SV=1	KOG2770	5e-123	Aminomethyl transferase	ko00260;ko00630;ko00670;ko01200	Glycine, serine and threonine metabolism|Glyoxylate and dicarboxylate metabolism|One carbon pool by folate|Carbon metabolism	4	K00605	gcvT, AMT	aminomethyltransferase	GO:0005737;GO:0006546;GO:0004047;GO:0032259;GO:0008483	cytoplasm|glycine catabolic process|aminomethyltransferase activity|methylation|transaminase activity
TCONS_00000657	2893	gi|673536171|dbj|BAP28508.1|proline iminopeptidase [uncultured bacterium]	5.59035e-06
TCONS_00000658	1595	gi|308272978|emb|CBX29582.1|50S ribosomal protein L4 [uncultured Desulfobacterium sp.]	3.10291e-27	sp|B8FET4|RL4_DESAA	3e-32	50S ribosomal protein L4 OS=Desulfatibacillum alkenivorans (strain AK-01) GN=rplD PE=3 SV=1	KOG1624	5e-26	Mitochondrial/chloroplast ribosomal protein L4	ko03010	Ribosome	1	K02926	RP-L4, MRPL4, rplD	large subunit ribosomal protein L4	GO:0005840;GO:0003735;GO:0006412;GO:0019843	ribosome|structural constituent of ribosome|translation|rRNA binding
TCONS_00000659	1108
TCONS_00000660	1270
TCONS_00000661	2403
TCONS_00000662	2165
TCONS_00000663	1093			sp|Q5B2C1|CUTI1_EMENI	4e-06	Probable cutinase 1 OS=Emericella nidulans (strain FGSC A4 / ATCC 38163 / CBS 112.46 / NRRL 194 / M139) GN=AN5309 PE=3 SV=1
TCONS_00000664	1184
TCONS_00000665	4273
TCONS_00000666	5960	gi|548229890|ref|WP_022448617.1|ATP-binding cassette subfamily B bacterial [Roseburia sp. CAG:303] >gi|524752998|emb|CDE54515.1| aTP-binding cassette subfamily B bacterial [Roseburia sp. CAG:303]	3.42974e-48	sp|P32386|YBT1_YEAST	0	ATP-dependent bile acid permease OS=Saccharomyces cerevisiae (strain ATCC 204508 / S288c) GN=YBT1 PE=1 SV=2	KOG0054	0	Multidrug resistance-associated protein/mitoxantrone resistance protein, ABC superfamily
TCONS_00000667	3096			sp|P50520|VPS34_SCHPO	6e-174	Phosphatidylinositol 3-kinase vps34 OS=Schizosaccharomyces pombe (strain 972 / ATCC 24843) GN=vps34 PE=2 SV=2	KOG0906	3e-174	Phosphatidylinositol 3-kinase VPS34, involved in signal transduction	ko04140;ko04145;ko04070;ko05152;ko00562	Regulation of autophagy|Phagosome|Phosphatidylinositol signaling system|Tuberculosis|Inositol phosphate metabolism	5	K00914	PIK3C3, VPS34	phosphatidylinositol 3-kinase
TCONS_00000668	4949
TCONS_00000669	3688			sp|Q2U0S9|MCD4_ASPOR	1e-177	GPI ethanolamine phosphate transferase 1 OS=Aspergillus oryzae (strain ATCC 42149 / RIB 40) GN=mcd4 PE=3 SV=1	KOG2124	2e-148	Glycosylphosphatidylinositol anchor synthesis protein	ko00563	Glycosylphosphatidylinositol(GPI)-anchor biosynthesis	1	K05285	PIGN	phosphatidylinositol glycan, class N
TCONS_00000670	1398			sp|P23641|MPCP_YEAST	3e-62	Mitochondrial phosphate carrier protein OS=Saccharomyces cerevisiae (strain ATCC 204508 / S288c) GN=MIR1 PE=1 SV=1	KOG0767	7e-63	Mitochondrial phosphate carrier protein
TCONS_00000671	5353			sp|O94474|SKI3_SCHPO	8e-112	Superkiller protein 3 OS=Schizosaccharomyces pombe (strain 972 / ATCC 24843) GN=ski3 PE=3 SV=1	KOG1127	2e-112	TPR repeat-containing protein
TCONS_00000672	4137	gi|547298268|ref|WP_022030717.1|siroheme synthase/uroporphyrinogen-III C-methyltransferase [Clostridium hathewayi CAG:224] >gi|524189493|emb|CCZ62985.1| siroheme synthase/uroporphyrinogen-III C-methyltransferase [Clostridium hathewayi CAG:224]	1.27457e-13	sp|Q10429|CND3_SCHPO	1e-93	Condensin complex subunit 3 OS=Schizosaccharomyces pombe (strain 972 / ATCC 24843) GN=cnd3 PE=1 SV=1	KOG2025	3e-94	Chromosome condensation complex Condensin, subunit G	ko04111	Cell cycle - yeast	1	K06678	YCG1, CAPG	condensin complex subunit 3	GO:0051266;GO:0019354;GO:0051287;GO:0043115;GO:0009236;GO:0004851;GO:0032259;GO:0055114	sirohydrochlorin ferrochelatase activity|siroheme biosynthetic process|NAD binding|precorrin-2 dehydrogenase activity|cobalamin biosynthetic process|uroporphyrin-III C-methyltransferase activity|methylation|oxidation-reduction process
TCONS_00000673	3497
TCONS_00000674	1714
TCONS_00000675	3444
TCONS_00000676	4558	gi|407008399|gb|EKE23781.1|hypothetical protein ACD_6C00331G0002 [uncultured bacterium]	5.04379e-19	sp|Q9UUK7|PUR3_SCHPO	3e-43	Phosphoribosylglycinamide formyltransferase OS=Schizosaccharomyces pombe (strain 972 / ATCC 24843) GN=ade5 PE=2 SV=1	KOG3076	8e-44	5'-phosphoribosylglycinamide formyltransferase	ko00670;ko00230	One carbon pool by folate|Purine metabolism	2	K00601	E2.1.2.2	phosphoribosylglycinamide formyltransferase	GO:0004644;GO:0006189	phosphoribosylglycinamide formyltransferase activity|'de novo' IMP biosynthetic process
TCONS_00000677	2261			sp|Q4PHE4|H2AZ_USTMA	1e-52	Histone H2A.Z OS=Ustilago maydis (strain 521 / FGSC 9021) GN=HTZ1 PE=3 SV=1	KOG3272	1e-49	Predicted coiled-coil protein	ko05322;ko05034	Systemic lupus erythematosus|Alcoholism	2	K11251	H2A	histone H2A
TCONS_00000678	3748	gi|547238833|ref|WP_021974958.1|DNA mismatch repair protein MutS [Firmicutes bacterium CAG:884] >gi|524117902|emb|CCY94677.1| dNA mismatch repair protein MutS [Firmicutes bacterium CAG:884]	1.29219e-27	sp|O59790|ARK1_SCHPO	4e-49	Serine/threonine-protein kinase ark1 OS=Schizosaccharomyces pombe (strain 972 / ATCC 24843) GN=ark1 PE=1 SV=2	KOG0580	2e-49	Serine/threonine protein kinase							GO:0005524;GO:0003684;GO:0006298;GO:0030983	ATP binding|damaged DNA binding|mismatch repair|mismatched DNA binding
TCONS_00000679	3915	gi|547238833|ref|WP_021974958.1|DNA mismatch repair protein MutS [Firmicutes bacterium CAG:884] >gi|524117902|emb|CCY94677.1| dNA mismatch repair protein MutS [Firmicutes bacterium CAG:884]	2.52063e-27	sp|O59790|ARK1_SCHPO	5e-49	Serine/threonine-protein kinase ark1 OS=Schizosaccharomyces pombe (strain 972 / ATCC 24843) GN=ark1 PE=1 SV=2	KOG0580	3e-49	Serine/threonine protein kinase							GO:0005524;GO:0003684;GO:0006298;GO:0030983	ATP binding|damaged DNA binding|mismatch repair|mismatched DNA binding
TCONS_00000680	3717	gi|198401911|gb|ACH87589.1|chitin synthase [uncultured Scedosporium] >gi|198401913|gb|ACH87590.1| chitin synthase [uncultured Scedosporium]	9.12705e-25	sp|Q99126|CHS3_USTMA	0	Chitin synthase 3 OS=Ustilago maydis (strain 521 / FGSC 9021) GN=CHS3 PE=3 SV=2	KOG2571	0	Chitin synthase/hyaluronan synthase (glycosyltransferases)							GO:0006031;GO:0004100	chitin biosynthetic process|chitin synthase activity
TCONS_00000681	9043	gi|407969400|dbj|BAM62578.1|alpha/beta hydrolase [uncultured microorganism]	1.71477e-22	sp|Q08777|MCH5_YEAST	2e-36	Riboflavin transporter MCH5 OS=Saccharomyces cerevisiae (strain ATCC 204508 / S288c) GN=MCH5 PE=1 SV=2	KOG2504	4e-37	Monocarboxylate transporter							GO:0008152;GO:0016787	metabolic process|hydrolase activity
TCONS_00000682	4458
TCONS_00000683	745	gi|407004008|gb|EKE20487.1|type I signal peptidase [uncultured bacterium]	3.79001e-11	sp|D8Q7Q5|SEC11_SCHCM	4e-73	Signal peptidase complex catalytic subunit SEC11 OS=Schizophyllum commune (strain H4-8 / FGSC 9210) GN=SEC11 PE=3 SV=1	KOG3342	5e-65	Signal peptidase I	ko03060	Protein export	1	K13280	SEC11, sipW	signal peptidase, endoplasmic reticulum-type
TCONS_00000684	2254
TCONS_00000685	1874			sp|Q9P7J8|GAD8_SCHPO	4e-37	Serine/threonine-protein kinase gad8 OS=Schizosaccharomyces pombe (strain 972 / ATCC 24843) GN=gad8 PE=1 SV=1	KOG0598	9e-38	Ribosomal protein S6 kinase and related proteins	ko04068;ko04151	FoxO signaling pathway|PI3K-Akt signaling pathway	2	K13303	SGK2	serum/glucocorticoid-regulated kinase 2
TCONS_00000686	1983	gi|547265733|ref|WP_022000252.1|phosphoglucomutase [Acetobacter sp. CAG:977] >gi|524148522|emb|CCZ22622.1| phosphoglucomutase [Acetobacter sp. CAG:977]	0	sp|O74374|PGM_SCHPO	0	Probable phosphoglucomutase OS=Schizosaccharomyces pombe (strain 972 / ATCC 24843) GN=SPBC32F12.10 PE=1 SV=1	KOG0625	0	Phosphoglucomutase	ko00521;ko00010;ko00030;ko00052;ko00500;ko00520;ko00230	Streptomycin biosynthesis|Glycolysis / Gluconeogenesis|Pentose phosphate pathway|Galactose metabolism|Starch and sucrose metabolism|Amino sugar and nucleotide sugar metabolism|Purine metabolism	7	K01835	pgm	phosphoglucomutase
TCONS_00000687	3134	gi|534501857|gb|AGU10929.1|Homeobox KN domain [uncultured organism]	9.88383e-07	sp|Q96KN3|PKNX2_HUMAN	8e-16	Homeobox protein PKNOX2 OS=Homo sapiens GN=PKNOX2 PE=1 SV=2	KOG0773	2e-16	Transcription factor MEIS1 and related HOX domain proteins
TCONS_00000688	1887			sp|Q7K0E3|MOB4_DROME	2e-39	MOB kinase activator-like 4 OS=Drosophila melanogaster GN=Mob4 PE=2 SV=1	KOG1852	5e-40	Cell cycle-associated protein
TCONS_00000689	4656			sp|O42854|YFHH_SCHPO	5e-20	SH3 domain-containing protein C23A1.17 OS=Schizosaccharomyces pombe (strain 972 / ATCC 24843) GN=SPAC23A1.17 PE=1 SV=1
TCONS_00000690	643
TCONS_00000691	2825	gi|149355937|gb|EDM44494.1|putative regulatory protein (nitrile hydratase activator like) [unidentified eubacterium SCB49]	3.08072e-85	sp|Q869Q0|Y4527_DICDI	3e-77	COBW domain-containing protein DDB_G0274527 OS=Dictyostelium discoideum GN=DDB_G0274527 PE=3 SV=1	KOG3379	2e-37	Diadenosine polyphosphate hydrolase and related proteins of the histidine triad (HIT) family
TCONS_00000692	4690			sp|Q10138|YAS2_SCHPO	9e-57	CRAL-TRIO domain-containing protein C3H8.02 OS=Schizosaccharomyces pombe (strain 972 / ATCC 24843) GN=SPAC3H8.02 PE=1 SV=1	KOG1470	2e-57	Phosphatidylinositol transfer protein PDR16 and related proteins
TCONS_00000693	1892
TCONS_00000694	1220
TCONS_00000695	2163
TCONS_00000696	4972			sp|Q04418|RBA50_YEAST	2e-13	RNA polymerase II-associated protein RBA50 OS=Saccharomyces cerevisiae (strain ATCC 204508 / S288c) GN=RBA50 PE=1 SV=2	KOG1894	5e-14	Uncharacterized conserved protein
TCONS_00000697	961	gi|663508005|gb|AIE98697.1|proteasome endopeptidase complex subunit (psmB, prcB) [uncultured marine thaumarchaeote KM3_06_C02]	1.18146e-15	sp|Q9Y7T8|PSB3_SCHPO	1e-91	Probable proteasome subunit beta type-3 OS=Schizosaccharomyces pombe (strain 972 / ATCC 24843) GN=pup3 PE=3 SV=1	KOG0180	3e-92	20S proteasome, regulatory subunit beta type PSMB3/PUP3	ko03050	Proteasome	1	K02735	PSMB3	20S proteasome subunit beta 3	GO:0005737;GO:0010498;GO:0019774;GO:0004298	cytoplasm|proteasomal protein catabolic process|proteasome core complex, beta-subunit complex|threonine-type endopeptidase activity
TCONS_00000698	415
TCONS_00000699	1519
TCONS_00000700	786			sp|Q4PHA6|MED6_USTMA	1e-107	Mediator of RNA polymerase II transcription subunit 6 OS=Ustilago maydis (strain 521 / FGSC 9021) GN=MED6 PE=3 SV=1	KOG3169	2e-28	RNA polymerase II transcriptional regulation mediator
TCONS_00000701	3485			sp|Q4PHA8|BRO1_USTMA	0	Vacuolar protein-sorting protein BRO1 OS=Ustilago maydis (strain 521 / FGSC 9021) GN=BRO1 PE=3 SV=1	KOG2220	7e-44	Predicted signal transduction protein
TCONS_00000702	2165			sp|O54698|S29A1_RAT	2e-11	Equilibrative nucleoside transporter 1 OS=Rattus norvegicus GN=Slc29a1 PE=2 SV=3	KOG1479	4e-09	Nucleoside transporter
TCONS_00000703	3416	gi|406950086|gb|EKD80418.1|cp31AHv protein [uncultured bacterium]	3.13827e-09	sp|P37838|NOP4_YEAST	8e-37	Nucleolar protein 4 OS=Saccharomyces cerevisiae (strain ATCC 204508 / S288c) GN=NOP4 PE=1 SV=1	KOG0127	2e-37	Nucleolar protein fibrillarin NOP77 (RRM superfamily)	ko03008	Ribosome biogenesis in eukaryotes	1	K14573	NOP4, RBM28	nucleolar protein 4
TCONS_00000704	1917	gi|548296052|ref|WP_022487487.1|anthranilate phosphoribosyltransferase [Acidaminococcus sp. CAG:542] >gi|524798498|emb|CDE92842.1| anthranilate phosphoribosyltransferase [Acidaminococcus sp. CAG:542]	3.93327e-37	sp|O60122|TRPD_SCHPO	2e-42	Anthranilate phosphoribosyltransferase OS=Schizosaccharomyces pombe (strain 972 / ATCC 24843) GN=trp4 PE=3 SV=1	KOG1438	4e-43	Anthranilate phosphoribosyltransferase	ko00400;ko01230	Phenylalanine, tyrosine and tryptophan biosynthesis|Biosynthesis of amino acids	2	K00766	trpD	anthranilate phosphoribosyltransferase
TCONS_00000705	1094	gi|297172768|gb|ADI23733.1|electron transfer flavoprotein, beta subunit [uncultured Rhodospirillales bacterium HF4000_38H21]	1.87839e-82	sp|P53575|ETFB_BRADU	4e-85	Electron transfer flavoprotein subunit beta OS=Bradyrhizobium diazoefficiens (strain JCM 10833 / IAM 13628 / NBRC 14792 / USDA 110) GN=etfB PE=3 SV=2	KOG3180	7e-81	Electron transfer flavoprotein, beta subunit							GO:0009055	electron carrier activity
TCONS_00000706	1361			sp|Q09711|NCS1_SCHPO	4e-101	Calcium-binding protein NCS-1 OS=Schizosaccharomyces pombe (strain 972 / ATCC 24843) GN=ncs1 PE=1 SV=2	KOG0044	1e-101	Ca2+ sensor (EF-Hand superfamily)
TCONS_00000707	1006
TCONS_00000708	705
TCONS_00000709	1151
TCONS_00000710	1997			sp|P87240|NOT2_SCHPO	9e-45	General negative regulator of transcription subunit 2 OS=Schizosaccharomyces pombe (strain 972 / ATCC 24843) GN=not2 PE=1 SV=2	KOG2151	4e-46	Predicted transcriptional regulator	ko03018	RNA degradation	1	K12605	CNOT2, NOT2	CCR4-NOT transcription complex subunit 2
TCONS_00000711	1205	gi|322511110|gb|ADX06423.1|putative ubiquitin-conjugating enzyme E2 [Organic Lake phycodnavirus 2]	2.99856e-08	sp|P21734|UBC1_YEAST	2e-66	Ubiquitin-conjugating enzyme E2 1 OS=Saccharomyces cerevisiae (strain ATCC 204508 / S288c) GN=UBC1 PE=1 SV=1	KOG0418	6e-67	Ubiquitin-protein ligase	ko04120	Ubiquitin mediated proteolysis	1	K04649	HIP2, UBC1	ubiquitin-conjugating enzyme (huntingtin interacting protein 2)
TCONS_00000712	734			sp|O59835|DPOD4_SCHPO	3e-09	DNA polymerase delta subunit 4 OS=Schizosaccharomyces pombe (strain 972 / ATCC 24843) GN=cdm1 PE=2 SV=1				ko03030;ko03410;ko03420;ko03430;ko03440;ko05166;ko00230;ko00240	DNA replication|Base excision repair|Nucleotide excision repair|Mismatch repair|Homologous recombination|HTLV-I infection|Purine metabolism|Pyrimidine metabolism	8	K03505	POLD4	DNA polymerase delta subunit 4
TCONS_00000713	1697
TCONS_00000714	2023
TCONS_00000715	3015			sp|E1BZ85|MARF1_CHICK	2e-09	Meiosis arrest female protein 1 homolog OS=Gallus gallus GN=MARF1 PE=3 SV=1
TCONS_00000716	976
TCONS_00000717	1904
TCONS_00000718	5784			sp|Q7Z3U7|MON2_HUMAN	6e-21	Protein MON2 homolog OS=Homo sapiens GN=MON2 PE=1 SV=2	KOG1848	7e-14	Uncharacterized conserved protein
TCONS_00000719	667
TCONS_00000720	5020			sp|Q6C519|SET9_YARLI	3e-21	Histone-lysine N-methyltransferase SET9 OS=Yarrowia lipolytica (strain CLIB 122 / E 150) GN=SET9 PE=3 SV=1	KOG2589	1e-20	Histone tail methylase	ko00310	Lysine degradation	1	K11429	SUV420H	histone-lysine N-methyltransferase SUV420H
TCONS_00000721	613			sp|Q03667|MIC17_YEAST	8e-19	Mitochondrial intermembrane space cysteine motif-containing protein MIC17 OS=Saccharomyces cerevisiae (strain ATCC 204508 / S288c) GN=MIC17 PE=1 SV=1	KOG4090	2e-19	Uncharacterized conserved protein
TCONS_00000722	2639	gi|406914648|gb|EKD53805.1|GDA1/CD39 family protein [uncultured bacterium]	7.24678e-24	sp|Q8TGG8|GDA1_ASPFU	7e-119	Probable guanosine-diphosphatase OS=Neosartorya fumigata (strain ATCC MYA-4609 / Af293 / CBS 101355 / FGSC A1100) GN=gda1 PE=3 SV=2	KOG1385	8e-115	Nucleoside phosphatase
TCONS_00000723	5453			sp|Q92349|MUG79_SCHPO	2e-09	Meiotically up-regulated gene 79 protein OS=Schizosaccharomyces pombe (strain 972 / ATCC 24843) GN=mug79 PE=1 SV=1	KOG4324	1e-09	Guanine nucleotide exchange factor
TCONS_00000724	1657	gi|576047748|dbj|BAO48054.1|glycerol 3-phosphate dehydrogenase, partial [uncultured Eurotium]	1.85307e-69	sp|Q09845|GPD2_SCHPO	1e-123	Glycerol-3-phosphate dehydrogenase [NAD(+)] 2 OS=Schizosaccharomyces pombe (strain 972 / ATCC 24843) GN=gpd2 PE=1 SV=1	KOG2711	3e-124	Glycerol-3-phosphate dehydrogenase/dihydroxyacetone 3-phosphate reductase	ko00564	Glycerophospholipid metabolism	1	K00006	GPD1	glycerol-3-phosphate dehydrogenase (NAD+)	GO:0046167;GO:0005975;GO:0051287;GO:0047952;GO:0004367;GO:0008654;GO:0046168;GO:0009331;GO:0006650;GO:0055114	glycerol-3-phosphate biosynthetic process|carbohydrate metabolic process|NAD binding|glycerol-3-phosphate dehydrogenase [NAD(P)+] activity|glycerol-3-phosphate dehydrogenase [NAD+] activity|phospholipid biosynthetic process|glycerol-3-phosphate catabolic process|glycerol-3-phosphate dehydrogenase complex|glycerophospholipid metabolic process|oxidation-reduction process
TCONS_00000725	2301	gi|557409024|ref|WP_023411993.1|hypothetical protein, partial [uncultured Thiohalocapsa sp. PB-PSB1] >gi|557037864|gb|ESQ14825.1| hypothetical protein N838_30980, partial [uncultured Thiohalocapsa sp. PB-PSB1]	1.19557e-14	sp|P28745|RCC1_SCHPO	2e-29	Protein pim1 OS=Schizosaccharomyces pombe (strain 972 / ATCC 24843) GN=pim1 PE=1 SV=2	KOG1426	4e-30	FOG: RCC1 domain
TCONS_00000726	1392			sp|P36618|CDC16_SCHPO	2e-73	Cell division control protein 16 OS=Schizosaccharomyces pombe (strain 972 / ATCC 24843) GN=cdc16 PE=1 SV=1	KOG2058	5e-74	Ypt/Rab GTPase activating protein	ko04111	Cell cycle - yeast	1	K02179	BUB2	cell cycle arrest protein BUB2
TCONS_00000727	2255
TCONS_00000728	5022	gi|557424046|ref|WP_023426087.1|trehalose-phosphatase/alpha,alpha-trehalose-phosphate synthase [UDP-forming] [uncultured Acidilobus sp. CIS] >gi|557075261|gb|ESQ21199.1| trehalose-phosphatase/alpha,alpha-trehalose-phosphate synthase [UDP-forming] [uncultured Acidilobus sp. CIS]	4.61974e-92	sp|Q9UUI7|TPSY_SCHPO	4e-131	Putative alpha,alpha-trehalose-phosphate synthase [UDP-forming] 100 kDa subunit OS=Schizosaccharomyces pombe (strain 972 / ATCC 24843) GN=SPAC22F8.05 PE=1 SV=1	KOG1050	9e-132	Trehalose-6-phosphate synthase component TPS1 and related subunits	ko00500	Starch and sucrose metabolism	1	K16055	TPS	trehalose 6-phosphate synthase/phosphatase	GO:0003825;GO:0005992	alpha,alpha-trehalose-phosphate synthase (UDP-forming) activity|trehalose biosynthetic process
TCONS_00000729	1797
TCONS_00000730	4999	gi|392522723|gb|AFM78150.1|TATA box-binding protein, partial [uncultured diatom]	4.51972e-45	sp|P17871|TBP_SCHPO	3e-105	TATA-box-binding protein OS=Schizosaccharomyces pombe (strain 972 / ATCC 24843) GN=tbp1 PE=3 SV=1	KOG3302	6e-106	TATA-box binding protein (TBP), component of TFIID and TFIIIB
TCONS_00000731	2068			sp|Q9C1W3|ERG1_SCHPO	3e-121	Probable squalene monooxygenase OS=Schizosaccharomyces pombe (strain 972 / ATCC 24843) GN=erg1 PE=3 SV=1	KOG1298	8e-122	Squalene monooxygenase	ko00100;ko00909	Steroid biosynthesis|Sesquiterpenoid and triterpenoid biosynthesis	2	K00511	SQLE, ERG1	squalene monooxygenase
TCONS_00000732	3570			sp|O13985|YEG3_SCHPO	3e-38	Uncharacterized WD repeat-containing protein C26H5.03 OS=Schizosaccharomyces pombe (strain 972 / ATCC 24843) GN=SPAC26H5.03 PE=1 SV=2	KOG1009	7e-39	Chromatin assembly complex 1 subunit B/CAC2 (contains WD40 repeats)
TCONS_00000733	1869			sp|Q8TFH7|SEN2_SCHPO	8e-26	Probable tRNA-splicing endonuclease subunit sen2 OS=Schizosaccharomyces pombe (strain 972 / ATCC 24843) GN=sen2 PE=3 SV=1	KOG4685	9e-20	tRNA splicing endonuclease SEN2
TCONS_00000734	1895			sp|Q8TFH7|SEN2_SCHPO	9e-26	Probable tRNA-splicing endonuclease subunit sen2 OS=Schizosaccharomyces pombe (strain 972 / ATCC 24843) GN=sen2 PE=3 SV=1	KOG4685	9e-20	tRNA splicing endonuclease SEN2
TCONS_00000735	1028	gi|406880229|gb|EKD28634.1|RNA-binding protein [uncultured bacterium]	6.04621e-10	sp|O14327|PAB2_SCHPO	2e-47	Polyadenylate-binding protein 2 OS=Schizosaccharomyces pombe (strain 972 / ATCC 24843) GN=pab2 PE=1 SV=1	KOG4209	6e-48	Splicing factor RNPS1, SR protein superfamily	ko03015;ko05164	mRNA surveillance pathway|Influenza A	2	K14396	PABPN1, PABP2	polyadenylate-binding protein 2
TCONS_00000736	2393			sp|Q5R5N4|MET14_PONAB	2e-58	Methyltransferase-like protein 14 OS=Pongo abelii GN=METTL14 PE=2 SV=1	KOG2097	4e-59	Predicted N6-adenine methylase involved in transcription regulation
TCONS_00000737	1307	gi|547768601|ref|WP_022180322.1|WD-40 repeat protein [Firmicutes bacterium CAG:137] >gi|524379497|emb|CDB29462.1| wD-40 repeat protein [Firmicutes bacterium CAG:137]	9.45308e-28	sp|Q01369|GBLP_NEUCR	0	Guanine nucleotide-binding protein subunit beta-like protein OS=Neurospora crassa (strain ATCC 24698 / 74-OR23-1A / CBS 708.71 / DSM 1257 / FGSC 987) GN=cpc-2 PE=3 SV=1	KOG0279	4e-171	G protein beta subunit-like protein	ko05162	Measles	1	K14753	RACK1	guanine nucleotide-binding protein subunit beta-2-like 1 protein	GO:0020037;GO:0009055;GO:0005506	heme binding|electron carrier activity|iron ion binding
TCONS_00000738	1599
TCONS_00000739	3394
TCONS_00000740	698
TCONS_00000741	1528
TCONS_00000742	704			sp|Q4PBU8|ASF1_USTMA	4e-106	Histone chaperone ASF1 OS=Ustilago maydis (strain 521 / FGSC 9021) GN=ASF1 PE=3 SV=1	KOG3265	2e-58	Histone chaperone involved in gene silencing
TCONS_00000743	5370	gi|291336291|gb|ADD95854.1|hypothetical protein [uncultured organism MedDCM-OCT-S09-C9]	6.65827e-06	sp|Q69ZL1|FGD6_MOUSE	2e-26	FYVE, RhoGEF and PH domain-containing protein 6 OS=Mus musculus GN=Fgd6 PE=1 SV=2	KOG4424	4e-24	Predicted Rho/Rac guanine nucleotide exchange factor/faciogenital dysplasia protein 3
TCONS_00000744	2459	gi|406907930|gb|EKD48603.1|RNA-binding protein [uncultured bacterium]	1.19808e-10	sp|O94432|YHKF_SCHPO	7e-56	Uncharacterized RNA-binding protein C660.15 OS=Schizosaccharomyces pombe (strain 972 / ATCC 24843) GN=SPBC660.15 PE=4 SV=1	KOG4205	2e-56	RNA-binding protein musashi/mRNA cleavage and polyadenylation factor I complex, subunit HRP1	ko03015	mRNA surveillance pathway	1	K14411	MSI	RNA-binding protein Musashi
TCONS_00000745	1969	gi|406907930|gb|EKD48603.1|RNA-binding protein [uncultured bacterium]	1.81256e-10	sp|O94432|YHKF_SCHPO	7e-58	Uncharacterized RNA-binding protein C660.15 OS=Schizosaccharomyces pombe (strain 972 / ATCC 24843) GN=SPBC660.15 PE=4 SV=1	KOG4205	2e-58	RNA-binding protein musashi/mRNA cleavage and polyadenylation factor I complex, subunit HRP1	ko03015	mRNA surveillance pathway	1	K14411	MSI	RNA-binding protein Musashi
TCONS_00000746	729
TCONS_00000747	1253
TCONS_00000748	1526			sp|O94444|RPN10_SCHPO	1e-75	26S proteasome regulatory subunit rpn10 OS=Schizosaccharomyces pombe (strain 972 / ATCC 24843) GN=rpn10 PE=1 SV=1	KOG2884	3e-76	26S proteasome regulatory complex, subunit RPN10/PSMD4	ko03050;ko05169	Proteasome|Epstein-Barr virus infection	2	K03029	PSMD4, RPN10	26S proteasome regulatory subunit N10
TCONS_00000749	937	gi|663506233|gb|AIE96972.1|ubiquitin-conjugating enzyme E2 Z-like (UBE2Z) [uncultured marine group II/III euryarchaeote AD1000_88_G11]	8.46096e-15	sp|P62255|UB2G1_RAT	1e-64	Ubiquitin-conjugating enzyme E2 G1 OS=Rattus norvegicus GN=Ube2g1 PE=2 SV=3	KOG0425	9e-67	Ubiquitin-protein ligase	ko04120;ko04141;ko05012	Ubiquitin mediated proteolysis|Protein processing in endoplasmic reticulum|Parkinson's disease	3	K10575	UBE2G1, UBC7	ubiquitin-conjugating enzyme E2 G1
TCONS_00000750	919
TCONS_00000751	3401
TCONS_00000752	3368	gi|406967833|gb|EKD92821.1|hypothetical protein ACD_28C00325G0007 [uncultured bacterium]	3.87634e-98	sp|B3QYR1|SYE_CHLT3	2e-95	Glutamate--tRNA ligase OS=Chloroherpeton thalassium (strain ATCC 35110 / GB-78) GN=gltX PE=3 SV=1	KOG1149	4e-93	Glutamyl-tRNA synthetase (mitochondrial)	ko00970;ko00860	Aminoacyl-tRNA biosynthesis|Porphyrin and chlorophyll metabolism	2	K01885	EARS, gltX	glutamyl-tRNA synthetase	GO:0006424;GO:0005524;GO:0000049;GO:0004818;GO:0005737	glutamyl-tRNA aminoacylation|ATP binding|tRNA binding|glutamate-tRNA ligase activity|cytoplasm
TCONS_00000753	3534
TCONS_00000754	4185	gi|548256932|ref|WP_022474371.1|ATPase P-type (Transporting) HAD superfamily subfamily IC [Ruminococcus sp. CAG:353] >gi|524782452|emb|CDE82793.1| aTPase P-type (Transporting) HAD superfamily subfamily IC [Ruminococcus sp. CAG:353]	1.7582e-08	sp|F1Q4S1|ATP9B_DANRE	0	Probable phospholipid-transporting ATPase IIB OS=Danio rerio GN=atp9b PE=3 SV=1	KOG0210	0	P-type ATPase
TCONS_00000755	903
TCONS_00000756	2369			sp|O59811|REI1_SCHPO	3e-68	Cytoplasmic 60S subunit biogenesis factor SPCC550.15c OS=Schizosaccharomyces pombe (strain 972 / ATCC 24843) GN=SPCC550.15c PE=1 SV=1	KOG2785	7e-69	C2H2-type Zn-finger protein
TCONS_00000757	776
TCONS_00000758	1453	gi|379335356|gb|AFD03339.1|glutathione S-transferase [uncultured bacterium W5-15b]	1.75838e-11	sp|P36008|EF1G2_YEAST	2e-74	Elongation factor 1-gamma 2 OS=Saccharomyces cerevisiae (strain ATCC 204508 / S288c) GN=TEF4 PE=1 SV=1	KOG1627	3e-50	Translation elongation factor EF-1 gamma	ko05134	Legionellosis	1	K03233	EEF1G	elongation factor 1-gamma	GO:0016740	transferase activity
TCONS_00000759	1867	gi|488679440|ref|WP_002608212.1|thioredoxin [Erysipelotrichaceae bacterium CAG:64] >gi|524558578|emb|CDC84717.1| thioredoxin [Erysipelotrichaceae bacterium CAG:64]	1.39806e-14	sp|P55059|PDI_HUMIN	2e-139	Protein disulfide-isomerase OS=Humicola insolens PE=1 SV=1	KOG0190	2e-105	Protein disulfide isomerase (prolyl 4-hydroxylase beta subunit)	ko04141	Protein processing in endoplasmic reticulum	1	K09580	PDIA1, P4HB	protein disulfide-isomerase A1	GO:0045454;GO:0009055;GO:0015035;GO:0006662	cell redox homeostasis|electron carrier activity|protein disulfide oxidoreductase activity|glycerol ether metabolic process
TCONS_00000760	2648			sp|O81742|APBLC_ARATH	0	Beta-adaptin-like protein C OS=Arabidopsis thaliana GN=BETAC-AD PE=1 SV=2	KOG1061	0	Vesicle coat complex AP-1/AP-2/AP-4, beta subunit
TCONS_00000761	1686	gi|268323864|emb|CBH37452.1|putative serine/threonine-specific protein phosphatase [uncultured archaeon]	5.22365e-24	sp|P36614|PPE1_SCHPO	2e-161	Serine/threonine-protein phosphatase ppe1 OS=Schizosaccharomyces pombe (strain 972 / ATCC 24843) GN=ppe1 PE=1 SV=1	KOG0373	4e-162	Serine/threonine specific protein phosphatase involved in cell cycle control, PP2A-related							GO:0006470;GO:0004721;GO:0005737;GO:0005634	protein dephosphorylation|phosphoprotein phosphatase activity|cytoplasm|nucleus
TCONS_00000762	3694
TCONS_00000763	1459			sp|P49379|CBF1_KLULA	3e-18	Centromere-binding protein 1 OS=Kluyveromyces lactis (strain ATCC 8585 / CBS 2359 / DSM 70799 / NBRC 1267 / NRRL Y-1140 / WM37) GN=CBF1 PE=3 SV=2	KOG1318	1e-17	Helix loop helix transcription factor EB
TCONS_00000764	3463			sp|A7A1D7|HAP1_YEAS7	6e-06	Heme-responsive zinc finger transcription factor HAP1 OS=Saccharomyces cerevisiae (strain YJM789) GN=HAP1 PE=3 SV=1
TCONS_00000765	862	gi|406988040|gb|EKE08177.1|Superoxide dismutase [uncultured bacterium]	9.27719e-71	sp|Q92429|SODM_GANMI	6e-87	Superoxide dismutase [Mn], mitochondrial OS=Ganoderma microsporum PE=2 SV=1	KOG0876	9e-78	Manganese superoxide dismutase	ko04146;ko04068;ko05016	Peroxisome|FoxO signaling pathway|Huntington's disease	3	K04564	SOD2	superoxide dismutase, Fe-Mn family	GO:0046872;GO:0006801;GO:0004784;GO:0055114	metal ion binding|superoxide metabolic process|superoxide dismutase activity|oxidation-reduction process
TCONS_00000766	2603			sp|O14207|MMS22_SCHPO	1e-08	Protein mms22 OS=Schizosaccharomyces pombe (strain 972 / ATCC 24843) GN=mus7 PE=3 SV=1
TCONS_00000767	1031
TCONS_00000768	4911			sp|O13683|YDY2_SCHPO	2e-91	Uncharacterized protein C11E3.02c OS=Schizosaccharomyces pombe (strain 972 / ATCC 24843) GN=SPAC11E3.02c PE=4 SV=1	KOG1011	2e-07	Neurotransmitter release regulator, UNC-13
TCONS_00000769	4242
TCONS_00000770	1179
TCONS_00000771	624
TCONS_00000772	3015
TCONS_00000773	1536			sp|Q8LG98|OTUBL_ARATH	2e-29	Ubiquitin thioesterase otubain-like OS=Arabidopsis thaliana GN=At1g28120 PE=2 SV=2	KOG3991	6e-30	Uncharacterized conserved protein
TCONS_00000774	2924	gi|557412101|ref|WP_023414440.1|hypothetical protein [uncultured Thiohalocapsa sp. PB-PSB1] >gi|557032659|gb|ESQ10489.1| hypothetical protein N838_18830 [uncultured Thiohalocapsa sp. PB-PSB1]	5.41162e-57	sp|P27697|COQ8_YEAST	5e-126	Probable serine/threonine-protein kinase COQ8, mitochondrial OS=Saccharomyces cerevisiae (strain ATCC 204508 / S288c) GN=COQ8 PE=1 SV=1	KOG1234	1e-126	ABC (ATP binding cassette) 1 protein							GO:0004672;GO:0006468;GO:0005524	protein kinase activity|protein phosphorylation|ATP binding
TCONS_00000775	1211
TCONS_00000776	3718			sp|Q4PBP5|SET5_USTMA	0	Potential protein lysine methyltransferase SET5 OS=Ustilago maydis (strain 521 / FGSC 9021) GN=SET5 PE=3 SV=1	KOG2084	2e-10	Predicted histone tail methylase containing SET domain
TCONS_00000777	4236			sp|Q499Y0|XPO4_XENLA	1e-29	Exportin-4 OS=Xenopus laevis GN=xpo4 PE=2 SV=1	KOG4541	3e-30	Nuclear transport receptor exportin 4 (importin beta superfamily)
TCONS_00000778	5665			sp|P14381|YTX2_XENLA	4e-33	Transposon TX1 uncharacterized 149 kDa protein OS=Xenopus laevis PE=4 SV=1	KOG1075	5e-21	FOG: Reverse transcriptase
TCONS_00000779	2208			sp|O74496|COPD_SCHPO	4e-68	Coatomer subunit delta OS=Schizosaccharomyces pombe (strain 972 / ATCC 24843) GN=ret2 PE=3 SV=1	KOG2635	9e-69	Medium subunit of clathrin adaptor complex
TCONS_00000780	2748			sp|Q9USP9|YHP4_SCHPO	7e-11	Uncharacterized RNA-binding protein C902.04 OS=Schizosaccharomyces pombe (strain 972 / ATCC 24843) GN=SPBC902.04 PE=1 SV=1	KOG2135	2e-11	Proteins containing the RNA recognition motif
TCONS_00000781	1018			sp|B3MQV3|UBE2S_DROAN	1e-35	Ubiquitin-conjugating enzyme E2 S OS=Drosophila ananassae GN=GF21161 PE=3 SV=1	KOG0423	1e-32	Ubiquitin-protein ligase	ko04120	Ubiquitin mediated proteolysis	1	K10583	UBE2S, E2EPF	ubiquitin-conjugating enzyme E2 S
TCONS_00000782	3668
TCONS_00000783	1360	gi|663517174|gb|AIF07601.1|small GTP-binding protein (RAB) [uncultured marine group II/III euryarchaeote KM3_205_C10]	2.29665e-22	sp|P36586|YPT5_SCHPO	5e-81	GTP-binding protein ypt5 OS=Schizosaccharomyces pombe (strain 972 / ATCC 24843) GN=ypt5 PE=1 SV=1	KOG0092	1e-81	GTPase Rab5/YPT51 and related small G protein superfamily GTPases	ko04144;ko04145;ko04014;ko05146;ko05152;ko04962	Endocytosis|Phagosome|Ras signaling pathway|Amoebiasis|Tuberculosis|Vasopressin-regulated water reabsorption	6	K07889	RAB5C	Ras-related protein Rab-5C
TCONS_00000784	1477	gi|524836323|emb|CDF29015.1|dNA-directed RNA polymerase subunit D [Methanobrevibacter smithii CAG:186]	8.18284e-23	sp|O94616|RPAC1_SCHPO	1e-106	DNA-directed RNA polymerases I and III subunit RPAC1 OS=Schizosaccharomyces pombe (strain 972 / ATCC 24843) GN=rpc40 PE=3 SV=1	KOG1521	3e-107	RNA polymerase I and III, subunit RPA40/RPC40	ko03020;ko05169;ko00230;ko00240;ko04623	RNA polymerase|Epstein-Barr virus infection|Purine metabolism|Pyrimidine metabolism|Cytosolic DNA-sensing pathway	5	K03027	RPC40, POLR1C	DNA-directed RNA polymerases I and III subunit RPAC1	GO:0003899;GO:0006351;GO:0046983	DNA-directed RNA polymerase activity|transcription, DNA-templated|protein dimerization activity
TCONS_00000785	2145	gi|406939912|gb|EKD72837.1|hypothetical protein ACD_45C00574G0001 [uncultured bacterium]	1.94998e-09	sp|O94528|CAF5_SCHPO	1e-147	Caffeine resistance protein 5 OS=Schizosaccharomyces pombe (strain 972 / ATCC 24843) GN=caf5 PE=3 SV=1	KOG0255	4e-148	Synaptic vesicle transporter SVOP and related transporters (major facilitator superfamily)
TCONS_00000786	1339	gi|524232923|emb|CCZ99019.1|glyceraldehyde-3-phosphate dehydrogenase cytosolic [Alistipes sp. CAG:157]	9.42118e-154	sp|P09317|G3P_USTMA	0	Glyceraldehyde-3-phosphate dehydrogenase OS=Ustilago maydis (strain 521 / FGSC 9021) GN=GAPD PE=3 SV=2	KOG0657	9e-159	Glyceraldehyde 3-phosphate dehydrogenase	ko04066;ko05010;ko00010;ko00710;ko01200;ko01230	HIF-1 signaling pathway|Alzheimer's disease|Glycolysis / Gluconeogenesis|Carbon fixation in photosynthetic organisms|Carbon metabolism|Biosynthesis of amino acids	6	K00134	GAPDH, gapA	glyceraldehyde 3-phosphate dehydrogenase	GO:0051287;GO:0006006;GO:0016620;GO:0055114;GO:0050661	NAD binding|glucose metabolic process|oxidoreductase activity, acting on the aldehyde or oxo group of donors, NAD or NADP as acceptor|oxidation-reduction process|NADP binding
TCONS_00000787	1343	gi|524232923|emb|CCZ99019.1|glyceraldehyde-3-phosphate dehydrogenase cytosolic [Alistipes sp. CAG:157]	9.76259e-154	sp|P09317|G3P_USTMA	0	Glyceraldehyde-3-phosphate dehydrogenase OS=Ustilago maydis (strain 521 / FGSC 9021) GN=GAPD PE=3 SV=2	KOG0657	9e-159	Glyceraldehyde 3-phosphate dehydrogenase	ko04066;ko05010;ko00010;ko00710;ko01200;ko01230	HIF-1 signaling pathway|Alzheimer's disease|Glycolysis / Gluconeogenesis|Carbon fixation in photosynthetic organisms|Carbon metabolism|Biosynthesis of amino acids	6	K00134	GAPDH, gapA	glyceraldehyde 3-phosphate dehydrogenase	GO:0051287;GO:0006006;GO:0016620;GO:0055114;GO:0050661	NAD binding|glucose metabolic process|oxidoreductase activity, acting on the aldehyde or oxo group of donors, NAD or NADP as acceptor|oxidation-reduction process|NADP binding
TCONS_00000788	5147	gi|787059881|dbj|BAR31433.1|RNA polymerase [uncultured Mediterranean phage uvMED]	4.29447e-74	sp|P13433|RPOM_YEAST	0	DNA-directed RNA polymerase, mitochondrial OS=Saccharomyces cerevisiae (strain ATCC 204508 / S288c) GN=RPO41 PE=1 SV=2	KOG1038	0	Mitochondrial/chloroplast DNA-directed RNA polymerase RPO41, provides primers for DNA replication-initiation							GO:0003899;GO:0003677;GO:0006351	DNA-directed RNA polymerase activity|DNA binding|transcription, DNA-templated
TCONS_00000789	1738			sp|Q9US13|RPN9_SCHPO	2e-81	Probable 26S proteasome regulatory subunit rpn9 OS=Schizosaccharomyces pombe (strain 972 / ATCC 24843) GN=rpn9 PE=3 SV=1	KOG2908	6e-82	26S proteasome regulatory complex, subunit RPN9/PSMD13	ko03050;ko05169	Proteasome|Epstein-Barr virus infection	2	K03039	PSMD13, RPN9	26S proteasome regulatory subunit N9
TCONS_00000790	1824	gi|495672575|ref|WP_008397154.1|metal-dependent hydrolase [Clostridium sp. CAG:149] >gi|524106578|emb|CCY85806.1| amidohydrolase family protein [Clostridium sp. CAG:149]	1.54894e-13	sp|A4F7P5|ERYG_SACEN	5e-10	Erythromycin 3''-O-methyltransferase OS=Saccharopolyspora erythraea (strain NRRL 23338) GN=eryG PE=1 SV=1										GO:0016810	hydrolase activity, acting on carbon-nitrogen (but not peptide) bonds
TCONS_00000791	2274	gi|529087244|gb|AGS49382.1|fatty acid desaturase [uncultured bacterium esnapd4]	6.07366e-17	sp|Q8NKG9|SLD1_LACK1	4e-119	Delta(8)-fatty-acid desaturase OS=Lachancea kluyveri (strain ATCC 58438 / CBS 3082 / CCRC 21498 / NBRC 1685 / JCM 7257 / NCYC 543 / NRRL Y-12651) GN=SLD PE=1 SV=1	KOG4232	2e-46	Delta 6-fatty acid desaturase/delta-8 sphingolipid desaturase
TCONS_00000792	3646	gi|636679585|gb|AIA18709.1|SET domain protein, partial [uncultured bacterium]	8.71453e-11	sp|Q4PBL3|SET2_USTMA	0	Histone-lysine N-methyltransferase, H3 lysine-36 specific OS=Ustilago maydis (strain 521 / FGSC 9021) GN=SET2 PE=3 SV=1	KOG4442	4e-104	Clathrin coat binding protein/Huntingtin interacting protein HIP1, involved in regulation of endocytosis	ko00310	Lysine degradation	1	K11423	SETD2, SET2	histone-lysine N-methyltransferase SETD2
TCONS_00000793	2074	gi|406937385|gb|EKD70851.1|alpha/beta hydrolase fold protein [uncultured bacterium]	3.75502e-07
TCONS_00000794	1577	gi|406965130|gb|EKD90802.1|Polyprenyl synthetase superfamily [uncultured bacterium]	4.23024e-19	sp|P49349|FPPS_KLULA	4e-162	Farnesyl pyrophosphate synthase OS=Kluyveromyces lactis (strain ATCC 8585 / CBS 2359 / DSM 70799 / NBRC 1267 / NRRL Y-1140 / WM37) GN=FPS1 PE=3 SV=1	KOG0711	4e-162	Polyprenyl synthetase	ko05164;ko05166;ko00900	Influenza A|HTLV-I infection|Terpenoid backbone biosynthesis	3	K00787	FDPS	farnesyl diphosphate synthase	GO:0004337;GO:0008299;GO:0004161	geranyltranstransferase activity|isoprenoid biosynthetic process|dimethylallyltranstransferase activity
TCONS_00000795	997
TCONS_00000796	1707			sp|P53700|CCHL_CANAW	6e-46	Cytochrome c heme lyase OS=Candida albicans (strain WO-1) GN=CYC3 PE=3 SV=2	KOG3996	3e-45	Holocytochrome c synthase/heme-lyase	ko00860	Porphyrin and chlorophyll metabolism	1	K01764	E4.4.1.17	cytochrome c heme-lyase
TCONS_00000797	1135
TCONS_00000798	2997			sp|Q12454|OCA6_YEAST	4e-14	Putative tyrosine-protein phosphatase OCA6 OS=Saccharomyces cerevisiae (strain ATCC 204508 / S288c) GN=OCA6 PE=1 SV=1	KOG1572	9e-15	Predicted protein tyrosine phosphatase
TCONS_00000799	1751			sp|P48362|HGH1_YEAST	7e-29	FAM203 family protein HGH1 OS=Saccharomyces cerevisiae (strain ATCC 204508 / S288c) GN=HGH1 PE=1 SV=2	KOG2973	2e-29	Uncharacterized conserved protein
TCONS_00000800	3433			sp|O60130|YH7G_SCHPO	2e-08	Putative transcriptional regulatory protein C16G5.16 OS=Schizosaccharomyces pombe (strain 972 / ATCC 24843) GN=SPBC16G5.16 PE=1 SV=1
TCONS_00000801	3480	gi|322511170|gb|ADX06483.1|putative B family DNA polymerase [Organic Lake phycodnavirus 2]	3.88657e-71	sp|P30316|DPOD_SCHPO	0	DNA polymerase delta catalytic subunit OS=Schizosaccharomyces pombe (strain 972 / ATCC 24843) GN=pol3 PE=1 SV=2	KOG0969	0	DNA polymerase delta, catalytic subunit	ko03030;ko03410;ko03420;ko03430;ko03440;ko05166;ko00230;ko00240	DNA replication|Base excision repair|Nucleotide excision repair|Mismatch repair|Homologous recombination|HTLV-I infection|Purine metabolism|Pyrimidine metabolism	8	K02327	POLD1	DNA polymerase delta subunit 1	GO:0003887;GO:0006260;GO:0003677;GO:0000166	DNA-directed DNA polymerase activity|DNA replication|DNA binding|nucleotide binding
TCONS_00000802	351
TCONS_00000803	2701	gi|643031449|gb|AIA92339.1|trehalase, partial [uncultured Leptosphaeria]	3.01777e-70	sp|O42783|TREB_NEUCR	0	Neutral trehalase OS=Neurospora crassa (strain ATCC 24698 / 74-OR23-1A / CBS 708.71 / DSM 1257 / FGSC 987) GN=treB PE=2 SV=2	KOG0602	0	Neutral trehalase							GO:0005991;GO:0004555	trehalose metabolic process|alpha,alpha-trehalase activity
TCONS_00000804	1114	gi|524836153|emb|CDF29240.1|translation initiation factor 2 subunit alpha [Methanobrevibacter smithii CAG:186]	4.64425e-15	sp|P56286|IF2A_SCHPO	5e-105	Eukaryotic translation initiation factor 2 subunit alpha OS=Schizosaccharomyces pombe (strain 972 / ATCC 24843) GN=tif211 PE=1 SV=1	KOG2916	1e-105	Translation initiation factor 2, alpha subunit (eIF-2alpha)	ko04141;ko03013;ko04932;ko05160;ko05162;ko05164;ko05168	Protein processing in endoplasmic reticulum|RNA transport|Non-alcoholic fatty liver disease (NAFLD)|Hepatitis C|Measles|Influenza A|Herpes simplex infection	7	K03237	EIF2S1	translation initiation factor 2 subunit 1
TCONS_00000805	6781	gi|546364600|ref|WP_021851058.1|hypothetical protein [Prevotella sp. CAG:1058] >gi|523982068|emb|CCX63732.1| putative uncharacterized protein [Prevotella sp. CAG:1058]	9.1736e-08	sp|E6RCE9|XPT1_CRYGW	1e-50	3-O-alpha-D-mannopyranosyl-alpha-D-mannopyranose xylosylphosphotransferase OS=Cryptococcus gattii serotype B (strain WM276 / ATCC MYA-4071) GN=XPT1 PE=3 SV=1
TCONS_00000806	2063	gi|149354767|gb|EDM43330.1|acyl-CoA dehydrogenase [unidentified eubacterium SCB49]	8.64369e-42	sp|P34275|IVD_CAEEL	3e-31	Probable acyl-CoA dehydrogenase 6 OS=Caenorhabditis elegans GN=acdh-6 PE=3 SV=2	KOG0139	7e-32	Short-chain acyl-CoA dehydrogenase							GO:0050660;GO:0003995;GO:0055114	flavin adenine dinucleotide binding|acyl-CoA dehydrogenase activity|oxidation-reduction process
TCONS_00000807	1511	gi|524545419|emb|CDC81717.1|putative transferase [Escherichia coli CAG:4]	9.98351e-76	sp|O94524|GTO2_SCHPO	2e-106	Glutathione S-transferase omega-like 2 OS=Schizosaccharomyces pombe (strain 972 / ATCC 24843) GN=gto2 PE=3 SV=1	KOG2903	4e-107	Predicted glutathione S-transferase							GO:0016740	transferase activity
TCONS_00000808	2807	gi|557425357|ref|WP_023427374.1|universal archaeal KH-domain/beta-lactamase-domain protein [uncultured Acidilobus sp. OSP8] >gi|557080381|gb|ESQ26188.1| universal archaeal KH-domain/beta-lactamase-domain protein [uncultured Acidilobus sp. OSP8]	1.96131e-45	sp|Q4PEJ3|YSH1_USTMA	0	Endoribonuclease YSH1 OS=Ustilago maydis (strain 521 / FGSC 9021) GN=YSH1 PE=3 SV=1	KOG1137	0	mRNA cleavage and polyadenylation factor II complex, BRR5 (CPSF subunit)	ko03015	mRNA surveillance pathway	1	K14403	CPSF3, YSH1	cleavage and polyadenylation specificity factor subunit 3	GO:0016787	hydrolase activity
TCONS_00000809	2332
TCONS_00000810	3021
TCONS_00000811	1053	gi|546356377|ref|WP_021843505.1|xylan 1 4-beta-xylosidase [Bacteroides sp. CAG:1060] >gi|523974163|emb|CCX54293.1| xylan 1 4-beta-xylosidase [Bacteroides sp. CAG:1060]	6.21675e-40	sp|Q0CEE5|ABFB_ASPTN	3e-54	Probable alpha-N-arabinofuranosidase B OS=Aspergillus terreus (strain NIH 2624 / FGSC A1156) GN=abfB PE=3 SV=1
TCONS_00000812	1141
TCONS_00000813	1415
TCONS_00000814	961			sp|Q9DAJ4|WDR83_MOUSE	6e-10	WD repeat domain-containing protein 83 OS=Mus musculus GN=Wdr83 PE=1 SV=1	KOG0316	3e-10	Conserved WD40 repeat-containing protein
TCONS_00000815	1673	gi|406990203|gb|EKE09882.1|hypothetical protein ACD_16C00100G0044 [uncultured bacterium]	6.88109e-16	sp|O60044|QCR2_NEUCR	8e-45	Cytochrome b-c1 complex subunit 2, mitochondrial OS=Neurospora crassa (strain ATCC 24698 / 74-OR23-1A / CBS 708.71 / DSM 1257 / FGSC 987) GN=qcr-2 PE=2 SV=2	KOG2583	2e-37	Ubiquinol cytochrome c reductase, subunit QCR2	ko04932;ko05010;ko05012;ko05016;ko00190;ko04260	Non-alcoholic fatty liver disease (NAFLD)|Alzheimer's disease|Parkinson's disease|Huntington's disease|Oxidative phosphorylation|Cardiac muscle contraction	6	K00415	QCR2, UQCRC2	ubiquinol-cytochrome c reductase core subunit 2
TCONS_00000816	1746	gi|663525664|gb|AIF15859.1|GTPase [uncultured marine thaumarchaeote KM3_71_H03]	1.37888e-25	sp|O42906|NPA3_SCHPO	1e-121	GTPase npa3 OS=Schizosaccharomyces pombe (strain 972 / ATCC 24843) GN=npa3 PE=1 SV=1	KOG1532	3e-122	GTPase XAB1, interacts with DNA repair protein XPA							GO:0000166	nucleotide binding
TCONS_00000817	4015
TCONS_00000818	3485	gi|547840134|ref|WP_022247757.1|putative helicase [Clostridium sp. CAG:306] >gi|524475504|emb|CDC20733.1| putative helicase [Clostridium sp. CAG:306]	2.60801e-70	sp|O14232|MTR4_SCHPO	0	ATP-dependent RNA helicase mtr4 OS=Schizosaccharomyces pombe (strain 972 / ATCC 24843) GN=mtr4 PE=1 SV=1	KOG0948	0	Nuclear exosomal RNA helicase MTR4, DEAD-box superfamily	ko03018	RNA degradation	1	K12598	MTR4, SKIV2L2	ATP-dependent RNA helicase DOB1	GO:0003676;GO:0005524;GO:0008026	nucleic acid binding|ATP binding|ATP-dependent helicase activity
TCONS_00000819	851			sp|Q63635|STX6_RAT	2e-07	Syntaxin-6 OS=Rattus norvegicus GN=Stx6 PE=1 SV=1	KOG3202	9e-08	SNARE protein TLG1/Syntaxin 6
TCONS_00000820	2612
TCONS_00000821	1460			sp|P49354|FNTA_HUMAN	4e-40	Protein farnesyltransferase/geranylgeranyltransferase type-1 subunit alpha OS=Homo sapiens GN=FNTA PE=1 SV=1	KOG0530	9e-41	Protein farnesyltransferase, alpha subunit/protein geranylgeranyltransferase type I, alpha subunit	ko00900	Terpenoid backbone biosynthesis	1	K05955	FNTA	protein farnesyltransferase/geranylgeranyltransferase type-1 subunit alpha
TCONS_00000822	2072	gi|91070145|gb|ABE11067.1|polyprenyl synthetase [uncultured Prochlorococcus marinus clone HF10-11A3]	6.20558e-45	sp|Q7S565|COQ1_NEUCR	1e-105	Probable hexaprenyl pyrophosphate synthase, mitochondrial OS=Neurospora crassa (strain ATCC 24698 / 74-OR23-1A / CBS 708.71 / DSM 1257 / FGSC 987) GN=NCU02305 PE=3 SV=1	KOG0776	3e-80	Geranylgeranyl pyrophosphate synthase/Polyprenyl synthetase	ko00900	Terpenoid backbone biosynthesis	1	K05355	hexPS, COQ1	hexaprenyl-diphosphate synthase	GO:0008299;GO:0016765;GO:0015979	isoprenoid biosynthetic process|transferase activity, transferring alkyl or aryl (other than methyl) groups|photosynthesis
TCONS_00000823	13208	gi|547469004|ref|WP_022087847.1|kinase domain protein [Eubacterium sp. CAG:156] >gi|524266579|emb|CDA28652.1| kinase domain protein [Eubacterium sp. CAG:156]	1.8801e-16	sp|P38938|CEK1_SCHPO	9e-63	Serine/threonine-protein kinase cek1 OS=Schizosaccharomyces pombe (strain 972 / ATCC 24843) GN=cek1 PE=1 SV=3	KOG0605	2e-63	NDR and related serine/threonine kinases
TCONS_00000824	14402	gi|547469004|ref|WP_022087847.1|kinase domain protein [Eubacterium sp. CAG:156] >gi|524266579|emb|CDA28652.1| kinase domain protein [Eubacterium sp. CAG:156]	2.065e-16	sp|P38938|CEK1_SCHPO	1e-62	Serine/threonine-protein kinase cek1 OS=Schizosaccharomyces pombe (strain 972 / ATCC 24843) GN=cek1 PE=1 SV=3	KOG0605	2e-63	NDR and related serine/threonine kinases
TCONS_00000825	14710	gi|547469004|ref|WP_022087847.1|kinase domain protein [Eubacterium sp. CAG:156] >gi|524266579|emb|CDA28652.1| kinase domain protein [Eubacterium sp. CAG:156]	2.11286e-16	sp|P38938|CEK1_SCHPO	1e-62	Serine/threonine-protein kinase cek1 OS=Schizosaccharomyces pombe (strain 972 / ATCC 24843) GN=cek1 PE=1 SV=3	KOG0605	2e-63	NDR and related serine/threonine kinases
TCONS_00000826	447
TCONS_00000827	2580	gi|529087606|gb|AGS49680.1|hypothetical protein [uncultured bacterium esnapd14]	2.49445e-23	sp|O14084|IMT1_SCHPO	1e-64	Inositol phosphoceramide mannosyltransferase 1 OS=Schizosaccharomyces pombe (strain 972 / ATCC 24843) GN=imt1 PE=3 SV=2
TCONS_00000828	2309	gi|636670602|gb|AIA12721.1|Amidase, partial [uncultured bacterium]	3.65698e-27	sp|Q12559|AMDS_ASPOR	6e-131	Acetamidase OS=Aspergillus oryzae (strain ATCC 42149 / RIB 40) GN=amdS PE=3 SV=2	KOG1212	2e-89	Amidases	ko00330;ko00360;ko00380;ko00627;ko00643	Arginine and proline metabolism|Phenylalanine metabolism|Tryptophan metabolism|Aminobenzoate degradation|Styrene degradation	5	K01426	E3.5.1.4, amiE	amidase	GO:0016884;GO:0016787;GO:0016740	carbon-nitrogen ligase activity, with glutamine as amido-N-donor|hydrolase activity|transferase activity
TCONS_00000829	2838
TCONS_00000830	3246
TCONS_00000831	845
TCONS_00000832	1884	gi|547937449|ref|WP_022338991.1|putative conserved protein UCP028846 [Bacteroides sp. CAG:714] >gi|524615057|emb|CDD32914.1| uncharacterized conserved protein UCP028846 [Bacteroides sp. CAG:714]	6.19875e-88	sp|Q10449|MU157_SCHPO	3e-95	Meiotically up-regulated gene 157 protein OS=Schizosaccharomyces pombe (strain 972 / ATCC 24843) GN=mug157 PE=1 SV=1
TCONS_00000833	748	gi|512628107|ref|WP_016459944.1|hypothetical protein [Acidaminococcus intestini CAG:325] >gi|524448946|emb|CDB93072.1| peptidyl-prolyl cis-trans isomerase [Acidaminococcus intestini CAG:325]	2.76548e-37	sp|Q9Y3C6|PPIL1_HUMAN	3e-57	Peptidyl-prolyl cis-trans isomerase-like 1 OS=Homo sapiens GN=PPIL1 PE=1 SV=1	KOG0881	6e-58	Cyclophilin type peptidyl-prolyl cis-trans isomerase	ko03040	Spliceosome	1	K12733	PPIL1	peptidyl-prolyl cis-trans isomerase-like 1	GO:0006457;GO:0000413;GO:0003755	protein folding|protein peptidyl-prolyl isomerization|peptidyl-prolyl cis-trans isomerase activity
TCONS_00000834	849			sp|Q4PEF8|H2B_USTMA	8e-59	Histone H2B OS=Ustilago maydis (strain 521 / FGSC 9021) GN=HTB1 PE=3 SV=3	KOG1744	2e-48	Histone H2B	ko05203;ko05322;ko05034	Viral carcinogenesis|Systemic lupus erythematosus|Alcoholism	3	K11252	H2B	histone H2B
TCONS_00000835	744
TCONS_00000836	4243
TCONS_00000837	1526	gi|524545174|emb|CDC82314.1|facilitated diffusion of glycerol [Escherichia coli CAG:4]	6.71667e-24	sp|Q9P7T9|YI7H_SCHPO	6e-31	Uncharacterized membrane protein C977.17 OS=Schizosaccharomyces pombe (strain 972 / ATCC 24843) GN=SPAC977.17 PE=3 SV=1	KOG0224	1e-31	Aquaporin (major intrinsic protein family)							GO:0016021;GO:0006810;GO:0005215	integral component of membrane|transport|transporter activity
TCONS_00000838	751			sp|Q9P6B0|YPI1_NEUCR	4e-06	Type 1 phosphatases regulator ypi-1 OS=Neurospora crassa (strain ATCC 24698 / 74-OR23-1A / CBS 708.71 / DSM 1257 / FGSC 987) GN=ypi-1 PE=3 SV=2	KOG4102	3e-06	Uncharacterized conserved protein
TCONS_00000839	2820
TCONS_00000840	574
TCONS_00000841	3588	gi|255292730|dbj|BAH89836.1|putative glutathione S-transferase [uncultured bacterium]	6.99566e-70	sp|Q99078|FUZ7_USTMA	0	Dual specificity protein kinase FUZ7 OS=Ustilago maydis (strain 521 / FGSC 9021) GN=FUZ7 PE=3 SV=2	KOG0581	4e-97	Mitogen-activated protein kinase kinase (MAP2K)	ko04011	MAPK signaling pathway - yeast	1	K11226	STE7	mitogen-activated protein kinase kinase	GO:0016740	transferase activity
TCONS_00000842	5086			sp|Q02342|CDC25_LACKL	2e-43	Cell division control protein 25 (Fragment) OS=Lachancea kluyveri GN=CDC25 PE=4 SV=1	KOG3417	1e-42	Ras1 guanine nucleotide exchange factor
TCONS_00000843	2124	gi|146328208|emb|CAM58124.1|2-oxoglutarate dehydrogenase [uncultured marine microorganism]	3.46015e-78	sp|O94681|ODO2_SCHPO	6e-102	Probable dihydrolipoyllysine-residue succinyltransferase component of 2-oxoglutarate dehydrogenase complex, mitochondrial OS=Schizosaccharomyces pombe (strain 972 / ATCC 24843) GN=kgd2 PE=3 SV=1	KOG0559	1e-102	Dihydrolipoamide succinyltransferase (2-oxoglutarate dehydrogenase, E2 subunit)	ko00310;ko00020;ko01200	Lysine degradation|Citrate cycle (TCA cycle)|Carbon metabolism	3	K00658	DLST, sucB	2-oxoglutarate dehydrogenase E2 component (dihydrolipoamide succinyltransferase)	GO:0045252;GO:0004149;GO:0006099	oxoglutarate dehydrogenase complex|dihydrolipoyllysine-residue succinyltransferase activity|tricarboxylic acid cycle
TCONS_00000844	879
TCONS_00000845	4390
TCONS_00000846	5602
TCONS_00000847	1806	gi|406966101|gb|EKD91658.1|hypothetical protein ACD_29C00461G0005 [uncultured bacterium]	1.19196e-52	sp|P31301|PYRC_USTMA	0	Dihydroorotase OS=Ustilago maydis (strain 521 / FGSC 9021) GN=PYR3 PE=2 SV=2	KOG2902	2e-91	Dihydroorotase	ko00240	Pyrimidine metabolism	1	K01465	URA4, pyrC	dihydroorotase	GO:0044205;GO:0046872;GO:0019856;GO:0004151	'de novo' UMP biosynthetic process|metal ion binding|pyrimidine nucleobase biosynthetic process|dihydroorotase activity
TCONS_00000848	1709
TCONS_00000849	734			sp|P62309|RUXG_MOUSE	2e-18	Small nuclear ribonucleoprotein G OS=Mus musculus GN=Snrpg PE=1 SV=1	KOG1780	6e-19	Small Nuclear ribonucleoprotein G	ko03040	Spliceosome	1	K11099	SNRPG, SMG	small nuclear ribonucleoprotein G
TCONS_00000850	1617			sp|Q9UT07|UPS1_SCHPO	6e-08	Protein ups1 homolog OS=Schizosaccharomyces pombe (strain 972 / ATCC 24843) GN=SPAP8A3.10 PE=3 SV=1	KOG3337	1e-08	Protein similar to predicted member of the intramitochondrial sorting protein family
TCONS_00000851	3411
TCONS_00000852	3810			sp|Q8K2V6|IPO11_MOUSE	3e-18	Importin-11 OS=Mus musculus GN=Ipo11 PE=1 SV=1	KOG1993	1e-27	Nuclear transport receptor KAP120 (importin beta superfamily)
TCONS_00000853	803	gi|406939017|gb|EKD72121.1|hypothetical protein ACD_46C00001G0001 [uncultured bacterium]	1.36049e-35	sp|P79081|ATS1_SCHPO	2e-23	N-acetyltransferase ats1 OS=Schizosaccharomyces pombe (strain 972 / ATCC 24843) GN=ats1 PE=2 SV=1	KOG3216	6e-24	Diamine acetyltransferase
TCONS_00000854	1491
TCONS_00000855	227
TCONS_00000856	465
TCONS_00000857	637
TCONS_00000858	1788
TCONS_00000859	1869
TCONS_00000860	3943			sp|Q9VHV5|ARL8_DROME	5e-34	ADP-ribosylation factor-like protein 8 OS=Drosophila melanogaster GN=Gie PE=1 SV=1	KOG0075	1e-34	GTP-binding ADP-ribosylation factor-like protein
TCONS_00000861	6432			sp|O42656|RIC1_SCHPO	4e-45	Protein ric1 OS=Schizosaccharomyces pombe (strain 972 / ATCC 24843) GN=ric1 PE=1 SV=2	KOG2006	3e-42	WD40 repeat protein
TCONS_00000862	4338	gi|374851776|dbj|BAL54726.1|formyl transferase [uncultured beta proteobacterium]	7.76477e-73	sp|P31907|HOXX_BRADU	1e-62	Hydrogenase maturation factor HoxX OS=Bradyrhizobium diazoefficiens (strain JCM 10833 / IAM 13628 / NBRC 14792 / USDA 110) GN=hoxX PE=4 SV=2										GO:0006412;GO:0016742	translation|hydroxymethyl-, formyl- and related transferase activity
TCONS_00000863	5033	gi|374851776|dbj|BAL54726.1|formyl transferase [uncultured beta proteobacterium]	1.49689e-72	sp|P31907|HOXX_BRADU	2e-62	Hydrogenase maturation factor HoxX OS=Bradyrhizobium diazoefficiens (strain JCM 10833 / IAM 13628 / NBRC 14792 / USDA 110) GN=hoxX PE=4 SV=2										GO:0006412;GO:0016742	translation|hydroxymethyl-, formyl- and related transferase activity
TCONS_00000864	2163	gi|524236711|emb|CDA02267.1|tartrate transporter [Klebsiella variicola CAG:634]	1.98691e-37	sp|Q9P6J0|YHDC_SCHPO	9e-57	Uncharacterized transporter C1683.12 OS=Schizosaccharomyces pombe (strain 972 / ATCC 24843) GN=SPBC1683.12 PE=3 SV=1	KOG2533	2e-57	Permease of the major facilitator superfamily
TCONS_00000865	1767			sp|Q4PEB4|MDM12_USTMA	2e-169	Mitochondrial distribution and morphology protein 12 OS=Ustilago maydis (strain 521 / FGSC 9021) GN=MDM12 PE=3 SV=1
TCONS_00000866	1672			sp|Q4PEB3|DRE2_USTMA	6e-180	Fe-S cluster assembly protein DRE2 OS=Ustilago maydis (strain 521 / FGSC 9021) GN=DRE2 PE=3 SV=1	KOG4020	7e-15	Protein DRE2, required for cell viability
TCONS_00000867	4133	gi|297183958|gb|ADI20078.1|predicted ATPase [uncultured alpha proteobacterium EB080_L06A09]	8.23433e-20	sp|Q3V384|LACE1_MOUSE	5e-26	Lactation elevated protein 1 OS=Mus musculus GN=Lace1 PE=2 SV=1	KOG2383	3e-29	Predicted ATPase							GO:0005524	ATP binding
TCONS_00000868	3113	gi|558592806|ref|WP_023505519.1|dehydrogenase [uncultured archaeon A07HR60] >gi|557617821|gb|ESS11347.1| dehydrogenase [uncultured archaeon A07HR60]	7.65382e-06
TCONS_00000869	3131	gi|374849988|dbj|BAL52988.1|peptidase, S9A/B/C family, catalytic domain protein [uncultured Acetothermia bacterium]	1.19564e-71	sp|Q9Y7L7|GPI15_SCHPO	9e-09	Phosphatidylinositol N-acetylglucosaminyltransferase subunit gpi15 OS=Schizosaccharomyces pombe (strain 972 / ATCC 24843) GN=gpi15 PE=3 SV=1	KOG2100	2e-47	Dipeptidyl aminopeptidase							GO:0004252;GO:0006508	serine-type endopeptidase activity|proteolysis
TCONS_00000870	3287			sp|A0JPG1|F16B1_XENLA	7e-14	Protein FAM160B1 OS=Xenopus laevis GN=fam160b1 PE=2 SV=1	KOG3695	5e-12	Uncharacterized conserved protein
TCONS_00000871	929	gi|406923073|gb|EKD60333.1|ATP12 ATPase [uncultured bacterium]	4.4586e-19	sp|Q9UT16|ATP12_SCHPO	8e-34	Protein atp12, mitochondrial OS=Schizosaccharomyces pombe (strain 972 / ATCC 24843) GN=atp12 PE=3 SV=2	KOG3015	3e-30	F1-ATP synthase assembly protein
TCONS_00000872	3279			sp|Q6PD26|PIGS_MOUSE	4e-15	GPI transamidase component PIG-S OS=Mus musculus GN=Pigs PE=1 SV=3	KOG2459	2e-14	GPI transamidase complex, GPI17/PIG-S component, involved in glycosylphosphatidylinositol anchor biosynthesis	ko00563	Glycosylphosphatidylinositol(GPI)-anchor biosynthesis	1	K05291	PIGS	phosphatidylinositol glycan, class S
TCONS_00000873	5190
TCONS_00000874	3665
TCONS_00000875	3461
TCONS_00000876	1515	gi|547957749|ref|WP_022358193.1|hypothetical protein [Ruminococcus sp. CAG:379] >gi|524639688|emb|CDD53728.1| putative uncharacterized protein [Ruminococcus sp. CAG:379]	3.40905e-10	sp|P32584|STE14_YEAST	2e-52	Protein-S-isoprenylcysteine O-methyltransferase OS=Saccharomyces cerevisiae (strain ATCC 204508 / S288c) GN=STE14 PE=1 SV=1	KOG2628	6e-53	Farnesyl cysteine-carboxyl methyltransferase	ko00900	Terpenoid backbone biosynthesis	1	K00587	ICMT, STE14	protein-S-isoprenylcysteine O-methyltransferase
TCONS_00000877	5060			sp|O94543|YCD3_SCHPO	2e-10	Uncharacterized membrane protein C1322.03 OS=Schizosaccharomyces pombe (strain 972 / ATCC 24843) GN=SPCC1322.03 PE=3 SV=1
TCONS_00000878	4764			sp|P49412|PRIB_LENED	7e-09	Protein priB OS=Lentinula edodes GN=priB PE=2 SV=1
TCONS_00000879	4026			sp|Q28DB0|TT39B_XENTR	4e-83	Tetratricopeptide repeat protein 39B OS=Xenopus tropicalis GN=ttc39b PE=2 SV=1	KOG3783	5e-57	Uncharacterized conserved protein
TCONS_00000880	1729	gi|548243598|ref|WP_022461611.1|30S ribosomal protein S18 [Blautia sp. CAG:37] >gi|524766537|emb|CDE67910.1| 30S ribosomal protein S18 [Blautia sp. CAG:37]	3.74963e-08	sp|A6MVX7|RR18_RHDSA	2e-10	30S ribosomal protein S18, chloroplastic OS=Rhodomonas salina GN=rps18 PE=3 SV=1	KOG3162	2e-07	Mitochondrial/chloroplast ribosomal protein S18
TCONS_00000881	2216			sp|B6HHJ8|ASA1_PENCW	1e-24	ASTRA-associated protein 1 OS=Penicillium chrysogenum (strain ATCC 28089 / DSM 1075 / Wisconsin 54-1255) GN=asa1 PE=3 SV=1	KOG0322	5e-19	G-protein beta subunit-like protein GNB1L, contains WD repeats
TCONS_00000882	1165						KOG4401	2e-10	Uncharacterized conserved protein
TCONS_00000883	810
TCONS_00000884	1705	gi|547768601|ref|WP_022180322.1|WD-40 repeat protein [Firmicutes bacterium CAG:137] >gi|524379497|emb|CDB29462.1| wD-40 repeat protein [Firmicutes bacterium CAG:137]	2.12116e-14	sp|P33750|DCA13_YEAST	9e-127	Protein SOF1 OS=Saccharomyces cerevisiae (strain ATCC 204508 / S288c) GN=SOF1 PE=1 SV=1	KOG0268	2e-127	Sof1-like rRNA processing protein (contains WD40 repeats)
TCONS_00000885	1222	gi|643014933|gb|AIA84044.1|ThuA, partial [uncultured Saccharomonospora sp.]	1.29269e-21
TCONS_00000886	2452	gi|546150747|ref|WP_021793088.1|peptidase S8/S53 subtilisin kexin sedolisin [Thermoplasmatales archaeon E-plasma] >gi|530555398|gb|EQB66785.1| peptidase S8/S53 subtilisin kexin sedolisin [Thermoplasmatales archaeon E-plasma]	3.09026e-11	sp|Q08979|KEL3_YEAST	7e-58	Kelch repeat-containing protein 3 OS=Saccharomyces cerevisiae (strain ATCC 204508 / S288c) GN=KEL3 PE=1 SV=1	KOG1230	2e-58	Protein containing repeated kelch motifs
TCONS_00000887	1636	gi|547278377|ref|WP_022011980.1|endo-1 4-beta-mannosidase [Bacteroides fragilis CAG:558] >gi|524168477|emb|CCZ37929.1| endo-1 4-beta-mannosidase [Bacteroides fragilis CAG:558]	1.99409e-63	sp|Q6YM50|MAN5_SOLLC	4e-28	Mannan endo-1,4-beta-mannosidase 5 OS=Solanum lycopersicum GN=MAN5 PE=2 SV=1				ko00051	Fructose and mannose metabolism	1	K19355	MAN	mannan endo-1,4-beta-mannosidase
TCONS_00000888	3468			sp|O59809|IMA3_SCHPO	1e-177	Probable importin c550.11 OS=Schizosaccharomyces pombe (strain 972 / ATCC 24843) GN=SPCC550.11 PE=3 SV=1	KOG1991	3e-178	Nuclear transport receptor RANBP7/RANBP8 (importin beta superfamily)
TCONS_00000889	1325			sp|Q9UT32|RL1DB_SCHPO	7e-33	Putative ribosome biogenesis protein C8F11.04 OS=Schizosaccharomyces pombe (strain 972 / ATCC 24843) GN=SPAC8F11.04 PE=3 SV=1	KOG1685	2e-33	Uncharacterized conserved protein
TCONS_00000890	2273
TCONS_00000891	2331	gi|548210081|ref|WP_022429738.1|pAP2 family protein [Prevotella stercorea CAG:629] >gi|524730890|emb|CDE34998.1| pAP2 family protein [Prevotella stercorea CAG:629]	5.91529e-09	sp|Q10142|AUR1_SCHPO	8e-77	Inositol phosphorylceramide synthase catalytic subunit aur1 OS=Schizosaccharomyces pombe (strain 972 / ATCC 24843) GN=aur1 PE=1 SV=1
TCONS_00000892	1148	gi|663519956|gb|AIF10303.1|ribosomal-protein-alanine acetyltransferase (rimI) [uncultured marine thaumarchaeote KM3_45_A02] >gi|663519990|gb|AIF10336.1| ribosomal-protein-alanine acetyltransferase (rimI) [uncultured marine thaumarchaeote KM3_45_A03]	1.59636e-11	sp|Q95RC0|NAA30_DROME	2e-47	N-alpha-acetyltransferase 30 OS=Drosophila melanogaster GN=CG11412 PE=2 SV=1	KOG3139	2e-47	N-acetyltransferase							GO:0008080	N-acetyltransferase activity
TCONS_00000893	831
TCONS_00000894	650
TCONS_00000895	3184	gi|406898663|gb|EKD42172.1|hypothetical protein ACD_73C00286G0001 [uncultured bacterium]	7.09459e-126	sp|A6QLU1|GPDM_BOVIN	0	Glycerol-3-phosphate dehydrogenase, mitochondrial OS=Bos taurus GN=GPD2 PE=2 SV=1	KOG0042	0	Glycerol-3-phosphate dehydrogenase	ko00564	Glycerophospholipid metabolism	1	K00111	glpA, glpD	glycerol-3-phosphate dehydrogenase	GO:0006072;GO:0009331;GO:0004368;GO:0055114	glycerol-3-phosphate metabolic process|glycerol-3-phosphate dehydrogenase complex|glycerol-3-phosphate dehydrogenase activity|oxidation-reduction process
TCONS_00000896	2014	gi|524836056|emb|CDF29350.1|v-type ATP synthase beta chain [Methanobrevibacter smithii CAG:186]	0	sp|P22550|VATB_CANTR	0	V-type proton ATPase subunit B OS=Candida tropicalis GN=VMA2 PE=3 SV=1	KOG1351	0	Vacuolar H+-ATPase V1 sector, subunit B	ko04145;ko05323;ko05110;ko05120;ko00190;ko04966;ko04721	Phagosome|Rheumatoid arthritis|Vibrio cholerae infection|Epithelial cell signaling in Helicobacter pylori infection|Oxidative phosphorylation|Collecting duct acid secretion|Synaptic vesicle cycle	7	K02147	ATPeV1B, ATP6B	V-type H+-transporting ATPase subunit B	GO:0033178;GO:0046933;GO:0015991;GO:0042777;GO:0005524	proton-transporting two-sector ATPase complex, catalytic domain|proton-transporting ATP synthase activity, rotational mechanism|ATP hydrolysis coupled proton transport|plasma membrane ATP synthesis coupled proton transport|ATP binding
TCONS_00000897	2491	gi|297183663|gb|ADI19788.1|ribosomal protein l28 [uncultured alpha proteobacterium EB000_37G09]	2.0016e-10	sp|P36525|RM24_YEAST	3e-15	54S ribosomal protein L24, mitochondrial OS=Saccharomyces cerevisiae (strain ATCC 204508 / S288c) GN=MRPL24 PE=1 SV=2	KOG3278	7e-16	Mitochondrial/chloroplast ribosomal protein L28	ko03010	Ribosome	1	K02902	RP-L28, MRPL28, rpmB	large subunit ribosomal protein L28
TCONS_00000898	2813
TCONS_00000899	2750			sp|Q4PE39|SEC23_USTMA	0	Protein transport protein SEC23 OS=Ustilago maydis (strain 521 / FGSC 9021) GN=SEC23 PE=3 SV=1	KOG1986	0	Vesicle coat complex COPII, subunit SEC23	ko04141	Protein processing in endoplasmic reticulum	1	K14006	SEC23	protein transport protein SEC23
TCONS_00000900	7120	gi|602748866|gb|AHN97621.1|hypothetical protein, partial [uncultured bacterium 12AC_lac13]	3.56568e-50	sp|Q9M8Y0|SEC_ARATH	4e-86	Probable UDP-N-acetylglucosamine--peptide N-acetylglucosaminyltransferase SEC OS=Arabidopsis thaliana GN=SEC PE=2 SV=1	KOG4626	9e-87	O-linked N-acetylglucosamine transferase OGT							GO:0008146	sulfotransferase activity
TCONS_00000901	2398			sp|O13932|BET1_SCHPO	3e-11	Protein transport protein bet1 OS=Schizosaccharomyces pombe (strain 972 / ATCC 24843) GN=bet1 PE=3 SV=1	KOG3385	7e-12	V-SNARE	ko04130	SNARE interactions in vesicular transport	1	K08504	BET1	blocked early in transport 1
TCONS_00000902	1165			sp|Q9T096|YIPL6_ARATH	7e-29	Protein yippee-like At4g27745 OS=Arabidopsis thaliana GN=At4g27745 PE=3 SV=2	KOG3399	1e-29	Predicted Yippee-type zinc-binding protein
TCONS_00000903	3315
TCONS_00000904	701									ko00363;ko00627	Bisphenol degradation|Aminobenzoate degradation	2	K01045	PON	arylesterase / paraoxonase
TCONS_00000905	636	gi|663502224|gb|AIE93072.1|ribosomal protein S27E (RP-S27e, RPS27) [uncultured marine thaumarchaeote AD1000_31_F12]	7.43724e-09	sp|O74330|RS27_SCHPO	7e-42	40S ribosomal protein S27 OS=Schizosaccharomyces pombe (strain 972 / ATCC 24843) GN=rps27 PE=3 SV=1	KOG1779	2e-42	40s ribosomal protein S27	ko03010	Ribosome	1	K02978	RP-S27e, RPS27	small subunit ribosomal protein S27e
TCONS_00000906	1907			sp|Q4PE27|PFA4_USTMA	2e-178	Palmitoyltransferase PFA4 OS=Ustilago maydis (strain 521 / FGSC 9021) GN=PFA4 PE=3 SV=1	KOG1315	1e-37	Predicted DHHC-type Zn-finger protein
TCONS_00000907	642
TCONS_00000908	2185	gi|643024891|gb|AIA89045.1|Glyco_hydro_72, partial [uncultured bacterium]	1.31824e-24	sp|O74137|EPD2_CANMA	1e-92	Protein EPD2 OS=Candida maltosa GN=EPD2 PE=3 SV=1
TCONS_00000909	2262
TCONS_00000910	3755	gi|643034199|gb|AIA93726.1|Ras, partial [uncultured bacterium]	1.09851e-40	sp|Q01387|RAS2_NEUCR	6e-69	Protein ras-2 OS=Neurospora crassa (strain ATCC 24698 / 74-OR23-1A / CBS 708.71 / DSM 1257 / FGSC 987) GN=ras-2 PE=3 SV=2	KOG0395	8e-52	Ras-related GTPase	ko04810;ko04530;ko04540;ko04550;ko04010;ko04012;ko04013;ko04014;ko04015;ko04068;ko04071;ko04151;ko04370;ko05200;ko05203;ko05205;ko05206;ko05210;ko05211;ko05212;ko05213;ko05214;ko05215;ko05216;ko05218;ko05219;ko05220;ko05221;ko05223;ko05230;ko05231;ko05160;ko05161;ko05166;ko05034;ko04320;ko04360;ko04910;ko04912;ko04914;ko04915;ko04916;ko04917;ko04919;ko04921;ko04960;ko04062;ko04650;ko04660;ko04662…	Regulation of actin cytoskeleton|Tight junction|Gap junction|Signaling pathways regulating pluripotency of stem cells|MAPK signaling pathway|ErbB signaling pathway|MAPK signaling pathway - fly|Ras signaling pathway|Rap1 signaling pathway|FoxO signaling pathway|Sphingolipid signaling pathway|PI3K-Akt signaling pathway|VEGF signaling pathway|Pathways in cancer|Viral carcinogenesis|Proteoglycans in …	56	K07827	KRAS, KRAS2	GTPase KRas
TCONS_00000911	1020	gi|689677807|emb|CEF49322.1|unnamed protein product [uncultured bacterium]	6.01441e-06	sp|P78972|SLP1_SCHPO	6e-56	WD repeat-containing protein slp1 OS=Schizosaccharomyces pombe (strain 972 / ATCC 24843) GN=slp1 PE=1 SV=1	KOG0305	1e-56	Anaphase promoting complex, Cdc20, Cdh1, and Ama1 subunits	ko04110;ko04111;ko04113;ko04114;ko04120;ko05203;ko05166	Cell cycle|Cell cycle - yeast|Meiosis - yeast|Oocyte meiosis|Ubiquitin mediated proteolysis|Viral carcinogenesis|HTLV-I infection	7	K03363	CDC20	cell division cycle 20, cofactor of APC complex
TCONS_00000912	675
TCONS_00000913	564
TCONS_00000914	1097	gi|663517174|gb|AIF07601.1|small GTP-binding protein (RAB) [uncultured marine group II/III euryarchaeote KM3_205_C10]	1.42401e-21	sp|P22129|RB11B_DIPOM	9e-113	Ras-related protein Rab-11B OS=Diplobatis ommata PE=2 SV=1	KOG0087	4e-114	GTPase Rab11/YPT3, small G protein superfamily	ko04144;ko04972;ko04961;ko04962	Endocytosis|Pancreatic secretion|Endocrine and other factor-regulated calcium reabsorption|Vasopressin-regulated water reabsorption	4	K07904	RAB11A	Ras-related protein Rab-11A	GO:0005525;GO:0007264	GTP binding|small GTPase mediated signal transduction
TCONS_00000915	6611			sp|F1QFR9|PSM4A_DANRE	4e-87	Proteasome activator complex subunit 4A OS=Danio rerio GN=psme4a PE=3 SV=2	KOG1851	1e-83	Uncharacterized conserved protein	ko03050	Proteasome	1	K06699	PSME4	proteasome activator subunit 4
TCONS_00000916	1459			sp|O94548|MTC1_SCHPO	1e-16	Maintenance of telomere capping protein 1 OS=Schizosaccharomyces pombe (strain 972 / ATCC 24843) GN=SPCC1322.09 PE=3 SV=1
TCONS_00000917	2128			sp|Q9P8W0|LIP5_CANAL	6e-54	Lipase 5 OS=Candida albicans (strain SC5314 / ATCC MYA-2876) GN=LIP5 PE=3 SV=2
TCONS_00000918	2280	gi|547776496|ref|WP_022187653.1|sugar transporter [Azospirillum sp. CAG:260] >gi|524390244|emb|CDB39512.1| sugar transporter [Azospirillum sp. CAG:260]	8.85584e-42	sp|P39932|STL1_YEAST	9e-91	Sugar transporter STL1 OS=Saccharomyces cerevisiae (strain ATCC 204508 / S288c) GN=STL1 PE=1 SV=2	KOG0254	2e-91	Predicted transporter (major facilitator superfamily)
TCONS_00000919	1566			sp|Q9Y820|YON7_SCHPO	6e-48	PCI domain-containing protein C1105.07c OS=Schizosaccharomyces pombe (strain 972 / ATCC 24843) GN=SPBC1105.07c PE=4 SV=1	KOG2688	1e-48	Transcription-associated recombination protein - Thp1p
TCONS_00000920	3987
TCONS_00000921	873
TCONS_00000922	3144			sp|P36011|STUA_EMENI	2e-44	Cell pattern formation-associated protein stuA OS=Emericella nidulans (strain FGSC A4 / ATCC 38163 / CBS 112.46 / NRRL 194 / M139) GN=stuA PE=2 SV=2				ko04113	Meiosis - yeast	1	K12763	SOK2	protein SOK2
TCONS_00000923	2721			sp|P53968|CRZ1_YEAST	5e-10	Transcriptional regulator CRZ1 OS=Saccharomyces cerevisiae (strain ATCC 204508 / S288c) GN=CRZ1 PE=1 SV=1	KOG1721	1e-10	FOG: Zn-finger
TCONS_00000924	1414			sp|Q06143|DIC1_YEAST	3e-63	Mitochondrial dicarboxylate transporter OS=Saccharomyces cerevisiae (strain ATCC 204508 / S288c) GN=DIC1 PE=1 SV=1	KOG0759	6e-64	Mitochondrial oxoglutarate/malate carrier proteins	ko04964	Proximal tubule bicarbonate reclamation	1	K13577	SLC25A10, DIC	solute carrier family 25 (mitochondrial dicarboxylate transporter), member 10
TCONS_00000925	686
TCONS_00000926	935
TCONS_00000927	3902			sp|A4IG72|TGFA1_DANRE	7e-10	Transforming growth factor-beta receptor-associated protein 1 homolog OS=Danio rerio GN=tgfbrap1 PE=2 SV=1	KOG2063	2e-10	Vacuolar assembly/sorting proteins VPS39/VAM6/VPS3
TCONS_00000928	1621	gi|291336230|gb|ADD95800.1|hypothetical protein [uncultured organism MedDCM-OCT-S08-C3] >gi|291336876|gb|ADD96406.1| hypothetical protein [uncultured organism MedDCM-OCT-S09-C25]	1.70585e-47	sp|Q9HGY5|PHO85_CANAX	9e-128	Negative regulator of the PHO system OS=Candida albicans GN=PHO85 PE=3 SV=1	KOG0594	2e-120	Protein kinase PCTAIRE and related kinases
TCONS_00000929	2940
TCONS_00000930	780
TCONS_00000931	3262	gi|557427195|ref|WP_023429171.1|putative ATPase involved in replication control, Cdc46/Mcm family [uncultured Acidilobus sp. JCHS] >gi|557079939|gb|ESQ25748.1| putative ATPase involved in replication control, Cdc46/Mcm family [uncultured Acidilobus sp. JCHS]	1.90648e-89	sp|P30666|MCM3_SCHPO	0	DNA replication licensing factor mcm3 OS=Schizosaccharomyces pombe (strain 972 / ATCC 24843) GN=mcm3 PE=1 SV=2	KOG0479	0	DNA replication licensing factor, MCM3 component	ko04110;ko04111;ko04113;ko03030	Cell cycle|Cell cycle - yeast|Meiosis - yeast|DNA replication	4	K02541	MCM3	DNA replication licensing factor MCM3	GO:0006260;GO:0003677;GO:0005524;GO:0017111	DNA replication|DNA binding|ATP binding|nucleoside-triphosphatase activity
TCONS_00000932	3745			sp|Q68FK4|ARMC8_XENLA	4e-21	Armadillo repeat-containing protein 8 OS=Xenopus laevis GN=armc8 PE=2 SV=1	KOG1293	2e-14	Proteins containing armadillo/beta-catenin-like repeat
TCONS_00000933	3528			sp|Q5RKQ0|SPF27_DANRE	6e-27	Pre-mRNA-splicing factor SPF27 OS=Danio rerio GN=bcas2 PE=2 SV=1	KOG3096	4e-26	Spliceosome-associated coiled-coil protein
TCONS_00000934	4045
TCONS_00000935	1255	gi|548649205|ref|WP_022531934.1|developmentally-regulated GTP-binding protein 1 [Methanobrevibacter smithii CAG:186] >gi|524835721|emb|CDF29840.1| developmentally-regulated GTP-binding protein 1 [Methanobrevibacter smithii CAG:186]	1.07128e-113	sp|P55039|DRG2_HUMAN	2e-175	Developmentally-regulated GTP-binding protein 2 OS=Homo sapiens GN=DRG2 PE=1 SV=1	KOG1486	6e-176	GTP-binding protein DRG2 (ODN superfamily)							GO:0005525	GTP binding
TCONS_00000936	2505			sp|Q9Y8G3|MEX67_SCHPO	1e-49	mRNA export factor mex67 OS=Schizosaccharomyces pombe (strain 972 / ATCC 24843) GN=mex67 PE=1 SV=1	KOG3763	4e-50	mRNA export factor TAP/MEX67	ko03008;ko03013;ko03015;ko05164;ko05168	Ribosome biogenesis in eukaryotes|RNA transport|mRNA surveillance pathway|Influenza A|Herpes simplex infection	5	K14284	NXF, TAP, MEX67	nuclear RNA export factor
TCONS_00000937	786
TCONS_00000938	3881	gi|547242813|ref|WP_021978644.1|ATP-dependent DNA helicase PcrA [Clostridium sp. CAG:793] >gi|524124546|emb|CCY99473.1| aTP-dependent DNA helicase PcrA [Clostridium sp. CAG:793]	3.63372e-92	sp|Q10213|SRS2_SCHPO	5e-96	ATP-dependent DNA helicase srs2 OS=Schizosaccharomyces pombe (strain 972 / ATCC 24843) GN=srs2 PE=1 SV=1	KOG2108	1e-96	3'-5' DNA helicase	ko03420;ko03430	Nucleotide excision repair|Mismatch repair	2	K03657	uvrD, pcrA	DNA helicase II / ATP-dependent DNA helicase PcrA
TCONS_00000939	1707	gi|524159594|emb|CCZ36457.1|threonine dehydratase [Coprobacillus sp. CAG:183]	7.01281e-08	sp|Q8VBT2|SDHL_MOUSE	8e-20	L-serine dehydratase/L-threonine deaminase OS=Mus musculus GN=Sds PE=1 SV=3	KOG1250	2e-12	Threonine/serine dehydratases	ko00260;ko00270;ko00290;ko01200;ko01230	Glycine, serine and threonine metabolism|Cysteine and methionine metabolism|Valine, leucine and isoleucine biosynthesis|Carbon metabolism|Biosynthesis of amino acids	5	K17989	SDS, SDH, CHA1	L-serine/L-threonine ammonia-lyase
TCONS_00000940	934
TCONS_00000941	4730	gi|406979728|gb|EKE01457.1|hypothetical protein ACD_21C00129G0007 [uncultured bacterium]	7.99396e-88	sp|P40976|LYS2_SCHPO	0	L-aminoadipate-semialdehyde dehydrogenase OS=Schizosaccharomyces pombe (strain 972 / ATCC 24843) GN=lys1 PE=1 SV=3	KOG1178	0	Non-ribosomal peptide synthetase/alpha-aminoadipate reductase and related enzymes	ko00300;ko00310;ko01230	Lysine biosynthesis|Lysine degradation|Biosynthesis of amino acids	3	K00143	LYS2	L-aminoadipate-semialdehyde dehydrogenase	GO:0016788;GO:0031177;GO:0009058	hydrolase activity, acting on ester bonds|phosphopantetheine binding|biosynthetic process
TCONS_00000942	3651
TCONS_00000943	1566			sp|A5H0J3|URC4_LACKL	3e-92	Uracil catabolism protein 4 OS=Lachancea kluyveri GN=URC4 PE=3 SV=1
TCONS_00000944	1978
TCONS_00000945	3418			sp|Q9HDY1|ASE1_SCHPO	4e-34	Anaphase spindle elongation protein 1 OS=Schizosaccharomyces pombe (strain 972 / ATCC 24843) GN=ase1 PE=1 SV=1	KOG4302	9e-35	Microtubule-associated protein essential for anaphase spindle elongation
TCONS_00000946	3219			sp|O14874|BCKD_HUMAN	1e-49	[3-methyl-2-oxobutanoate dehydrogenase [lipoamide]] kinase, mitochondrial OS=Homo sapiens GN=BCKDK PE=1 SV=2	KOG0787	4e-50	Dehydrogenase kinase
TCONS_00000947	1151
TCONS_00000948	1325	gi|406944650|gb|EKD76368.1|hypothetical protein ACD_43C00138G0003 [uncultured bacterium]	1.58343e-68	sp|P31116|DHOM_YEAST	1e-88	Homoserine dehydrogenase OS=Saccharomyces cerevisiae (strain ATCC 204508 / S288c) GN=HOM6 PE=1 SV=1	KOG0455	3e-89	Homoserine dehydrogenase	ko00260;ko00270;ko00300;ko01230	Glycine, serine and threonine metabolism|Cysteine and methionine metabolism|Lysine biosynthesis|Biosynthesis of amino acids	4	K00003	E1.1.1.3	homoserine dehydrogenase	GO:0009088;GO:0050661;GO:0016301;GO:0016310;GO:0009086;GO:0009097;GO:0055114;GO:0004412	threonine biosynthetic process|NADP binding|kinase activity|phosphorylation|methionine biosynthetic process|isoleucine biosynthetic process|oxidation-reduction process|homoserine dehydrogenase activity
TCONS_00000949	1556	gi|524236296|emb|CDA02645.1|amidase hydantoinase/carbamoylase family [Klebsiella variicola CAG:634]	3.77323e-92	sp|Q57051|Y588_HAEIN	3e-53	Uncharacterized hydrolase HI_0588 OS=Haemophilus influenzae (strain ATCC 51907 / DSM 11121 / KW20 / Rd) GN=HI_0588 PE=1 SV=1										GO:0008152;GO:0016813	metabolic process|hydrolase activity, acting on carbon-nitrogen (but not peptide) bonds, in linear amidines
TCONS_00000950	2398	gi|119094179|gb|ABL61001.1|oxidoreductase [uncultured marine bacterium HF10_25F10]	8.58841e-71	sp|P64264|Y1310_MYCBO	2e-57	Uncharacterized GMC-type oxidoreductase Mb1310 OS=Mycobacterium bovis (strain ATCC BAA-935 / AF2122/97) GN=Mb1310 PE=3 SV=1	KOG1238	2e-59	Glucose dehydrogenase/choline dehydrogenase/mandelonitrile lyase (GMC oxidoreductase family)							GO:0050660;GO:0019285;GO:0008812;GO:0055114	flavin adenine dinucleotide binding|glycine betaine biosynthetic process from choline|choline dehydrogenase activity|oxidation-reduction process
TCONS_00000951	1540	gi|546149749|ref|WP_021792099.1|hypothetical protein [Thermoplasmatales archaeon I-plasma] >gi|530553558|gb|EQB64962.1| hypothetical protein AMDU3_IPLC00004G0540 [Thermoplasmatales archaeon I-plasma]	6.81528e-07	sp|O14359|YB4E_SCHPO	5e-35	Uncharacterized AIM2 family protein C30D10.14 OS=Schizosaccharomyces pombe (strain 972 / ATCC 24843) GN=SPBC30D10.14 PE=3 SV=1	KOG3043	1e-35	Predicted hydrolase related to dienelactone hydrolase
TCONS_00000952	2460
TCONS_00000953	1724	gi|442770917|gb|AGC71619.1|monooxygenase, flavin-binding family [uncultured bacterium A1Q1_fos_1053]	6.38366e-131	sp|A0R665|ETHA_MYCS2	2e-136	FAD-containing monooxygenase EthA OS=Mycobacterium smegmatis (strain ATCC 700084 / mc(2)155) GN=ethA PE=3 SV=1	KOG1399	2e-14	Flavin-containing monooxygenase							GO:0004497	monooxygenase activity
TCONS_00000954	1087	gi|546964947|ref|WP_021906749.1|n-acetylglucosamine-6-phosphate deacetylase [Eubacterium sp. CAG:146] >gi|524031056|emb|CCY14865.1| n-acetylglucosamine-6-phosphate deacetylase [Eubacterium sp. CAG:146]	4.61266e-37	sp|Q6P0U0|NAGA_DANRE	2e-63	Putative N-acetylglucosamine-6-phosphate deacetylase OS=Danio rerio GN=amdhd2 PE=2 SV=1	KOG3892	1e-56	N-acetyl-glucosamine-6-phosphate deacetylase	ko00520	Amino sugar and nucleotide sugar metabolism	1	K01443	nagA, AMDHD2	N-acetylglucosamine-6-phosphate deacetylase
TCONS_00000955	1007
TCONS_00000956	2020
TCONS_00000957	1187	gi|524825778|emb|CDF17737.1|glucosamine-6-phosphate deaminase [Bacteroides vulgatus CAG:6]	9.02465e-116	sp|Q9VMP9|GNPI_DROME	4e-122	Glucosamine-6-phosphate isomerase OS=Drosophila melanogaster GN=Gnpda1 PE=2 SV=1	KOG3148	1e-122	Glucosamine-6-phosphate isomerase	ko00520	Amino sugar and nucleotide sugar metabolism	1	K02564	nagB, GNPDA	glucosamine-6-phosphate deaminase
TCONS_00000958	5174	gi|547457178|ref|WP_022076543.1|phosphoglucomutase [Clostridium sp. CAG:571] >gi|524252917|emb|CDA15906.1| phosphoglucomutase [Clostridium sp. CAG:571]	3.93621e-91	sp|P18159|PGCA_BACSU	8e-78	Phosphoglucomutase OS=Bacillus subtilis (strain 168) GN=pgcA PE=1 SV=3	KOG1220	1e-76	Phosphoglucomutase/phosphomannomutase
TCONS_00000959	1706	gi|524238420|emb|CDA00699.1|putative uncharacterized protein [Klebsiella variicola CAG:634]	4.64202e-43	sp|P75791|YBIU_ECOLI	1e-41	Uncharacterized protein YbiU OS=Escherichia coli (strain K12) GN=ybiU PE=1 SV=1
TCONS_00000960	499
TCONS_00000961	961
TCONS_00000962	1353	gi|406925071|gb|EKD61668.1|hypothetical protein ACD_54C00145G0001, partial [uncultured bacterium]	2.72085e-20	sp|Q9Y814|HTD2_SCHPO	3e-17	Hydroxyacyl-thioester dehydratase type 2, mitochondrial OS=Schizosaccharomyces pombe (strain 972 / ATCC 24843) GN=htd2 PE=3 SV=1
TCONS_00000963	2772			sp|Q5ZJW8|DTL_CHICK	7e-18	Denticleless protein homolog OS=Gallus gallus GN=DTL PE=2 SV=1	KOG0321	2e-18	WD40 repeat-containing protein L2DTL
TCONS_00000964	588
TCONS_00000965	1952	gi|406921106|gb|EKD59063.1|hypothetical protein ACD_56C00003G0014 [uncultured bacterium]	1.42439e-74	sp|Q4PDT1|DBP3_USTMA	0	ATP-dependent RNA helicase DBP3 OS=Ustilago maydis (strain 521 / FGSC 9021) GN=DBP3 PE=3 SV=1	KOG0331	7e-138	ATP-dependent RNA helicase
TCONS_00000966	1102	gi|45644625|gb|AAS73013.1|predicted dehydrogenase [uncultured marine gamma proteobacterium EBAC20E09]	1.01689e-30	sp|Q7Z9I4|YCP6_SCHPO	8e-17	Uncharacterized oxidoreductase C663.06c OS=Schizosaccharomyces pombe (strain 972 / ATCC 24843) GN=SPCC663.06c PE=3 SV=1	KOG1611	8e-27	Predicted short chain-type dehydrogenase							GO:0055114;GO:0016491	oxidation-reduction process|oxidoreductase activity
TCONS_00000967	953
TCONS_00000968	3210	gi|119713104|gb|ABL97173.1|putative channel protein hemolysin III family protein [uncultured marine bacterium EB0_49D07]	1.99425e-07	sp|Q9VCY8|ADRL_DROME	2e-48	ADIPOR-like receptor CG5315 OS=Drosophila melanogaster GN=CG5315 PE=2 SV=2	KOG0748	3e-45	Predicted membrane proteins, contain hemolysin III domain	ko04152;ko04932;ko04920	AMPK signaling pathway|Non-alcoholic fatty liver disease (NAFLD)|Adipocytokine signaling pathway	3	K07297	ADIPOR	adiponectin receptor
TCONS_00000969	1231
TCONS_00000970	586	gi|406873467|gb|EKD23602.1|hypothetical protein ACD_81C00213G0007 [uncultured bacterium]	5.14903e-10	sp|Q8X0J4|CYB5L_NEUCR	3e-20	Putative cytochrome b5 B11H24.095 OS=Neurospora crassa (strain ATCC 24698 / 74-OR23-1A / CBS 708.71 / DSM 1257 / FGSC 987) GN=B11H24.095 PE=3 SV=1	KOG0537	3e-18	Cytochrome b5	ko00620	Pyruvate metabolism	1	K00101	E1.1.2.3, lldD	L-lactate dehydrogenase (cytochrome)
TCONS_00000971	1827			sp|Q10181|YAW6_SCHPO	5e-59	Uncharacterized protein C3F10.06c OS=Schizosaccharomyces pombe (strain 972 / ATCC 24843) GN=SPAC3F10.06c PE=4 SV=1	KOG2634	1e-59	Initiator tRNA phosphoribosyl-transferase
TCONS_00000972	2524
TCONS_00000973	4302	gi|548187514|ref|WP_022408441.1|hypothetical protein [Clostridium sp. CAG:354] >gi|524703473|emb|CDE10727.1| putative uncharacterized protein [Clostridium sp. CAG:354]	9.85856e-146	sp|Q12691|ATN5_YEAST	0	Sodium transport ATPase 5 OS=Saccharomyces cerevisiae (strain ATCC 204508 / S288c) GN=ENA5 PE=1 SV=1	KOG0202	0	Ca2+ transporting ATPase							GO:0046872;GO:0005524;GO:0006812;GO:0016021;GO:0019829	metal ion binding|ATP binding|cation transport|integral component of membrane|cation-transporting ATPase activity
TCONS_00000974	5113	gi|547199859|ref|WP_021941035.1|ABC-type multidrug transport system ATPase and permease components [Clostridium sp. CAG:632] >gi|524079872|emb|CCY58108.1| aBC-type multidrug transport system ATPase and permease components [Clostridium sp. CAG:632]	7.10353e-30	sp|Q8CG09|MRP1_RAT	6e-103	Multidrug resistance-associated protein 1 OS=Rattus norvegicus GN=Abcc1 PE=1 SV=2	KOG0054	2e-98	Multidrug resistance-associated protein/mitoxantrone resistance protein, ABC superfamily							GO:0055085;GO:0016021;GO:0042626;GO:0006200;GO:0005524	transmembrane transport|integral component of membrane|ATPase activity, coupled to transmembrane movement of substances|ATP catabolic process|ATP binding
TCONS_00000975	5775	gi|442772052|gb|AGC72721.1|MaoC-like dehydratase [uncultured bacterium A1Q1_fos_2111]	4.05121e-18	sp|P97852|DHB4_RAT	1e-22	Peroxisomal multifunctional enzyme type 2 OS=Rattus norvegicus GN=Hsd17b4 PE=1 SV=3	KOG1206	5e-24	Peroxisomal multifunctional beta-oxidation protein and related enzymes
TCONS_00000976	1575			sp|O74352|HOB1_SCHPO	1e-45	Protein hob1 OS=Schizosaccharomyces pombe (strain 972 / ATCC 24843) GN=hob1 PE=1 SV=1	KOG3771	3e-46	Amphiphysin	ko04144;ko04666	Endocytosis|Fc gamma R-mediated phagocytosis	2	K12562	AMPH	amphiphysin
TCONS_00000977	1361	gi|546364191|ref|WP_021850669.1|hypothetical protein [Firmicutes bacterium CAG:791] >gi|523978554|emb|CCX65313.1| putative uncharacterized protein [Firmicutes bacterium CAG:791]	5.35304e-07
TCONS_00000978	1672	gi|557411422|ref|WP_023413908.1|hypothetical protein [uncultured Thiohalocapsa sp. PB-PSB1] >gi|557034700|gb|ESQ12228.1| hypothetical protein N838_16930 [uncultured Thiohalocapsa sp. PB-PSB1]	9.71871e-22				KOG4650	8e-52	Predicted steroid reductase
TCONS_00000979	470
TCONS_00000980	2213
TCONS_00000981	1269	gi|167044885|gb|ABZ09552.1|putative ABC transporter [uncultured marine crenarchaeote HF4000_APKG8D22]	2.62644e-38	sp|Q63120|MRP2_RAT	7e-71	Canalicular multispecific organic anion transporter 1 OS=Rattus norvegicus GN=Abcc2 PE=2 SV=1	KOG0054	4e-67	Multidrug resistance-associated protein/mitoxantrone resistance protein, ABC superfamily							GO:0055085;GO:0016021;GO:0042626;GO:0006200;GO:0005524	transmembrane transport|integral component of membrane|ATPase activity, coupled to transmembrane movement of substances|ATP catabolic process|ATP binding
TCONS_00000982	378			sp|Q3E7A4|COXM2_YEAST	5e-11	COX assembly mitochondrial protein 2 OS=Saccharomyces cerevisiae (strain ATCC 204508 / S288c) GN=CMC2 PE=1 SV=1	KOG4148	1e-11	Uncharacterized conserved protein
TCONS_00000983	2054	gi|406871541|gb|EKD22323.1|hypothetical protein ACD_87C00045G0001, partial [uncultured bacterium]	7.33442e-49	sp|Q9WTR6|XCT_MOUSE	2e-67	Cystine/glutamate transporter OS=Mus musculus GN=Slc7a11 PE=1 SV=1	KOG1287	9e-66	Amino acid transporters
TCONS_00000984	903	gi|297172273|gb|ADI23251.1|NTP pyrophosphohydrolases including oxidative damage repair enzymes [uncultured nuHF2 cluster bacterium HF0770_13K08]	1.82849e-16	sp|Q9P791|YN8C_SCHPO	2e-50	Uncharacterized Nudix hydrolase P35G2.12 OS=Schizosaccharomyces pombe (strain 972 / ATCC 24843) GN=SPBP35G2.12 PE=3 SV=1	KOG3041	5e-51	Nucleoside diphosphate-sugar hydrolase of the MutT (NUDIX) family	ko00230	Purine metabolism	1	K01515	nudF	ADP-ribose pyrophosphatase	GO:0016787	hydrolase activity
TCONS_00000985	1479
TCONS_00000986	936
TCONS_00000987	1383	gi|406941742|gb|EKD74149.1|hypothetical protein ACD_45C00056G0005 [uncultured bacterium]	7.4281e-16	sp|Q66HG4|GALM_RAT	4e-07	Aldose 1-epimerase OS=Rattus norvegicus GN=Galm PE=1 SV=1	KOG1604	4e-08	Predicted mutarotase	ko00010;ko00052	Glycolysis / Gluconeogenesis|Galactose metabolism	2	K01785	galM, GALM	aldose 1-epimerase	GO:0030246;GO:0019318;GO:0016853	carbohydrate binding|hexose metabolic process|isomerase activity
TCONS_00000988	2050	gi|548169105|ref|WP_022390973.1|hypothetical protein [Tannerella sp. CAG:51] >gi|524678304|emb|CDD89659.1| putative uncharacterized protein [Tannerella sp. CAG:51]	1.42634e-107	sp|O86365|Y584_MYCTU	3e-52	Uncharacterized glycosidase Rv0584 OS=Mycobacterium tuberculosis GN=Rv0584 PE=3 SV=1
TCONS_00000989	3134	gi|524546520|emb|CDC78679.1|putative uncharacterized protein [Escherichia coli CAG:4]	2.20737e-45	sp|O42896|YBQ3_SCHPO	3e-49	Uncharacterized oxidoreductase C115.03 OS=Schizosaccharomyces pombe (strain 972 / ATCC 24843) GN=SPBC115.03 PE=3 SV=1	KOG2742	1e-49	Predicted oxidoreductase
TCONS_00000990	2755
TCONS_00000991	874
TCONS_00000992	462	gi|407008864|gb|EKE24137.1|5-hydroxyisourate hydrolase [uncultured bacterium]	4.41212e-20	sp|Q06S87|HIUH_DANRE	3e-27	5-hydroxyisourate hydrolase OS=Danio rerio GN=urah PE=1 SV=1	KOG3006	5e-17	Transthyretin and related proteins	ko00230	Purine metabolism	1	K07127	uraH, pucM, hiuH	5-hydroxyisourate hydrolase
TCONS_00000993	2321	gi|547755959|ref|WP_022168581.1|glutathione peroxidase [Clostridium sp. CAG:221] >gi|524360709|emb|CDB17081.1| glutathione peroxidase [Clostridium sp. CAG:221]	8.35464e-54	sp|P38143|GPX2_YEAST	6e-59	Glutathione peroxidase 2 OS=Saccharomyces cerevisiae (strain ATCC 204508 / S288c) GN=GPX2 PE=1 SV=1	KOG1651	1e-59	Glutathione peroxidase	ko00590;ko00480;ko04918	Arachidonic acid metabolism|Glutathione metabolism|Thyroid hormone synthesis	3	K00432	E1.11.1.9	glutathione peroxidase
TCONS_00000994	1358	gi|547478923|ref|WP_022096962.1|homocysteine/selenocysteine methylase (S-methylmethionine-dependent) [Streptococcus thermophilus CAG:236] >gi|524276545|emb|CDA40583.1| homocysteine/selenocysteine methylase (S-methylmethionine-dependent) [Streptococcus thermophilus CAG:236]	1.7475e-16	sp|Q9M1W4|HMT2_ARATH	8e-20	Homocysteine S-methyltransferase 2 OS=Arabidopsis thaliana GN=HMT-2 PE=1 SV=1	KOG1579	2e-20	Homocysteine S-methyltransferase	ko00270	Cysteine and methionine metabolism	1	K00547	mmuM	homocysteine S-methyltransferase
TCONS_00000995	1340	gi|547927727|ref|WP_022329766.1|polysaccharide deacetylase [Firmicutes bacterium CAG:313] >gi|524602090|emb|CDD21923.1| polysaccharide deacetylase [Firmicutes bacterium CAG:313]	5.25184e-15	sp|Q8DP63|PGDA_STRR6	2e-13	Peptidoglycan-N-acetylglucosamine deacetylase OS=Streptococcus pneumoniae (strain ATCC BAA-255 / R6) GN=pgdA PE=1 SV=1										GO:0016810;GO:0005975;GO:0004553;GO:0030247	hydrolase activity, acting on carbon-nitrogen (but not peptide) bonds|carbohydrate metabolic process|hydrolase activity, hydrolyzing O-glycosyl compounds|polysaccharide binding
TCONS_00000996	9268	gi|557399992|ref|WP_023410357.1|hypothetical protein [uncultured Thiohalocapsa sp. PB-PSB1] >gi|557039863|gb|ESQ16465.1| hypothetical protein N838_26415 [uncultured Thiohalocapsa sp. PB-PSB1]	7.94188e-51	sp|P42884|AAD14_YEAST	5e-108	Putative aryl-alcohol dehydrogenase AAD14 OS=Saccharomyces cerevisiae (strain ATCC 204508 / S288c) GN=AAD14 PE=1 SV=1	KOG1575	1e-108	Voltage-gated shaker-like K+ channel, subunit beta/KCNAB							GO:0055114;GO:0016491	oxidation-reduction process|oxidoreductase activity
TCONS_00000997	9910	gi|548242915|ref|WP_022461005.1|aryl-alcohol dehydrogenase (NADP(+)) [Blautia sp. CAG:37] >gi|524769210|emb|CDE64262.1| aryl-alcohol dehydrogenase (NADP(+)) [Blautia sp. CAG:37]	2.84038e-46	sp|P42884|AAD14_YEAST	5e-108	Putative aryl-alcohol dehydrogenase AAD14 OS=Saccharomyces cerevisiae (strain ATCC 204508 / S288c) GN=AAD14 PE=1 SV=1	KOG1575	1e-108	Voltage-gated shaker-like K+ channel, subunit beta/KCNAB							GO:0055114;GO:0016491	oxidation-reduction process|oxidoreductase activity
TCONS_00000998	1843	gi|547468947|ref|WP_022087796.1|adenosine deaminase [Lactobacillus amylovorus CAG:719] >gi|524264383|emb|CDA26836.1| adenosine deaminase [Lactobacillus amylovorus CAG:719]	4.70195e-16	sp|P58780|CECR1_PIG	7e-61	Adenosine deaminase CECR1 OS=Sus scrofa GN=CECR1 PE=2 SV=1	KOG1097	1e-59	Adenine deaminase/adenosine deaminase	ko00230	Purine metabolism	1	K19572	CECR1, ADA2	adenosine deaminase CECR1
TCONS_00000999	2674			sp|Q3SWX0|NIPA2_BOVIN	4e-63	Magnesium transporter NIPA2 OS=Bos taurus GN=NIPA2 PE=2 SV=1	KOG2922	3e-63	Uncharacterized conserved protein
TCONS_00001000	1741	gi|534501450|gb|AGU10659.1|Mitochondrial carrier protein [uncultured organism]	2.78323e-08	sp|Q4PDL5|S2538_USTMA	0		KOG0766	2e-45	Predicted mitochondrial carrier protein
TCONS_00001001	609
TCONS_00001002	1265	gi|406885035|gb|EKD32326.1|hypothetical protein ACD_77C00120G0015 [uncultured bacterium]	2.07866e-15	sp|Q92249|ERP38_NEUCR	3e-89	Protein disulfide-isomerase erp38 OS=Neurospora crassa (strain ATCC 24698 / 74-OR23-1A / CBS 708.71 / DSM 1257 / FGSC 987) GN=erp38 PE=2 SV=2	KOG0191	1e-85	Thioredoxin/protein disulfide isomerase	ko04141	Protein processing in endoplasmic reticulum	1	K09584	PDIA6, TXNDC7	protein disulfide-isomerase A6	GO:0045454;GO:0009055;GO:0016853;GO:0015035;GO:0006662	cell redox homeostasis|electron carrier activity|isomerase activity|protein disulfide oxidoreductase activity|glycerol ether metabolic process
TCONS_00001003	2520			sp|O74963|NCA2_SCHPO	2e-43	Nuclear control of ATPase protein 2 OS=Schizosaccharomyces pombe (strain 972 / ATCC 24843) GN=nca2 PE=3 SV=1
TCONS_00001004	2284	gi|524856463|emb|CCX57845.1|putative uncharacterized protein [Blautia hydrogenotrophica CAG:147]	1.12368e-38	sp|Q5E9N4|AADAT_BOVIN	6e-78	Kynurenine/alpha-aminoadipate aminotransferase, mitochondrial OS=Bos taurus GN=AADAT PE=2 SV=1	KOG0634	7e-77	Aromatic amino acid aminotransferase and related proteins	ko00380	Tryptophan metabolism	1	K14265	Tam1	tryptophan aminotransferase	GO:0030170;GO:0009058;GO:0008483	pyridoxal phosphate binding|biosynthetic process|transaminase activity
TCONS_00001005	1460			sp|Q9Y7U1|SFK1_SCHPO	8e-19	Protein sfk1 OS=Schizosaccharomyces pombe (strain 972 / ATCC 24843) GN=sfk1 PE=3 SV=1
TCONS_00001006	1698	gi|349858899|gb|AEQ20505.1|metallo-beta-lactamase superfamily protein [uncultured bacterium CSL144]	9.85863e-32	sp|Q561R9|LACB2_RAT	1e-38	Beta-lactamase-like protein 2 OS=Rattus norvegicus GN=Lactb2 PE=2 SV=1	KOG0813	2e-35	Glyoxylase							GO:0016787	hydrolase activity
TCONS_00001007	1210	gi|322511080|gb|ADX06393.1|putative Erv family thiol oxidoreductase [Organic Lake phycodnavirus 2]	6.8553e-10	sp|Q12284|ERV2_YEAST	3e-36	FAD-linked sulfhydryl oxidase ERV2 OS=Saccharomyces cerevisiae (strain ATCC 204508 / S288c) GN=ERV2 PE=1 SV=1	KOG3355	6e-37	Mitochondrial sulfhydryl oxidase involved in the biogenesis of cytosolic Fe/S proteins
TCONS_00001008	1444	gi|689678462|emb|CEF48737.1|unnamed protein product [uncultured bacterium]	1.04149e-10	sp|Q96C23|GALM_HUMAN	2e-07	Aldose 1-epimerase OS=Homo sapiens GN=GALM PE=1 SV=1	KOG1604	3e-10	Predicted mutarotase
TCONS_00001009	2079	gi|547785944|ref|WP_022196591.1|permease of the major facilitator superfamily [Azospirillum sp. CAG:239] >gi|524404337|emb|CDB53249.1| permease of the major facilitator superfamily [Azospirillum sp. CAG:239]	4.70454e-08	sp|P38318|YB70_YEAST	3e-123	Uncharacterized membrane protein YBR220C OS=Saccharomyces cerevisiae (strain ATCC 204508 / S288c) GN=YBR220C PE=1 SV=1	KOG3574	8e-124	Acetyl-CoA transporter
TCONS_00001010	1329	gi|547611990|ref|WP_022117349.1|3-oxoacyl-[acyl-carrier-protein] reductase [Clostridium sp. CAG:169] >gi|524302885|emb|CDA61661.1| 3-oxoacyl-[acyl-carrier-protein] reductase [Clostridium sp. CAG:169]	6.37576e-10	sp|Q5RCU5|CBR1_PONAB	8e-23	Carbonyl reductase [NADPH] 1 OS=Pongo abelii GN=CBR1 PE=2 SV=3	KOG1208	3e-23	Dehydrogenases with different specificities (related to short-chain alcohol dehydrogenases)
TCONS_00001011	867
TCONS_00001012	3014
TCONS_00001013	1157	gi|636668924|gb|AIA11654.1|short chain dehydrogenase, partial [uncultured bacterium]	6.79183e-83	sp|Q9X248|FABG_THEMA	6e-45	3-oxoacyl-[acyl-carrier-protein] reductase FabG OS=Thermotoga maritima (strain ATCC 43589 / MSB8 / DSM 3109 / JCM 10099) GN=fabG PE=3 SV=1	KOG1200	1e-35	Mitochondrial/plastidial beta-ketoacyl-ACP reductase							GO:0006633;GO:0004316;GO:0051287;GO:0055114	fatty acid biosynthetic process|3-oxoacyl-[acyl-carrier-protein] reductase (NADPH) activity|NAD binding|oxidation-reduction process
TCONS_00001014	3305	gi|406893653|gb|EKD38658.1|hypothetical protein ACD_75C00653G0002 [uncultured bacterium]	3.13315e-67	sp|Q01662|MAP1_YEAST	2e-94	Methionine aminopeptidase 1 OS=Saccharomyces cerevisiae (strain ATCC 204508 / S288c) GN=MAP1 PE=1 SV=2	KOG2738	4e-95	Putative methionine aminopeptidase							GO:0046872;GO:0009987;GO:0006508;GO:0008235;GO:0004177	metal ion binding|cellular process|proteolysis|metalloexopeptidase activity|aminopeptidase activity
TCONS_00001015	3327	gi|406893653|gb|EKD38658.1|hypothetical protein ACD_75C00653G0002 [uncultured bacterium]	8.55602e-67	sp|Q01662|MAP1_YEAST	5e-93	Methionine aminopeptidase 1 OS=Saccharomyces cerevisiae (strain ATCC 204508 / S288c) GN=MAP1 PE=1 SV=2	KOG2738	1e-93	Putative methionine aminopeptidase							GO:0046872;GO:0009987;GO:0006508;GO:0008235;GO:0004177	metal ion binding|cellular process|proteolysis|metalloexopeptidase activity|aminopeptidase activity
TCONS_00001016	463
TCONS_00001017	1834	gi|636675770|gb|AIA16146.1|Protein of unknown function (DUF938) [uncultured bacterium]	2.4701e-16	sp|P42938|TDA10_YEAST	2e-40	Probable ATP-dependent kinase TDA10 OS=Saccharomyces cerevisiae (strain ATCC 204508 / S288c) GN=TDA10 PE=1 SV=1	KOG2878	6e-41	Predicted kinase	ko00260;ko00630;ko00561;ko01200	Glycine, serine and threonine metabolism|Glyoxylate and dicarboxylate metabolism|Glycerolipid metabolism|Carbon metabolism	4	K15918	GLYK	D-glycerate 3-kinase
TCONS_00001018	6801
TCONS_00001019	2952			sp|Q9USS6|PPA4_SCHPO	1e-58	Probable acid phosphatase SPBC4.06 OS=Schizosaccharomyces pombe (strain 972 / ATCC 24843) GN=SPBC4.06 PE=3 SV=1	KOG3720	2e-59	Lysosomal & prostatic acid phosphatases	ko05152;ko00627	Tuberculosis|Aminobenzoate degradation	2	K01078	E3.1.3.2	acid phosphatase
TCONS_00001020	903			sp|Q944J0|SPCS1_ARATH	8e-10	Probable signal peptidase complex subunit 1 OS=Arabidopsis thaliana GN=At2g22425 PE=2 SV=1	KOG4112	4e-08	Signal peptidase subunit	ko03060	Protein export	1	K12946	SPCS1	signal peptidase complex subunit 1
TCONS_00001021	2345	gi|297183225|gb|ADI19365.1|predicted hydrolase (had superfamily) [uncultured Chloroflexi bacterium HF0500_03M05]	1.22888e-07	sp|Q04223|YM14_YEAST	9e-17	Uncharacterized protein YMR130W OS=Saccharomyces cerevisiae (strain ATCC 204508 / S288c) GN=YMR130W PE=1 SV=1	KOG3085	2e-17	Predicted hydrolase (HAD superfamily)
TCONS_00001022	2648			sp|Q500Z2|ZDH20_ARATH	3e-22	Probable protein S-acyltransferase 15 OS=Arabidopsis thaliana GN=PAT15 PE=2 SV=1	KOG1315	1e-22	Predicted DHHC-type Zn-finger protein
TCONS_00001023	2436			sp|Q4X0X6|EXO70_ASPFU	6e-30	Exocyst complex protein exo70 OS=Neosartorya fumigata (strain ATCC MYA-4609 / Af293 / CBS 101355 / FGSC A1100) GN=exo70 PE=3 SV=1	KOG2344	8e-13	Exocyst component protein and related proteins	ko04910	Insulin signaling pathway	1	K07195	EXOC7, EXO70	exocyst complex component 7
TCONS_00001024	1516	gi|406973449|gb|EKD96876.1|hypothetical protein ACD_23C01206G0002 [uncultured bacterium]	2.80645e-91	sp|P33291|THIKB_CANTR	2e-111	3-ketoacyl-CoA thiolase B, peroxisomal OS=Candida tropicalis PE=3 SV=1	KOG1389	2e-110	3-oxoacyl CoA thiolase	ko04146;ko00280;ko00071;ko00592;ko01040;ko01212;ko03320	Peroxisome|Valine, leucine and isoleucine degradation|Fatty acid degradation|alpha-Linolenic acid metabolism|Biosynthesis of unsaturated fatty acids|Fatty acid metabolism|PPAR signaling pathway	7	K07513	ACAA1	acetyl-CoA acyltransferase 1	GO:0016747;GO:0008152	transferase activity, transferring acyl groups other than amino-acyl groups|metabolic process
TCONS_00001025	2323	gi|547840108|ref|WP_022247731.1|na+ dependent nucleoside transporter domain protein [Clostridium sp. CAG:306] >gi|524475538|emb|CDC20686.1| na+ dependent nucleoside transporter domain protein [Clostridium sp. CAG:306]	9.47058e-52	sp|Q9ERH8|S28A3_MOUSE	4e-59	Solute carrier family 28 member 3 OS=Mus musculus GN=Slc28a3 PE=2 SV=1	KOG3747	4e-58	Concentrative Na+-nucleoside cotransporter CNT1/CNT2							GO:0016020;GO:0005415;GO:0001882;GO:0006810	membrane|nucleoside:sodium symporter activity|nucleoside binding|transport
TCONS_00001026	1633
TCONS_00001027	2024			sp|P87308|LSB5_SCHPO	1e-38	Protein lsb5 OS=Schizosaccharomyces pombe (strain 972 / ATCC 24843) GN=lsb5 PE=3 SV=1	KOG1087	4e-39	Cytosolic sorting protein GGA2/TOM1
TCONS_00001028	2116
TCONS_00001029	1274
TCONS_00001030	1155	gi|406910416|gb|EKD50444.1|sterol-binding protein [uncultured bacterium]	3.51586e-08	sp|P97852|DHB4_RAT	3e-11	Peroxisomal multifunctional enzyme type 2 OS=Rattus norvegicus GN=Hsd17b4 PE=1 SV=3	KOG4170	8e-14	2-enoyl-CoA hydratase/3-hydroxyacyl-CoA dehydrogenase/Peroxisomal 3-ketoacyl-CoA-thiolase, sterol-binding domain and related enzymes
TCONS_00001031	1573	gi|167041462|gb|ABZ06213.1|putative alpha/beta hydrolase fold [uncultured marine microorganism HF4000_007D16]	3.56594e-49	sp|Q5NR05|METX_ZYMMO	9e-18	Homoserine O-acetyltransferase OS=Zymomonas mobilis subsp. mobilis (strain ATCC 31821 / ZM4 / CP4) GN=metX PE=3 SV=1				ko00270	Cysteine and methionine metabolism	1	K00641	metX	homoserine O-acetyltransferase	GO:0005737;GO:0009086;GO:0004414	cytoplasm|methionine biosynthetic process|homoserine O-acetyltransferase activity
TCONS_00001032	1353	gi|636671698|gb|AIA13409.1|phenazine biosynthesis protein, PhzF family [uncultured bacterium]	1.30457e-47	sp|P38765|YHI9_YEAST	6e-31	Uncharacterized isomerase YHI9 OS=Saccharomyces cerevisiae (strain ATCC 204508 / S288c) GN=YHI9 PE=1 SV=1	KOG3033	1e-31	Predicted PhzC/PhzF-type epimerase
TCONS_00001033	659
TCONS_00001034	1570			sp|Q5U680|SAMC_MOUSE	5e-24	S-adenosylmethionine mitochondrial carrier protein OS=Mus musculus GN=Slc25a26 PE=2 SV=2	KOG0768	3e-21	Mitochondrial carrier protein PET8
TCONS_00001035	2227			sp|Q4PDF6|SLX1_USTMA	0	Structure-specific endonuclease subunit SLX1 OS=Ustilago maydis (strain 521 / FGSC 9021) GN=SLX1 PE=3 SV=1	KOG3005	8e-23	GIY-YIG type nuclease	ko03460	Fanconi anemia pathway	1	K15078	SLX1	structure-specific endonuclease subunit SLX1
TCONS_00001036	2019	gi|547218443|ref|WP_021958586.1|putative carbohydrate kinase [Brachyspira sp. CAG:700] >gi|524098600|emb|CCY75136.1| putative carbohydrate kinase [Brachyspira sp. CAG:700]	1.02554e-100	sp|Q04585|YDR09_YEAST	3e-147	Uncharacterized sugar kinase YDR109C OS=Saccharomyces cerevisiae (strain ATCC 204508 / S288c) GN=YDR109C PE=1 SV=1	KOG2517	7e-148	Ribulose kinase and related carbohydrate kinases
TCONS_00001037	1156	gi|411001088|gb|AFV98815.1|alcohol dehydrogenase [uncultured bacterium T3_7_42578]	1.3885e-57	sp|P25377|ADH7_YEAST	6e-79	NADP-dependent alcohol dehydrogenase 7 OS=Saccharomyces cerevisiae (strain ATCC 204508 / S288c) GN=ADH7 PE=1 SV=1	KOG0023	2e-79	Alcohol dehydrogenase, class V	ko00010;ko00040;ko00561;ko01220;ko00930	Glycolysis / Gluconeogenesis|Pentose and glucuronate interconversions|Glycerolipid metabolism|Degradation of aromatic compounds|Caprolactam degradation	5	K00002	AKR1A1, adh	alcohol dehydrogenase (NADP+)	GO:0008270;GO:0048037;GO:0016616;GO:0055114	zinc ion binding|cofactor binding|oxidoreductase activity, acting on the CH-OH group of donors, NAD or NADP as acceptor|oxidation-reduction process
TCONS_00001038	1049	gi|752446215|gb|AJG38074.1|arsenite resistance protein ArsB [Geobacillus sp. enrichment culture clone fosmid MGS-MG1]	9.11099e-33	sp|Q06598|ARR3_YEAST	1e-39	Arsenical-resistance protein 3 OS=Saccharomyces cerevisiae (strain ATCC 204508 / S288c) GN=ARR3 PE=1 SV=1										GO:0008508;GO:0016021;GO:0006814	bile acid:sodium symporter activity|integral component of membrane|sodium ion transport
TCONS_00001039	862
TCONS_00001040	490
TCONS_00001041	2786			sp|Q10264|PSO2_SCHPO	1e-44	DNA cross-link repair protein pso2/snm1 OS=Schizosaccharomyces pombe (strain 972 / ATCC 24843) GN=pso2 PE=3 SV=3	KOG1361	4e-45	Predicted hydrolase involved in interstrand cross-link repair
TCONS_00001042	748
TCONS_00001043	2215	gi|406967041|gb|EKD92240.1|hypothetical protein ACD_29C00103G0002, partial [uncultured bacterium]	6.67448e-12	sp|O94342|YHM9_SCHPO	3e-72	Probable metabolite transport protein C1271.09 OS=Schizosaccharomyces pombe (strain 972 / ATCC 24843) GN=SPBC1271.09 PE=3 SV=1	KOG0252	8e-73	Inorganic phosphate transporter
TCONS_00001044	1347
TCONS_00001045	3290
TCONS_00001046	1857	gi|558591202|ref|WP_023503928.1|Choline dehydrogenase related flavoprotein [uncultured archaeon A07HN63] >gi|557614568|gb|ESS08133.1| Choline dehydrogenase related flavoprotein [uncultured archaeon A07HN63]	8.68188e-96	sp|P64264|Y1310_MYCBO	5e-89	Uncharacterized GMC-type oxidoreductase Mb1310 OS=Mycobacterium bovis (strain ATCC BAA-935 / AF2122/97) GN=Mb1310 PE=3 SV=1	KOG1238	8e-72	Glucose dehydrogenase/choline dehydrogenase/mandelonitrile lyase (GMC oxidoreductase family)	ko00260	Glycine, serine and threonine metabolism	1	K00108	betA, CHDH	choline dehydrogenase	GO:0050660;GO:0019285;GO:0008812;GO:0055114	flavin adenine dinucleotide binding|glycine betaine biosynthetic process from choline|choline dehydrogenase activity|oxidation-reduction process
TCONS_00001047	2222			sp|P53980|YNB1_YEAST	9e-42	Uncharacterized protein YNL011C OS=Saccharomyces cerevisiae (strain ATCC 204508 / S288c) GN=YNL011C PE=1 SV=1
TCONS_00001048	3642
TCONS_00001049	972			sp|Q0TVF9|ALG3_PHANO	3e-50	Dol-P-Man:Man(5)GlcNAc(2)-PP-Dol alpha-1,3-mannosyltransferase OS=Phaeosphaeria nodorum (strain SN15 / ATCC MYA-4574 / FGSC 10173) GN=ALG3 PE=3 SV=2
TCONS_00001050	1607			sp|O94280|YGX1_SCHPO	2e-09	UPF0674 endoplasmic reticulum membrane protein C2G5.01 OS=Schizosaccharomyces pombe (strain 972 / ATCC 24843) GN=SPBC2G5.01 PE=3 SV=1	KOG2357	5e-10	Uncharacterized conserved protein
TCONS_00001051	1253
TCONS_00001052	1509	gi|524236408|emb|CDA02555.1|putative uncharacterized protein [Klebsiella variicola CAG:634]	4.59609e-61	sp|O94564|YGD6_SCHPO	4e-76	Zinc-type alcohol dehydrogenase-like protein C1773.06c OS=Schizosaccharomyces pombe (strain 972 / ATCC 24843) GN=SPBC1773.06c PE=3 SV=1	KOG1198	1e-76	Zinc-binding oxidoreductase							GO:0008270;GO:0016491;GO:0055114	zinc ion binding|oxidoreductase activity|oxidation-reduction process
TCONS_00001053	2036			sp|P30574|CBPY_CANAX	1e-121	Carboxypeptidase Y OS=Candida albicans GN=CPY1 PE=2 SV=2	KOG1282	3e-108	Serine carboxypeptidases (lysosomal cathepsin A)	ko04142;ko04614	Lysosome|Renin-angiotensin system	2	K13289	CTSA	cathepsin A (carboxypeptidase C)
TCONS_00001054	1170			sp|P52718|PEPF_ASPNG	1e-52	Serine-type carboxypeptidase F OS=Aspergillus niger GN=pepF PE=1 SV=3	KOG1282	7e-08	Serine carboxypeptidases (lysosomal cathepsin A)
TCONS_00001055	1165
TCONS_00001056	4818	gi|546456280|ref|WP_021863576.1|sugar transporter [Clostridium sp. CAG:715] >gi|523996248|emb|CCX79408.1| sugar transporter [Clostridium sp. CAG:715]	5.12765e-27	sp|P15325|QUTD_EMENI	2e-47	Quinate permease OS=Emericella nidulans (strain FGSC A4 / ATCC 38163 / CBS 112.46 / NRRL 194 / M139) GN=qutD PE=1 SV=2	KOG0254	1e-34	Predicted transporter (major facilitator superfamily)
TCONS_00001057	3043
TCONS_00001058	960
TCONS_00001059	1516	gi|406910095|gb|EKD50196.1|hypothetical protein ACD_62C00615G0002 [uncultured bacterium]	1.68196e-15
TCONS_00001060	1594			sp|Q9USW3|YHZ7_SCHPO	2e-39	Probable glycosidase C21B10.07 OS=Schizosaccharomyces pombe (strain 972 / ATCC 24843) GN=SPBC21B10.07 PE=3 SV=1
TCONS_00001061	3992	gi|636671281|gb|AIA13136.1|AAA domain protein [uncultured bacterium]	7.5386e-09	sp|Q7Z9I0|YHA8_SCHPO	1e-77	Uncharacterized MFS-type transporter C409.08 OS=Schizosaccharomyces pombe (strain 972 / ATCC 24843) GN=SPBC409.08 PE=3 SV=1	KOG0255	3e-78	Synaptic vesicle transporter SVOP and related transporters (major facilitator superfamily)
TCONS_00001062	1947	gi|558591119|ref|WP_023503845.1|glycosyltransferase [uncultured archaeon A07HN63] >gi|557614476|gb|ESS08041.1| glycosyltransferase [uncultured archaeon A07HN63]	1.66832e-18	sp|P58931|BCSA_PSEFS	3e-13	Cellulose synthase catalytic subunit [UDP-forming] OS=Pseudomonas fluorescens (strain SBW25) GN=bcsA PE=3 SV=2										GO:0016740	transferase activity
TCONS_00001063	1394	gi|524002688|emb|CCX86296.1|succinyl-CoA ligase [ADP-forming] subunit beta [Parasutterella excrementihominis CAG:233]	3.13032e-33	sp|A8A8L8|SUCC_IGNH4	1e-35	Succinyl-CoA ligase [ADP-forming] subunit beta OS=Ignicoccus hospitalis (strain KIN4/I / DSM 18386 / JCM 14125) GN=sucC PE=3 SV=1	KOG2799	3e-29	Succinyl-CoA synthetase, beta subunit	ko00020;ko00640;ko01200	Citrate cycle (TCA cycle)|Propanoate metabolism|Carbon metabolism	3	K01900	LSC2	succinyl-CoA synthetase beta subunit	GO:0030145;GO:0005524;GO:0000287;GO:0006099;GO:0004775	manganese ion binding|ATP binding|magnesium ion binding|tricarboxylic acid cycle|succinate-CoA ligase (ADP-forming) activity
TCONS_00001064	923			sp|Q4PDA7|MED10_USTMA	4e-72	Mediator of RNA polymerase II transcription subunit 10 OS=Ustilago maydis (strain 521 / FGSC 9021) GN=NUT2 PE=3 SV=1	KOG3046	3e-12	Transcription factor, subunit of SRB subcomplex of RNA polymerase II
TCONS_00001065	3481	gi|548244382|ref|WP_022462351.1|aspartyl-tRNA synthetase archaeal type [Blautia sp. CAG:37] >gi|524768304|emb|CDE66367.1| aspartyl-tRNA synthetase archaeal type [Blautia sp. CAG:37]	7.42626e-78	sp|O74407|SYDC_SCHPO	6e-133	Aspartate--tRNA ligase, cytoplasmic OS=Schizosaccharomyces pombe (strain 972 / ATCC 24843) GN=dps1 PE=1 SV=1	KOG0556	1e-133	Aspartyl-tRNA synthetase
TCONS_00001066	1562			sp|Q5ACP5|PGA12_CANAL	9e-38	Phosphomutase-like protein 3 OS=Candida albicans (strain SC5314 / ATCC MYA-2876) GN=PGA12 PE=1 SV=1	KOG4754	2e-29	Predicted phosphoglycerate mutase
TCONS_00001067	2750	gi|308275104|emb|CBX31703.1|hypothetical protein N47_E52150 [uncultured Desulfobacterium sp.]	2.73424e-09	sp|Q9URW6|YIE2_SCHPO	1e-28	SH3 domain-containing protein PJ696.02 OS=Schizosaccharomyces pombe (strain 972 / ATCC 24843) GN=SPAPJ696.02 PE=1 SV=1	KOG1843	3e-29	Uncharacterized conserved protein
TCONS_00001068	1713	gi|297183259|gb|ADI19397.1|enoyl-CoA hydratase/carnithine racemase [uncultured Pseudomonadales bacterium HF0500_12O04]	2.45812e-39	sp|O35459|ECH1_MOUSE	9e-52	Delta(3,5)-Delta(2,4)-dienoyl-CoA isomerase, mitochondrial OS=Mus musculus GN=Ech1 PE=1 SV=1	KOG1681	2e-50	Enoyl-CoA isomerase	ko04146	Peroxisome	1	K12663	ECH1	delta(3,5)-Delta(2,4)-dienoyl-CoA isomerase	GO:0003824;GO:0008152	catalytic activity|metabolic process
TCONS_00001069	1962			sp|Q5ZMJ9|SRRM1_CHICK	1e-30	Serine/arginine repetitive matrix protein 1 OS=Gallus gallus GN=SRRM1 PE=2 SV=1	KOG2146	1e-31	Splicing coactivator SRm160/300, subunit SRm160 (contains PWI domain)	ko03013;ko03015	RNA transport|mRNA surveillance pathway	2	K13171	SRRM1, SRM160	serine/arginine repetitive matrix protein 1
TCONS_00001070	504
TCONS_00001071	3310	gi|636674642|gb|AIA15394.1|Tetracycline_Resistance_MFS_Efflux_Pump [uncultured bacterium]	3.29495e-08
TCONS_00001072	2043	gi|547791947|ref|WP_022202092.1|xylulokinase [Clostridium clostridioforme CAG:132] >gi|524415129|emb|CDB62251.1| xylulokinase [Clostridium clostridioforme CAG:132]	1.13796e-09	sp|Q4WUV8|XKS1_ASPFU	2e-105	Probable D-xylulose kinase A OS=Neosartorya fumigata (strain ATCC MYA-4609 / Af293 / CBS 101355 / FGSC A1100) GN=xkiA PE=2 SV=1	KOG2531	9e-105	Sugar (pentulose and hexulose) kinases
TCONS_00001073	1888	gi|451936934|gb|AGF87244.1|CoA-transferase [uncultured organism]	1.42006e-103	sp|Q9HAC7|SUCHY_HUMAN	2e-133	Succinate--hydroxymethylglutarate CoA-transferase OS=Homo sapiens GN=C7orf10 PE=1 SV=2	KOG3957	4e-115	Predicted L-carnitine dehydratase/alpha-methylacyl-CoA racemase							GO:0008152;GO:0016740	metabolic process|transferase activity
TCONS_00001074	974			sp|Q8VD57|SFT2B_MOUSE	5e-07	Vesicle transport protein SFT2B OS=Mus musculus GN=Sft2d2 PE=1 SV=1	KOG2887	3e-07	Membrane protein involved in ER to Golgi transport
TCONS_00001075	2448			sp|Q4PD88|ERT1_USTMA	0	Transcription activator of gluconeogenesis ERT1 OS=Ustilago maydis (strain 521 / FGSC 9021) GN=ERT1 PE=3 SV=1
TCONS_00001076	1746	gi|524546747|emb|CDC77696.1|ureidoglycolate hydrolase [Escherichia coli CAG:4]	8.3976e-16	sp|Q4PD88|ERT1_USTMA	6e-48	Transcription activator of gluconeogenesis ERT1 OS=Ustilago maydis (strain 521 / FGSC 9021) GN=ERT1 PE=3 SV=1				ko00230	Purine metabolism	1	K01483	allA	ureidoglycolate lyase
TCONS_00001077	2031
TCONS_00001078	2387	gi|547218975|ref|WP_021959078.1|glpF Glycerol uptake facilitator-like permease [Brachyspira sp. CAG:700] >gi|524098012|emb|CCY76086.1| glpF Glycerol uptake facilitator-like permease [Brachyspira sp. CAG:700]	2.7611e-29	sp|P43549|YFF4_YEAST	2e-56	Uncharacterized membrane protein YFL054C OS=Saccharomyces cerevisiae (strain ATCC 204508 / S288c) GN=YFL054C PE=1 SV=1	KOG0224	4e-57	Aquaporin (major intrinsic protein family)							GO:0016021;GO:0006810;GO:0005215	integral component of membrane|transport|transporter activity
TCONS_00001079	2996	gi|547658854|ref|WP_022123504.1|DNA mismatch repair protein MutL [Clostridium sp. CAG:510] >gi|524309495|emb|CDA69431.1| dNA mismatch repair protein MutL [Clostridium sp. CAG:510]	4.3922e-33	sp|Q941I6|PMS1_ARATH	5e-93	DNA mismatch repair protein PMS1 OS=Arabidopsis thaliana GN=PMS1 PE=1 SV=1	KOG1978	2e-86	DNA mismatch repair protein - MLH2/PMS1/Pms2 family	ko03430;ko03460	Mismatch repair|Fanconi anemia pathway	2	K10858	PMS2	DNA mismatch repair protein PMS2
TCONS_00001080	1019
TCONS_00001081	3193	gi|282936138|gb|ADB04326.1|putative 3-hydroxybutyryl-CoA dehydratase [bacterium enrichment culture clone N47] >gi|308274026|emb|CBX30625.1| 3-hydroxybutyryl-CoA dehydratase [uncultured Desulfobacterium sp.]	2.03448e-34	sp|P32360|ERG2_USTMA	4e-159	C-8 sterol isomerase OS=Ustilago maydis (strain 521 / FGSC 9021) GN=ERG2 PE=3 SV=1	KOG1679	7e-58	Enoyl-CoA hydratase	ko00100	Steroid biosynthesis	1	K09829	ERG2	C-8 sterol isomerase	GO:0003824;GO:0008152	catalytic activity|metabolic process
TCONS_00001082	913	gi|512175942|ref|WP_016407880.1|enoyl-CoA hydratase/isomerase [Firmicutes bacterium CAG:102] >gi|511539718|emb|CCX40440.1| enoyl-CoA hydratase/isomerase [Firmicutes bacterium CAG:102]	5.10118e-07	sp|Q9JLZ3|AUHM_MOUSE	2e-12	Methylglutaconyl-CoA hydratase, mitochondrial OS=Mus musculus GN=Auh PE=1 SV=1	KOG1679	2e-16	Enoyl-CoA hydratase	ko00280	Valine, leucine and isoleucine degradation	1	K05607	AUH	methylglutaconyl-CoA hydratase
TCONS_00001083	2735	gi|374850444|dbj|BAL53433.1|long-chain acyl-CoA synthetase [uncultured crenarchaeote]	2.67206e-54	sp|Q54P77|4CL1_DICDI	7e-68	Probable 4-coumarate--CoA ligase 1 OS=Dictyostelium discoideum GN=4cl1 PE=3 SV=1	KOG1176	1e-60	Acyl-CoA synthetase							GO:0016874;GO:0008152	ligase activity|metabolic process
TCONS_00001084	1430	gi|698628275|gb|AIT98391.1|epoxide hydrolase [uncultured bacterium]	3.23782e-44	sp|Q06816|HYEP_STIAD	2e-44	Putative epoxide hydrolase OS=Stigmatella aurantiaca (strain DW4/3-1) GN=STAUR_4299 PE=3 SV=2	KOG2565	8e-40	Predicted hydrolases or acyltransferases (alpha/beta hydrolase superfamily)
TCONS_00001085	1794			sp|Q12405|LPX1_YEAST	6e-08	Peroxisomal membrane protein LPX1 OS=Saccharomyces cerevisiae (strain ATCC 204508 / S288c) GN=LPX1 PE=1 SV=1
TCONS_00001086	1549	gi|547284388|ref|WP_022017675.1|membrane dipeptidase [Bacteroides sp. CAG:545] >gi|524174043|emb|CCZ43908.1| membrane dipeptidase [Bacteroides sp. CAG:545]	9.96907e-45	sp|D4B2N2|DPEP1_ARTBC	1e-83	Putative dipeptidase ARB_02715 OS=Arthroderma benhamiae (strain ATCC MYA-4681 / CBS 112371) GN=ARB_02715 PE=3 SV=1	KOG4127	1e-81	Renal dipeptidase
TCONS_00001087	3025
TCONS_00001088	1521	gi|558593869|ref|WP_023506579.1|catalase/peroxidase HPI [uncultured archaeon A07HR60] >gi|557617033|gb|ESS10562.1| catalase/peroxidase HPI [uncultured archaeon A07HR60]	2.43034e-20	sp|Q4PD66|CCPR2_USTMA	0	Putative heme-binding peroxidase OS=Ustilago maydis (strain 521 / FGSC 9021) GN=CCP2 PE=3 SV=1										GO:0046872;GO:0042744;GO:0020037;GO:0004096;GO:0055114	metal ion binding|hydrogen peroxide catabolic process|heme binding|catalase activity|oxidation-reduction process
TCONS_00001089	1277
TCONS_00001090	1712	gi|524235560|emb|CDA03367.1|glycosyl hydrolase family 88 [Klebsiella variicola CAG:634]	1.18693e-109	sp|O31521|URHG1_BACSU	9e-28	Unsaturated rhamnogalacturonyl hydrolase YesR OS=Bacillus subtilis (strain 168) GN=yesR PE=1 SV=1
TCONS_00001091	1638	gi|547451070|ref|WP_022070638.1|uV damage endonuclease UvdE [Clostridium bartlettii CAG:1329] >gi|524245873|emb|CDA10735.1| uV damage endonuclease UvdE [Clostridium bartlettii CAG:1329]	3.04548e-29	sp|Q01408|UVE1_NEUCR	9e-62	UV-damage endonuclease OS=Neurospora crassa (strain ATCC 24698 / 74-OR23-1A / CBS 708.71 / DSM 1257 / FGSC 987) GN=uve-1 PE=2 SV=2										GO:0004519;GO:0006289;GO:0009411	endonuclease activity|nucleotide-excision repair|response to UV
TCONS_00001092	2566	gi|547830624|ref|WP_022238695.1|hypothetical protein [Clostridium sp. CAG:343] >gi|524463326|emb|CDC07105.1| putative uncharacterized protein [Clostridium sp. CAG:343]	1.7054e-07	sp|Q6PAV2|HERC4_MOUSE	7e-09	Probable E3 ubiquitin-protein ligase HERC4 OS=Mus musculus GN=Herc4 PE=2 SV=2	KOG1426	2e-07	FOG: RCC1 domain
TCONS_00001093	1259			sp|Q5WRN3|N6MT2_CAEEL	7e-20	N(6)-adenine-specific DNA methyltransferase 2 homolog OS=Caenorhabditis elegans GN=M142.8 PE=3 SV=1	KOG3350	2e-20	Uncharacterized conserved protein
TCONS_00001094	3434	gi|558593599|ref|WP_023506309.1|Zn-dependent alcohol dehydrogenase [uncultured archaeon A07HR60] >gi|557616754|gb|ESS10283.1| Zn-dependent alcohol dehydrogenase [uncultured archaeon A07HR60]	3.72301e-38	sp|Q9P6C8|ADH1_NEUCR	5e-106	Alcohol dehydrogenase 1 OS=Neurospora crassa (strain ATCC 24698 / 74-OR23-1A / CBS 708.71 / DSM 1257 / FGSC 987) GN=adh-1 PE=3 SV=1	KOG0023	4e-92	Alcohol dehydrogenase, class V	ko00350;ko00010;ko00071;ko00830;ko01220;ko00625;ko00626;ko00980;ko00982	Tyrosine metabolism|Glycolysis / Gluconeogenesis|Fatty acid degradation|Retinol metabolism|Degradation of aromatic compounds|Chloroalkane and chloroalkene degradation|Naphthalene degradation|Metabolism of xenobiotics by cytochrome P450|Drug metabolism - cytochrome P450	9	K13953	adhP	alcohol dehydrogenase, propanol-preferring	GO:0008270;GO:0016491;GO:0055114	zinc ion binding|oxidoreductase activity|oxidation-reduction process
TCONS_00001095	2781	gi|548222297|ref|WP_022441392.1|malonyl CoA-acyl carrier protein transacylase [Clostridium sp. CAG:768] >gi|524744805|emb|CDE43374.1| malonyl CoA-acyl carrier protein transacylase [Clostridium sp. CAG:768]	1.09788e-21	sp|P71019|FABD_BACSU	4e-14	Malonyl CoA-acyl carrier protein transacylase OS=Bacillus subtilis (strain 168) GN=fabD PE=3 SV=2	KOG2926	2e-08	Malonyl-CoA:ACP transacylase
TCONS_00001096	3268	gi|794202064|gb|AKA48512.1|hypothetical protein IX51_04685 [uncultured archaeon]	1.7863e-11	sp|Q9Y5N5|HEMK2_HUMAN	7e-37	HemK methyltransferase family member 2 OS=Homo sapiens GN=N6AMT1 PE=1 SV=3	KOG3191	4e-37	Predicted N6-DNA-methyltransferase							GO:0006479;GO:0008276	protein methylation|protein methyltransferase activity
TCONS_00001097	1799
TCONS_00001098	2483
TCONS_00001099	3457			sp|Q9Y7U7|SND1_SCHPO	4e-139	Staphylococcal nuclease domain-containing protein 1 OS=Schizosaccharomyces pombe (strain 972 / ATCC 24843) GN=snd1 PE=1 SV=1	KOG2039	9e-140	Transcriptional coactivator p100	ko05203;ko05169	Viral carcinogenesis|Epstein-Barr virus infection	2	K15979	SND1	staphylococcal nuclease domain-containing protein 1
TCONS_00001100	1154
TCONS_00001101	3356			sp|P47029|ALY2_YEAST	3e-24	Arrestin-related trafficking adapter 3 OS=Saccharomyces cerevisiae (strain ATCC 204508 / S288c) GN=ALY2 PE=1 SV=2	KOG3780	7e-25	Thioredoxin binding protein TBP-2/VDUP1
TCONS_00001102	1790	gi|524547695|emb|CDC76333.1|nADH dehydrogenase [Escherichia coli CAG:4]	2.00498e-09	sp|B5FXE5|AIFM2_TAEGU	9e-25	Apoptosis-inducing factor 2 OS=Taeniopygia guttata GN=AIFM2 PE=2 SV=1	KOG2495	2e-23	NADH-dehydrogenase (ubiquinone)
TCONS_00001103	936	gi|547773198|ref|WP_022184586.1|drug resistance MFS transporter drug:H+ antiporter-2 family [Eggerthella sp. CAG:209] >gi|524382564|emb|CDB33555.1| drug resistance MFS transporter drug:H+ antiporter-2 family [Eggerthella sp. CAG:209]	2.56543e-10	sp|Q09752|FNX1_SCHPO	5e-20	Multidrug resistance protein fnx1 OS=Schizosaccharomyces pombe (strain 972 / ATCC 24843) GN=fnx1 PE=2 SV=2	KOG0254	1e-20	Predicted transporter (major facilitator superfamily)
TCONS_00001104	3357			sp|Q09922|YAKB_SCHPO	6e-12	Uncharacterized transcriptional regulatory protein C1F7.11c OS=Schizosaccharomyces pombe (strain 972 / ATCC 24843) GN=SPAC1F7.11c PE=4 SV=1
TCONS_00001105	1892	gi|547660720|ref|WP_022124077.1|galactokinase [Clostridium sp. CAG:510] >gi|524311460|emb|CDA67556.1| galactokinase [Clostridium sp. CAG:510]	7.91005e-16	sp|P04385|GAL1_YEAST	3e-96	Galactokinase OS=Saccharomyces cerevisiae (strain ATCC 204508 / S288c) GN=GAL1 PE=1 SV=4	KOG0631	6e-97	Galactokinase	ko00052;ko00520	Galactose metabolism|Amino sugar and nucleotide sugar metabolism	2	K00849	galK	galactokinase
TCONS_00001106	3600
TCONS_00001107	510
TCONS_00001108	4055	gi|442772049|gb|AGC72718.1|protein of unknown function UPF0089 [uncultured bacterium A1Q1_fos_2111]	3.02363e-08	sp|O53304|Y3087_MYCTU	2e-07	Putative diacyglycerol O-acyltransferase Rv3087/MT3172 OS=Mycobacterium tuberculosis GN=Rv3087 PE=1 SV=1
TCONS_00001109	2642	gi|643027869|gb|AIA90538.1|Glyco_hydro_47, partial [uncultured Podospora]	8.38061e-11	sp|Q0D076|MNS1B_ASPTN	4e-89	Probable mannosyl-oligosaccharide alpha-1,2-mannosidase 1B OS=Aspergillus terreus (strain NIH 2624 / FGSC A1156) GN=mns1B PE=3 SV=1	KOG2204	1e-60	Mannosyl-oligosaccharide alpha-1,2-mannosidase and related glycosyl hydrolases	ko04141;ko00510;ko00513	Protein processing in endoplasmic reticulum|N-Glycan biosynthesis|Various types of N-glycan biosynthesis	3	K01230	MAN1	mannosyl-oligosaccharide alpha-1,2-mannosidase
TCONS_00001110	2663	gi|285808494|gb|ADC36018.1|oxidoreductase domain protein [uncultured bacterium 259]	5.81691e-25	sp|Q6DKE0|DHDH_XENLA	7e-20	Trans-1,2-dihydrobenzene-1,2-diol dehydrogenase OS=Xenopus laevis GN=dhdh PE=2 SV=1	KOG2741	4e-20	Dimeric dihydrodiol dehydrogenase							GO:0055114;GO:0016491	oxidation-reduction process|oxidoreductase activity
TCONS_00001111	1577	gi|547746891|ref|WP_022160093.1|sNF2-related protein [Odoribacter splanchnicus CAG:14] >gi|524354376|emb|CDB06511.1| sNF2-related protein [Odoribacter splanchnicus CAG:14]	6.5927e-10	sp|Q9UTL9|YIV5_SCHPO	1e-18	Uncharacterized ATP-dependent helicase C144.05 OS=Schizosaccharomyces pombe (strain 972 / ATCC 24843) GN=SPAC144.05 PE=3 SV=1	KOG0298	3e-19	DEAD box-containing helicase-like transcription factor/DNA repair protein
TCONS_00001112	3170
TCONS_00001113	5691			sp|Q54410|TAP_STRLI	3e-32	Tripeptidyl aminopeptidase OS=Streptomyces lividans GN=tap PE=1 SV=1
TCONS_00001114	5473			sp|Q54410|TAP_STRLI	3e-32	Tripeptidyl aminopeptidase OS=Streptomyces lividans GN=tap PE=1 SV=1
TCONS_00001115	3090
TCONS_00001116	2074	gi|636677769|gb|AIA17492.1|drug resistance transporter, Bcr/CflA subfamily [uncultured bacterium]	6.16543e-15	sp|Q7Z9I0|YHA8_SCHPO	1e-104	Uncharacterized MFS-type transporter C409.08 OS=Schizosaccharomyces pombe (strain 972 / ATCC 24843) GN=SPBC409.08 PE=3 SV=1	KOG0255	3e-105	Synaptic vesicle transporter SVOP and related transporters (major facilitator superfamily)							GO:0055085;GO:0016021;GO:0005215	transmembrane transport|integral component of membrane|transporter activity
TCONS_00001117	2107
TCONS_00001118	699	gi|374850891|dbj|BAL53867.1|pterin-4-alpha-carbinolamine dehydratase [uncultured Acidobacteria bacterium]	7.99291e-28	sp|Q12L03|PHS_SHEDO	5e-29	Putative pterin-4-alpha-carbinolamine dehydratase OS=Shewanella denitrificans (strain OS217 / ATCC BAA-1090 / DSM 15013) GN=Sden_2594 PE=3 SV=1	KOG4073	2e-20	Pterin carbinolamine dehydratase PCBD/dimerization cofactor of HNF1							GO:0008124;GO:0006729	4-alpha-hydroxytetrahydrobiopterin dehydratase activity|tetrahydrobiopterin biosynthetic process
TCONS_00001119	2924
TCONS_00001120	2581	gi|406941165|gb|EKD73726.1|hypothetical protein ACD_45C00210G0002 [uncultured bacterium]	1.00251e-92	sp|Q29448|HMGCL_BOVIN	2e-95	Hydroxymethylglutaryl-CoA lyase, mitochondrial OS=Bos taurus GN=HMGCL PE=2 SV=2	KOG2368	6e-92	Hydroxymethylglutaryl-CoA lyase	ko04146;ko00280;ko00650;ko00072;ko00281	Peroxisome|Valine, leucine and isoleucine degradation|Butanoate metabolism|Synthesis and degradation of ketone bodies|Geraniol degradation	5	K01640	E4.1.3.4, HMGCL, hmgL	hydroxymethylglutaryl-CoA lyase	GO:0004419;GO:0016740;GO:0008152	hydroxymethylglutaryl-CoA lyase activity|transferase activity|metabolic process
TCONS_00001121	2446
TCONS_00001122	731
TCONS_00001123	1959	gi|547265974|ref|WP_022000493.1|3-deoxy-7-phosphoheptulonate synthase [Acetobacter sp. CAG:977] >gi|524148304|emb|CCZ22930.1| 3-deoxy-7-phosphoheptulonate synthase [Acetobacter sp. CAG:977]	2.97609e-98	sp|P80576|AROF_NEUCR	3e-129	Phospho-2-dehydro-3-deoxyheptonate aldolase OS=Neurospora crassa (strain ATCC 24698 / 74-OR23-1A / CBS 708.71 / DSM 1257 / FGSC 987) GN=aro-8 PE=1 SV=2				ko00400;ko01230	Phenylalanine, tyrosine and tryptophan biosynthesis|Biosynthesis of amino acids	2	K01626	E2.5.1.54, aroF, aroG, aroH	3-deoxy-7-phosphoheptulonate synthase
TCONS_00001124	3078
TCONS_00001125	827	gi|571051901|gb|AHF25583.1|phosphoribulokinase/uridine kinase [uncultured bacterium Contigcl_22]	3.99994e-11	sp|Q9UTC5|YIDE_SCHPO	1e-41	Putative uridine kinase C227.14 OS=Schizosaccharomyces pombe (strain 972 / ATCC 24843) GN=SPAC227.14 PE=3 SV=1	KOG2702	3e-42	Predicted panthothenate kinase/uridine kinase-related protein
TCONS_00001126	4055	gi|149356182|gb|EDM44739.1|uridine kinase [unidentified eubacterium SCB49]	8.6153e-48	sp|Q9NWZ5|UCKL1_HUMAN	3e-102	Uridine-cytidine kinase-like 1 OS=Homo sapiens GN=UCKL1 PE=1 SV=2	KOG4203	1e-102	Armadillo/beta-Catenin/plakoglobin	ko00240;ko00983	Pyrimidine metabolism|Drug metabolism - other enzymes	2	K00876	udk, UCK	uridine kinase	GO:0004849;GO:0044211;GO:0016773;GO:0005524;GO:0044206;GO:0016310	uridine kinase activity|CTP salvage|phosphotransferase activity, alcohol group as acceptor|ATP binding|UMP salvage|phosphorylation
TCONS_00001127	1427			sp|Q8CDA1|SAC2_MOUSE	1e-16	Phosphatidylinositide phosphatase SAC2 OS=Mus musculus GN=Inpp5f PE=1 SV=1	KOG1890	1e-16	Phosphoinositide phosphatase SAC1
TCONS_00001128	2037	gi|547247836|ref|WP_021983526.1|hypothetical protein [Eubacterium sp. CAG:603] >gi|524128172|emb|CCZ05186.1| putative uncharacterized protein [Eubacterium sp. CAG:603]	1.12227e-28	sp|P50325|CDA_AMYRO	2e-46	Chitin deacetylase OS=Amylomyces rouxii PE=1 SV=1										GO:0016810;GO:0005975;GO:0004553;GO:0030247	hydrolase activity, acting on carbon-nitrogen (but not peptide) bonds|carbohydrate metabolic process|hydrolase activity, hydrolyzing O-glycosyl compounds|polysaccharide binding
TCONS_00001129	1154			sp|Q08687|TMA16_YEAST	8e-15	Translation machinery-associated protein 16 OS=Saccharomyces cerevisiae (strain ATCC 204508 / S288c) GN=TMA16 PE=1 SV=2
TCONS_00001130	2751
TCONS_00001131	2744	gi|442771043|gb|AGC71741.1|oxidoreductase, GMC family [uncultured bacterium A1Q1_fos_504]	8.89841e-33	sp|Q9LW56|FAO3_ARATH	7e-74	Long-chain-alcohol oxidase FAO3 OS=Arabidopsis thaliana GN=FAO3 PE=1 SV=1										GO:0050660;GO:0016614;GO:0055114	flavin adenine dinucleotide binding|oxidoreductase activity, acting on CH-OH group of donors|oxidation-reduction process
TCONS_00001132	2680			sp|Q8CBY8|DCTN4_MOUSE	9e-26	Dynactin subunit 4 OS=Mus musculus GN=Dctn4 PE=1 SV=1	KOG3896	4e-26	Dynactin, subunit p62
TCONS_00001133	3254	gi|557427195|ref|WP_023429171.1|putative ATPase involved in replication control, Cdc46/Mcm family [uncultured Acidilobus sp. JCHS] >gi|557079939|gb|ESQ25748.1| putative ATPase involved in replication control, Cdc46/Mcm family [uncultured Acidilobus sp. JCHS]	1.9986e-115	sp|P40377|MCM2_SCHPO	0	DNA replication licensing factor mcm2 OS=Schizosaccharomyces pombe (strain 972 / ATCC 24843) GN=mcm2 PE=1 SV=1	KOG0477	0	DNA replication licensing factor, MCM2 component	ko04110;ko04111;ko04113;ko03030	Cell cycle|Cell cycle - yeast|Meiosis - yeast|DNA replication	4	K02540	MCM2	DNA replication licensing factor MCM2	GO:0006270;GO:0003677;GO:0032508;GO:0003678;GO:0005524;GO:0042555	DNA replication initiation|DNA binding|DNA duplex unwinding|DNA helicase activity|ATP binding|MCM complex
TCONS_00001134	5393	gi|524160394|emb|CCZ34608.1|putative uncharacterized protein [Coprobacillus sp. CAG:183]	8.77093e-11	sp|P50526|SSP1_SCHPO	7e-69	Serine/threonine-protein kinase ssp1 OS=Schizosaccharomyces pombe (strain 972 / ATCC 24843) GN=ssp1 PE=1 SV=1	KOG0585	1e-69	Ca2+/calmodulin-dependent protein kinase kinase beta and related serine/threonine protein kinases
TCONS_00001135	3526	gi|297184219|gb|ADI20337.1|4-hydroxybenzoate polyprenyltransferase and related prenyltransferases [uncultured alpha proteobacterium EB080_L27A02]	5.86908e-46	sp|Q96H96|COQ2_HUMAN	1e-87	4-hydroxybenzoate polyprenyltransferase, mitochondrial OS=Homo sapiens GN=COQ2 PE=1 SV=1	KOG1381	1e-85	Para-hydroxybenzoate-polyprenyl transferase	ko00130	Ubiquinone and other terpenoid-quinone biosynthesis	1	K06125	COQ2	4-hydroxybenzoate polyprenyltransferase	GO:0005886;GO:0004659;GO:0006744;GO:0016021	plasma membrane|prenyltransferase activity|ubiquinone biosynthetic process|integral component of membrane
TCONS_00001136	1527			sp|Q9UT30|BRR6_SCHPO	2e-19	Nucleus export protein brr6 OS=Schizosaccharomyces pombe (strain 972 / ATCC 24843) GN=brr6 PE=1 SV=1	KOG4503	6e-20	Uncharacterized conserved membrane protein
TCONS_00001137	4276			sp|P41697|BUD6_YEAST	2e-29	Bud site selection protein 6 OS=Saccharomyces cerevisiae (strain ATCC 204508 / S288c) GN=BUD6 PE=1 SV=1
TCONS_00001138	3392			sp|P0CY17|MTMC3_SCHPO	3e-10	Silenced mating-type M-specific polypeptide Mc OS=Schizosaccharomyces pombe (strain 972 / ATCC 24843) GN=matmc_2 PE=4 SV=1	KOG0527	8e-11	HMG-box transcription factor
TCONS_00001139	1747	gi|119094195|gb|ABL61017.1|acyl-CoA synthetase [uncultured marine bacterium HF10_25F10]	1.26667e-107	sp|O74976|FAT2_SCHPO	3e-159	Putative peroxisomal-coenzyme A synthetase OS=Schizosaccharomyces pombe (strain 972 / ATCC 24843) GN=SPCC1827.03c PE=1 SV=1	KOG1176	8e-160	Acyl-CoA synthetase							GO:0016874;GO:0008152	ligase activity|metabolic process
TCONS_00001140	2720			sp|Q704S8|CACP_RAT	3e-65	Carnitine O-acetyltransferase OS=Rattus norvegicus GN=Crat PE=1 SV=1	KOG3717	5e-65	Carnitine O-acyltransferase CRAT
TCONS_00001141	2720			sp|Q704S8|CACP_RAT	6e-59	Carnitine O-acetyltransferase OS=Rattus norvegicus GN=Crat PE=1 SV=1	KOG3717	9e-59	Carnitine O-acyltransferase CRAT
TCONS_00001142	1320
TCONS_00001143	5221	gi|546364600|ref|WP_021851058.1|hypothetical protein [Prevotella sp. CAG:1058] >gi|523982068|emb|CCX63732.1| putative uncharacterized protein [Prevotella sp. CAG:1058]	6.87744e-08	sp|E6RCE9|XPT1_CRYGW	9e-51	3-O-alpha-D-mannopyranosyl-alpha-D-mannopyranose xylosylphosphotransferase OS=Cryptococcus gattii serotype B (strain WM276 / ATCC MYA-4071) GN=XPT1 PE=3 SV=1
TCONS_00001144	3039	gi|557426670|ref|WP_023428653.1|NOL1/NOP2/sun family putative RNA methylase [uncultured Acidilobus sp. JCHS] >gi|557080665|gb|ESQ26470.1| NOL1/NOP2/sun family putative RNA methylase [uncultured Acidilobus sp. JCHS]	5.95605e-50	sp|O94268|NOP2_SCHPO	5e-179	Putative ribosomal RNA methyltransferase nop2 OS=Schizosaccharomyces pombe (strain 972 / ATCC 24843) GN=SPBP8B7.20c PE=1 SV=1	KOG1122	1e-179	tRNA and rRNA cytosine-C5-methylase (nucleolar protein NOL1/NOP2)							GO:0050660;GO:0003995;GO:0055114	flavin adenine dinucleotide binding|acyl-CoA dehydrogenase activity|oxidation-reduction process
TCONS_00001145	4539			sp|Q09830|YAD4_SCHPO	4e-72	TBC domain-containing protein C4G8.04 OS=Schizosaccharomyces pombe (strain 972 / ATCC 24843) GN=SPAC4G8.04 PE=1 SV=1	KOG2058	9e-73	Ypt/Rab GTPase activating protein
TCONS_00001146	4837			sp|Q09830|YAD4_SCHPO	5e-72	TBC domain-containing protein C4G8.04 OS=Schizosaccharomyces pombe (strain 972 / ATCC 24843) GN=SPAC4G8.04 PE=1 SV=1	KOG2058	1e-72	Ypt/Rab GTPase activating protein
TCONS_00001147	495
TCONS_00001148	2528	gi|547451516|ref|WP_022071068.1|arginyl-tRNA synthetase [Clostridium bartlettii CAG:1329] >gi|524247200|emb|CDA09576.1| arginine--tRNA ligase [Clostridium bartlettii CAG:1329]	3.28436e-110	sp|Q05506|SYRC_YEAST	0	Arginine--tRNA ligase, cytoplasmic OS=Saccharomyces cerevisiae (strain ATCC 204508 / S288c) GN=YDR341C PE=1 SV=1	KOG1195	0	Arginyl-tRNA synthetase	ko00970	Aminoacyl-tRNA biosynthesis	1	K01887	RARS, argS	arginyl-tRNA synthetase
TCONS_00001149	1359	gi|546356377|ref|WP_021843505.1|xylan 1 4-beta-xylosidase [Bacteroides sp. CAG:1060] >gi|523974163|emb|CCX54293.1| xylan 1 4-beta-xylosidase [Bacteroides sp. CAG:1060]	1.67533e-86	sp|Q0CEE5|ABFB_ASPTN	4e-146	Probable alpha-N-arabinofuranosidase B OS=Aspergillus terreus (strain NIH 2624 / FGSC A1156) GN=abfB PE=3 SV=1
TCONS_00001150	1873
TCONS_00001151	3519			sp|Q921G8|GCP2_MOUSE	1e-79	Gamma-tubulin complex component 2 OS=Mus musculus GN=Tubgcp2 PE=2 SV=2	KOG2001	2e-79	Gamma-tubulin complex, DGRIP84/SPC97 component
TCONS_00001152	2438	gi|406903321|gb|EKD45439.1|hypothetical protein ACD_69C00292G0003 [uncultured bacterium]	9.03604e-26	sp|P53631|HXT17_YEAST	9e-57	Hexose transporter HXT17 OS=Saccharomyces cerevisiae (strain ATCC 204508 / S288c) GN=HXT17 PE=3 SV=1	KOG0254	2e-57	Predicted transporter (major facilitator superfamily)
TCONS_00001153	1047
TCONS_00001154	2118	gi|636667143|gb|AIA10549.1|WD domain, G-beta repeat, partial [uncultured bacterium]	1.55087e-10	sp|Q9DAJ4|WDR83_MOUSE	3e-24	WD repeat domain-containing protein 83 OS=Mus musculus GN=Wdr83 PE=1 SV=1	KOG0316	2e-24	Conserved WD40 repeat-containing protein
TCONS_00001155	2262	gi|636667143|gb|AIA10549.1|WD domain, G-beta repeat, partial [uncultured bacterium]	5.8531e-11	sp|Q9DAJ4|WDR83_MOUSE	8e-26	WD repeat domain-containing protein 83 OS=Mus musculus GN=Wdr83 PE=1 SV=1	KOG0316	4e-25	Conserved WD40 repeat-containing protein
TCONS_00001156	3580	gi|547629064|ref|WP_022119114.1|internalin A [Firmicutes bacterium CAG:56] >gi|524305192|emb|CDA63857.1| internalin A [Firmicutes bacterium CAG:56]	6.78521e-20	sp|Q5HZV9|PP1R7_RAT	3e-82	Protein phosphatase 1 regulatory subunit 7 OS=Rattus norvegicus GN=Ppp1r7 PE=1 SV=1	KOG0531	4e-81	Protein phosphatase 1, regulatory subunit, and related proteins
TCONS_00001157	3168
TCONS_00001158	1179
TCONS_00001159	623			sp|Q9CQT5|POMP_MOUSE	5e-08	Proteasome maturation protein OS=Mus musculus GN=Pomp PE=2 SV=1	KOG3061	1e-08	Proteasome maturation factor
TCONS_00001160	3589	gi|374853827|dbj|BAL56725.1|5'-nucleotidase [uncultured prokaryote]	2.3814e-48	sp|O34313|NTPES_BACSU	3e-25	Trifunctional nucleotide phosphoesterase protein YfkN OS=Bacillus subtilis (strain 168) GN=yfkN PE=1 SV=1	KOG4419	5e-69	5' nucleotidase							GO:0009166;GO:0016787	nucleotide catabolic process|hydrolase activity
TCONS_00001161	442
TCONS_00001162	1781	gi|255292625|dbj|BAH89735.1|putative cell division protein BolA [uncultured bacterium]	1.40148e-08	sp|Q84W65|SUFE_ARATH	4e-12	SufE-like protein, chloroplastic OS=Arabidopsis thaliana GN=SUFE PE=1 SV=2	KOG2313	2e-10	Stress-induced protein UVI31+
TCONS_00001163	944	gi|547512274|ref|WP_022102218.1|hypothetical protein [Prevotella sp. CAG:5226] >gi|524284225|emb|CDA43411.1| uncharacterized protein BN693_01278 [Prevotella sp. CAG:5226]	3.54411e-11	sp|Q8P3K1|FUCM_XANCP	4e-16	L-fucose mutarotase OS=Xanthomonas campestris pv. campestris (strain ATCC 33913 / NCPPB 528 / LMG 568) GN=XCC4070 PE=1 SV=1
TCONS_00001164	2373
TCONS_00001165	2223	gi|529087606|gb|AGS49680.1|hypothetical protein [uncultured bacterium esnapd14]	1.89038e-23	sp|O14084|IMT1_SCHPO	3e-65	Inositol phosphoceramide mannosyltransferase 1 OS=Schizosaccharomyces pombe (strain 972 / ATCC 24843) GN=imt1 PE=3 SV=2
TCONS_00001166	1684	gi|534501450|gb|AGU10659.1|Mitochondrial carrier protein [uncultured organism]	1.01582e-07	sp|P40556|YIA6_YEAST	2e-56	Mitochondrial nicotinamide adenine dinucleotide transporter 1 OS=Saccharomyces cerevisiae (strain ATCC 204508 / S288c) GN=YIA6 PE=1 SV=1	KOG0764	4e-57	Mitochondrial FAD carrier protein
TCONS_00001167	2427	gi|636670602|gb|AIA12721.1|Amidase, partial [uncultured bacterium]	4.21178e-27	sp|Q12559|AMDS_ASPOR	2e-130	Acetamidase OS=Aspergillus oryzae (strain ATCC 42149 / RIB 40) GN=amdS PE=3 SV=2	KOG1212	4e-89	Amidases	ko00330;ko00360;ko00380;ko00627;ko00643	Arginine and proline metabolism|Phenylalanine metabolism|Tryptophan metabolism|Aminobenzoate degradation|Styrene degradation	5	K01426	E3.5.1.4, amiE	amidase	GO:0016884;GO:0016787;GO:0016740	carbon-nitrogen ligase activity, with glutamine as amido-N-donor|hydrolase activity|transferase activity
TCONS_00001168	1945	gi|406947140|gb|EKD78127.1|hypothetical protein ACD_42C00033G0001 [uncultured bacterium]	2.35583e-23	sp|P25340|ERG4_YEAST	4e-125	Delta(24(24(1)))-sterol reductase OS=Saccharomyces cerevisiae (strain ATCC 204508 / S288c) GN=ERG4 PE=1 SV=2	KOG1435	1e-125	Sterol reductase/lamin B receptor	ko00100	Steroid biosynthesis	1	K00223	ERG4	delta24(24(1))-sterol reductase
TCONS_00001169	642
TCONS_00001170	546			sp|P05747|RL29_YEAST	8e-19	60S ribosomal protein L29 OS=Saccharomyces cerevisiae (strain ATCC 204508 / S288c) GN=RPL29 PE=1 SV=3	KOG3504	2e-19	60S ribosomal protein L29	ko03010	Ribosome	1	K02905	RP-L29e, RPL29	large subunit ribosomal protein L29e
TCONS_00001171	8565	gi|546151021|ref|WP_021793362.1|hypothetical protein [Thermoplasmatales archaeon E-plasma] >gi|530555674|gb|EQB67061.1| hypothetical protein AMDU2_EPLC00006G0618 [Thermoplasmatales archaeon E-plasma]	1.35722e-11	sp|Q09698|YA27_SCHPO	9e-21	Uncharacterized protein C2F7.07c OS=Schizosaccharomyces pombe (strain 972 / ATCC 24843) GN=SPAC2F7.07c PE=4 SV=1	KOG4299	2e-21	PHD Zn-finger protein							GO:0006457;GO:0000413;GO:0003755	protein folding|protein peptidyl-prolyl isomerization|peptidyl-prolyl cis-trans isomerase activity
TCONS_00001172	915			sp|Q4PEF9|H2A_USTMA	4e-42	Histone H2A OS=Ustilago maydis (strain 521 / FGSC 9021) GN=HTA1 PE=3 SV=3	KOG1756	3e-38	Histone 2A	ko05322;ko05034	Systemic lupus erythematosus|Alcoholism	2	K11251	H2A	histone H2A
TCONS_00001173	947			sp|Q54P63|CHMP3_DICDI	3e-37	Charged multivesicular body protein 3 OS=Dictyostelium discoideum GN=chmp3 PE=3 SV=1	KOG3229	1e-31	Vacuolar sorting protein VPS24	ko04144	Endocytosis	1	K12193	VPS24, CHMP3	charged multivesicular body protein 3
TCONS_00001174	5003	gi|524040082|emb|CCY18302.1|probable serine-threonine protein kinase [Bifidobacterium adolescentis CAG:119]	3.73533e-08	sp|Q6P3W7|SCYL2_HUMAN	2e-65	SCY1-like protein 2 OS=Homo sapiens GN=SCYL2 PE=1 SV=1	KOG2137	5e-63	Protein kinase
TCONS_00001175	5324	gi|524040082|emb|CCY18302.1|probable serine-threonine protein kinase [Bifidobacterium adolescentis CAG:119]	4.00569e-08	sp|Q6P3W7|SCYL2_HUMAN	1e-91	SCY1-like protein 2 OS=Homo sapiens GN=SCYL2 PE=1 SV=1	KOG2137	6e-91	Protein kinase
TCONS_00001176	1713
TCONS_00001177	5166	gi|643024282|gb|AIA88738.1|CAZy families GT24 protein, partial [uncultured Parvimonas sp.]	9.54804e-38	sp|Q09140|UGGG_SCHPO	3e-178	UDP-glucose:glycoprotein glucosyltransferase OS=Schizosaccharomyces pombe (strain 972 / ATCC 24843) GN=gpt1 PE=1 SV=2	KOG1879	7e-179	UDP-glucose:glycoprotein glucosyltransferase	ko04141	Protein processing in endoplasmic reticulum	1	K11718	HUGT	UDP-glucose:glycoprotein glucosyltransferase
TCONS_00001178	4536
TCONS_00001179	1860	gi|255292730|dbj|BAH89836.1|putative glutathione S-transferase [uncultured bacterium]	1.93382e-72	sp|O94524|GTO2_SCHPO	1e-86	Glutathione S-transferase omega-like 2 OS=Schizosaccharomyces pombe (strain 972 / ATCC 24843) GN=gto2 PE=3 SV=1	KOG2903	3e-87	Predicted glutathione S-transferase							GO:0016740	transferase activity
TCONS_00001180	1776			sp|Q9W707|FXF1B_XENLA	3e-16	Forkhead box protein F1-B OS=Xenopus laevis GN=foxf1-b PE=2 SV=1	KOG2294	9e-17	Transcription factor of the Forkhead/HNF3 family
TCONS_00001181	2944	gi|406966101|gb|EKD91658.1|hypothetical protein ACD_29C00461G0005 [uncultured bacterium]	2.31373e-51	sp|P31301|PYRC_USTMA	0	Dihydroorotase OS=Ustilago maydis (strain 521 / FGSC 9021) GN=PYR3 PE=2 SV=2	KOG2902	3e-88	Dihydroorotase	ko00240	Pyrimidine metabolism	1	K01465	URA4, pyrC	dihydroorotase	GO:0044205;GO:0046872;GO:0019856;GO:0004151	'de novo' UMP biosynthetic process|metal ion binding|pyrimidine nucleobase biosynthetic process|dihydroorotase activity
TCONS_00001182	1969
TCONS_00001183	2043			sp|Q12125|GET4_YEAST	5e-14	Golgi to ER traffic protein 4 OS=Saccharomyces cerevisiae (strain ATCC 204508 / S288c) GN=GET4 PE=1 SV=1	KOG3024	1e-14	Uncharacterized conserved protein
TCONS_00001184	2781
TCONS_00001185	1941	gi|663522697|gb|AIF12971.1|phenylalanyl-tRNA synthetase subunit alpha, putative (FARSA, pheS) [uncultured marine group II/III euryarchaeote KM3_59_B11]	6.53962e-80	sp|P15625|SYFA_YEAST	3e-172	Phenylalanine--tRNA ligase alpha subunit OS=Saccharomyces cerevisiae (strain ATCC 204508 / S288c) GN=FRS2 PE=1 SV=3	KOG2784	7e-173	Phenylalanyl-tRNA synthetase, beta subunit	ko00970	Aminoacyl-tRNA biosynthesis	1	K01889	FARSA, pheS	phenylalanyl-tRNA synthetase alpha chain	GO:0006432;GO:0005524;GO:0004826;GO:0000287;GO:0000049;GO:0005737	phenylalanyl-tRNA aminoacylation|ATP binding|phenylalanine-tRNA ligase activity|magnesium ion binding|tRNA binding|cytoplasm
TCONS_00001186	849
TCONS_00001187	1992			sp|O60171|TAF10_SCHPO	2e-27	Transcription initiation factor TFIID subunit 10 OS=Schizosaccharomyces pombe (strain 972 / ATCC 24843) GN=taf10 PE=3 SV=1	KOG3423	5e-28	Transcription initiation factor TFIID, subunit TAF10 (also component of histone acetyltransferase SAGA)	ko03022;ko05168	Basal transcription factors|Herpes simplex infection	2	K03134	TAF10	transcription initiation factor TFIID subunit 10
TCONS_00001188	8338	gi|508083579|gb|AGN03895.1|PRP8, partial [uncultured Bathycoccus] >gi|508083581|gb|AGN03896.1| PRP8, partial [uncultured Bathycoccus] >gi|508083583|gb|AGN03897.1| PRP8, partial [uncultured Bathycoccus] >gi|508083589|gb|AGN03900.1| PRP8, partial [uncultured Bathycoccus]	8.55561e-30	sp|Q99PV0|PRP8_MOUSE	0	Pre-mRNA-processing-splicing factor 8 OS=Mus musculus GN=Prpf8 PE=1 SV=2	KOG1795	0	U5 snRNP spliceosome subunit	ko03040	Spliceosome	1	K12856	PRPF8, PRP8	pre-mRNA-processing factor 8
TCONS_00001189	1074
TCONS_00001190	2286			sp|Q9HFE4|FMO1_SCHPO	8e-28	Thiol-specific monooxygenase OS=Schizosaccharomyces pombe (strain 972 / ATCC 24843) GN=fmo1 PE=1 SV=1	KOG1399	2e-28	Flavin-containing monooxygenase
TCONS_00001191	1342	gi|547460900|ref|WP_022080130.1|mov34/MPN/PAD-1 family protein [Ruminococcus sp. CAG:488] >gi|524256252|emb|CDA19447.1| mov34/MPN/PAD-1 family protein [Ruminococcus sp. CAG:488]	4.53881e-07	sp|O35593|PSDE_MOUSE	2e-158	26S proteasome non-ATPase regulatory subunit 14 OS=Mus musculus GN=Psmd14 PE=1 SV=2	KOG1555	4e-159	26S proteasome regulatory complex, subunit RPN11	ko03050;ko05169	Proteasome|Epstein-Barr virus infection	2	K03030	PSMD14, RPN11, POH1	26S proteasome regulatory subunit N11
TCONS_00001192	6508	gi|548182044|ref|WP_022403268.1|serine/threonine protein kinase with PASTA sensor(S) [Anaerotruncus sp. CAG:390] >gi|524698095|emb|CDE03480.1| serine/threonine protein kinase with PASTA sensor(S) [Anaerotruncus sp. CAG:390]	5.89879e-23	sp|P53599|SSK2_YEAST	3e-131	MAP kinase kinase kinase SSK2 OS=Saccharomyces cerevisiae (strain ATCC 204508 / S288c) GN=SSK2 PE=1 SV=1	KOG4645	8e-132	MAPKKK (MAP kinase kinase kinase) SSK2 and related serine/threonine protein kinases	ko02020;ko04011	Two-component system|MAPK signaling pathway - yeast	2	K11230	SSK2	mitogen-activated protein kinase kinase kinase
TCONS_00001193	5128			sp|Q9V3C5|RIC1_DROME	4e-25	Protein RIC1 homolog OS=Drosophila melanogaster GN=CG9063 PE=1 SV=1	KOG2006	9e-26	WD40 repeat protein
TCONS_00001194	772
TCONS_00001195	969	gi|548190871|ref|WP_022411630.1|methyltransferase domain [Ruminococcus sp. CAG:330] >gi|524705641|emb|CDE12715.1| methyltransferase domain [Ruminococcus sp. CAG:330]	9.10035e-07	sp|Q9CY21|WBS22_MOUSE	2e-83	Ribosome biogenesis methyltransferase WBSCR22 OS=Mus musculus GN=Wbscr22 PE=2 SV=1	KOG1541	4e-85	Predicted protein carboxyl methylase
TCONS_00001196	1168
TCONS_00001197	2415
TCONS_00001198	1075
TCONS_00001199	3967			sp|P28348|NIRA_EMENI	3e-16	Nitrogen assimilation transcription factor nirA OS=Emericella nidulans (strain FGSC A4 / ATCC 38163 / CBS 112.46 / NRRL 194 / M139) GN=nirA PE=4 SV=1
TCONS_00001200	1540
TCONS_00001201	3797	gi|534501859|gb|AGU10931.1|Kinesin motor domain [uncultured organism]	1.71949e-52	sp|O14343|KLP5_SCHPO	1e-155	Kinesin-like protein 5 OS=Schizosaccharomyces pombe (strain 972 / ATCC 24843) GN=klp5 PE=1 SV=1	KOG0242	4e-156	Kinesin-like protein
TCONS_00001202	1438	gi|524836927|emb|CDF28499.1|protein pelota homolog [Methanobrevibacter smithii CAG:186]	1.03073e-23	sp|P48612|PELO_DROME	2e-106	Protein pelota OS=Drosophila melanogaster GN=pelo PE=2 SV=2	KOG2869	4e-107	Meiotic cell division protein Pelota/DOM34	ko03015	mRNA surveillance pathway	1	K06965	PELO, DOM34, pelA	protein pelota	GO:0004519;GO:0090305;GO:0046872;GO:0005737	endonuclease activity|nucleic acid phosphodiester bond hydrolysis|metal ion binding|cytoplasm
TCONS_00001203	409			sp|Q9FIJ2|NDUA2_ARATH	1e-20	NADH dehydrogenase [ubiquinone] 1 alpha subcomplex subunit 2 OS=Arabidopsis thaliana GN=At5g47890 PE=3 SV=1	KOG3446	6e-22	NADH:ubiquinone oxidoreductase NDUFA2/B8 subunit	ko04932;ko05010;ko05012;ko05016;ko00190	Non-alcoholic fatty liver disease (NAFLD)|Alzheimer's disease|Parkinson's disease|Huntington's disease|Oxidative phosphorylation	5	K03946	NDUFA2	NADH dehydrogenase (ubiquinone) 1 alpha subcomplex subunit 2
TCONS_00001204	2736
TCONS_00001205	4476	gi|547308426|ref|WP_022040412.1|2 5-didehydrogluconate reductase [Bacteroides sp. CAG:702] >gi|524202565|emb|CCZ69731.1| 2 5-didehydrogluconate reductase [Bacteroides sp. CAG:702]	4.45777e-56	sp|O14088|YER5_SCHPO	8e-64	Uncharacterized oxidoreductase C2F3.05c OS=Schizosaccharomyces pombe (strain 972 / ATCC 24843) GN=SPAC2F3.05c PE=3 SV=1	KOG1577	2e-64	Aldo/keto reductase family proteins							GO:0055114;GO:0016491	oxidation-reduction process|oxidoreductase activity
TCONS_00001206	2353			sp|Q5F3D1|ZCHC8_CHICK	1e-07	Zinc finger CCHC domain-containing protein 8 OS=Gallus gallus GN=ZCCHC8 PE=2 SV=1	KOG2673	5e-07	Uncharacterized conserved protein, contains PSP domain
TCONS_00001207	2469
TCONS_00001208	1022
TCONS_00001209	775
TCONS_00001210	2347			sp|F1Q8W0|CATIN_DANRE	5e-90	Cactin OS=Danio rerio GN=cactin PE=2 SV=1	KOG2370	8e-99	Cactin
TCONS_00001211	4769			sp|Q12200|NPC1_YEAST	4e-147	Niemann-Pick type C-related protein 1 OS=Saccharomyces cerevisiae (strain ATCC 204508 / S288c) GN=NCR1 PE=1 SV=1	KOG1933	9e-148	Cholesterol transport protein (Niemann-Pick C disease protein)	ko04142	Lysosome	1	K12385	NPC1	Niemann-Pick C1 protein
TCONS_00001212	1812
TCONS_00001213	956			sp|O75575|RPC9_HUMAN	8e-07	DNA-directed RNA polymerase III subunit RPC9 OS=Homo sapiens GN=CRCP PE=1 SV=1	KOG4168	2e-07	Predicted RNA polymerase III subunit C17
TCONS_00001214	1920			sp|P24488|HAP2_SCHPO	9e-18	Transcriptional activator hap2 OS=Schizosaccharomyces pombe (strain 972 / ATCC 24843) GN=hap2 PE=3 SV=1	KOG1561	2e-18	CCAAT-binding factor, subunit B (HAP2)
TCONS_00001215	1151	gi|297172506|gb|ADI23477.1|enoyl-CoA hydratase/carnithine racemase [uncultured gamma proteobacterium HF0770_40P16]	4.2828e-09	sp|Q05871|ECI1_YEAST	1e-16	3,2-trans-enoyl-CoA isomerase OS=Saccharomyces cerevisiae (strain ATCC 204508 / S288c) GN=ECI1 PE=1 SV=1	KOG0016	3e-17	Enoyl-CoA hydratase/isomerase	ko04146;ko00071	Peroxisome|Fatty acid degradation	2	K13239	PECI	peroxisomal 3,2-trans-enoyl-CoA isomerase
TCONS_00001216	3285	gi|433338862|dbj|BAM73787.1|actin, partial [Cryptosporidium environmental sequence]	1.32123e-131	sp|P42023|ACTZ_PNECA	0	Actin-2 OS=Pneumocystis carinii PE=2 SV=1	KOG0676	2e-178	Actin and related proteins							GO:0005856;GO:0005737;GO:0005524	cytoskeleton|cytoplasm|ATP binding
TCONS_00001217	1543	gi|546142439|ref|WP_021786017.1|hypothetical protein [Ferroplasma sp. Type II] >gi|530563730|gb|EQB74624.1| hypothetical protein AMDU4_FER2C00003G0069 [Ferroplasma sp. Type II]	8.09385e-24	sp|A3LZU7|RM1DH_PICST	8e-36	L-rhamnose-1-dehydrogenase OS=Scheffersomyces stipitis (strain ATCC 58785 / CBS 6054 / NBRC 10063 / NRRL Y-11545) GN=DHG2 PE=1 SV=2	KOG1200	7e-14	Mitochondrial/plastidial beta-ketoacyl-ACP reductase	ko00051	Fructose and mannose metabolism	1	K18337	LRA1	L-rhamnose 1-dehydrogenase
TCONS_00001218	676			sp|O94520|YQ13_SCHPO	2e-27	ER membrane protein complex subunit 4 OS=Schizosaccharomyces pombe (strain 972 / ATCC 24843) GN=SPCC1281.03c PE=3 SV=1	KOG3318	2e-29	Predicted membrane protein
TCONS_00001219	5244	gi|547278377|ref|WP_022011980.1|endo-1 4-beta-mannosidase [Bacteroides fragilis CAG:558] >gi|524168477|emb|CCZ37929.1| endo-1 4-beta-mannosidase [Bacteroides fragilis CAG:558]	4.69995e-60	sp|Q6NXW6|RAD17_MOUSE	6e-33	Cell cycle checkpoint protein RAD17 OS=Mus musculus GN=Rad17 PE=1 SV=2	KOG1970	5e-31	Checkpoint RAD17-RFC complex, RAD17/RAD24 component	ko04111;ko04113	Cell cycle - yeast|Meiosis - yeast	2	K06662	HRAD17, RAD24	cell cycle checkpoint protein
TCONS_00001220	846			sp|P79769|TSN_CHICK	2e-46	Translin OS=Gallus gallus GN=TSN PE=1 SV=1	KOG3067	2e-44	Translin family protein
TCONS_00001221	2115			sp|Q10484|YDFC_SCHPO	4e-33	Uncharacterized protein C17C9.12 OS=Schizosaccharomyces pombe (strain 972 / ATCC 24843) GN=SPAC17C9.12 PE=1 SV=2	KOG0439	1e-33	VAMP-associated protein involved in inositol metabolism
TCONS_00001222	1259	gi|295841320|dbj|BAJ07074.1|putative uncharacterized protein [uncultured bacterium]	3.63798e-29
TCONS_00001223	1088
TCONS_00001224	408
TCONS_00001225	5848			sp|Q4PE51|IML1_USTMA	0	Vacuolar membrane-associated protein IML1 OS=Ustilago maydis (strain 521 / FGSC 9021) GN=IML1 PE=3 SV=1	KOG3572	9e-75	Uncharacterized conserved protein, contains DEP domain
TCONS_00001226	3579			sp|Q10327|YD72_SCHPO	2e-25	Uncharacterized protein C32A11.02c OS=Schizosaccharomyces pombe (strain 972 / ATCC 24843) GN=SPAC32A11.02c PE=4 SV=1
TCONS_00001227	4302	gi|119094202|gb|ABL61024.1|hypothetical protein ALOHA_HF1025F10.36c [uncultured marine bacterium HF10_25F10]	3.92743e-53	sp|Q56232|AAT_THET8	2e-12	Aspartate aminotransferase OS=Thermus thermophilus (strain HB8 / ATCC 27634 / DSM 579) GN=aspC PE=1 SV=1	KOG0257	4e-20	Kynurenine aminotransferase, glutamine transaminase K							GO:0030170;GO:0009058;GO:0008483	pyridoxal phosphate binding|biosynthetic process|transaminase activity
TCONS_00001228	1840	gi|376316669|emb|CCG00054.1|tetratricopeptide repeat containing protein, membrane [uncultured Flavobacteriia bacterium]	9.39647e-11	sp|Q5ZKQ3|RPAP3_CHICK	2e-22	RNA polymerase II-associated protein 3 OS=Gallus gallus GN=RPAP3 PE=2 SV=1	KOG4648	2e-21	Uncharacterized conserved protein, contains LRR repeats	ko04010	MAPK signaling pathway	1	K04460	PPP5C	serine/threonine-protein phosphatase 5
TCONS_00001229	653
TCONS_00001230	1469			sp|P53941|IMP4_YEAST	2e-104	U3 small nucleolar ribonucleoprotein protein IMP4 OS=Saccharomyces cerevisiae (strain ATCC 204508 / S288c) GN=IMP4 PE=1 SV=1	KOG2781	4e-105	U3 small nucleolar ribonucleoprotein (snoRNP) component	ko03008	Ribosome biogenesis in eukaryotes	1	K14561	IMP4	U3 small nucleolar ribonucleoprotein protein IMP4
TCONS_00001231	2781
TCONS_00001232	881	gi|291333836|gb|ADD93519.1|DnaJ domain protein [uncultured marine bacterium MedDCM-OCT-S04-C13]	5.72724e-08	sp|Q6CNW2|TIM14_KLULA	1e-25	Mitochondrial import inner membrane translocase subunit TIM14 OS=Kluyveromyces lactis (strain ATCC 8585 / CBS 2359 / DSM 70799 / NBRC 1267 / NRRL Y-1140 / WM37) GN=PAM18 PE=3 SV=1	KOG0723	8e-24	Molecular chaperone (DnaJ superfamily)
TCONS_00001233	2455
TCONS_00001234	1853	gi|406921355|gb|EKD59241.1|hypothetical protein ACD_55C00101G0006, partial [uncultured bacterium]	1.53083e-109	sp|P51044|CISY_ASPNG	9e-162	Citrate synthase, mitochondrial OS=Aspergillus niger GN=cit-1 PE=2 SV=1	KOG2617	7e-158	Citrate synthase	ko00020;ko00630;ko01200;ko01210;ko01230	Citrate cycle (TCA cycle)|Glyoxylate and dicarboxylate metabolism|Carbon metabolism|2-Oxocarboxylic acid metabolism|Biosynthesis of amino acids	5	K01647	CS, gltA	citrate synthase	GO:0046912;GO:0006099;GO:0044262	transferase activity, transferring acyl groups, acyl groups converted into alkyl on transfer|tricarboxylic acid cycle|cellular carbohydrate metabolic process
TCONS_00001235	1647
TCONS_00001236	1297						KOG4836	4e-06	Uncharacterized conserved protein
TCONS_00001237	1865									ko00363;ko00627	Bisphenol degradation|Aminobenzoate degradation	2	K01045	PON	arylesterase / paraoxonase
TCONS_00001238	1877	gi|546149523|ref|WP_021791873.1|50S ribosomal protein L19e [Thermoplasmatales archaeon I-plasma] >gi|530553331|gb|EQB64735.1| Ribosomal protein L19e [Thermoplasmatales archaeon I-plasma]	7.74914e-16	sp|P36241|RL19_DROME	2e-49	60S ribosomal protein L19 OS=Drosophila melanogaster GN=RpL19 PE=1 SV=2	KOG1696	5e-50	60s ribosomal protein L19	ko03010	Ribosome	1	K02885	RP-L19e, RPL19	large subunit ribosomal protein L19e	GO:0005840;GO:0003735;GO:0070180;GO:0006412	ribosome|structural constituent of ribosome|large ribosomal subunit rRNA binding|translation
TCONS_00001239	2581			sp|Q4PE27|PFA4_USTMA	0	Palmitoyltransferase PFA4 OS=Ustilago maydis (strain 521 / FGSC 9021) GN=PFA4 PE=3 SV=1	KOG1315	6e-37	Predicted DHHC-type Zn-finger protein
TCONS_00001240	2229			sp|Q4PE27|PFA4_USTMA	0	Palmitoyltransferase PFA4 OS=Ustilago maydis (strain 521 / FGSC 9021) GN=PFA4 PE=3 SV=1	KOG1315	5e-37	Predicted DHHC-type Zn-finger protein
TCONS_00001241	900			sp|Q6C537|YKT6_YARLI	3e-73	Synaptobrevin homolog YKT6 OS=Yarrowia lipolytica (strain CLIB 122 / E 150) GN=YKT6 PE=3 SV=1	KOG0861	2e-66	SNARE protein YKT6, synaptobrevin/VAMP syperfamily	ko04130	SNARE interactions in vesicular transport	1	K08516	YKT6	synaptobrevin homolog YKT6
TCONS_00001242	1884
TCONS_00001243	6615	gi|643033436|gb|AIA93342.1|glucan_synthase, partial [uncultured Williopsis]	6.18093e-86	sp|O93927|FKS1_CRYNH	0	1,3-beta-glucan synthase component FKS1 OS=Cryptococcus neoformans var. grubii serotype A (strain H99 / ATCC 208821 / CBS 10515 / FGSC 9487) GN=FKS1 PE=3 SV=3	KOG0916	0	1,3-beta-glucan synthase/callose synthase catalytic subunit	ko00500	Starch and sucrose metabolism	1	K00706	E2.4.1.34	1,3-beta-glucan synthase
TCONS_00001244	777
TCONS_00001245	2207	gi|547807060|ref|WP_022216391.1|peptidase S54 family [Coprococcus sp. CAG:131] >gi|524431957|emb|CDB81077.1| peptidase S54 family [Coprococcus sp. CAG:131]	5.58183e-10	sp|C8VCL5|Y0929_EMENI	2e-33	Uncharacterized rhomboid protein AN10929 OS=Emericella nidulans (strain FGSC A4 / ATCC 38163 / CBS 112.46 / NRRL 194 / M139) GN=AN10929 PE=3 SV=1	KOG2289	2e-12	Rhomboid family proteins
TCONS_00001246	5944			sp|Q32L63|VTA1_BOVIN	1e-32	Vacuolar protein sorting-associated protein VTA1 homolog OS=Bos taurus GN=VTA1 PE=2 SV=1	KOG0917	2e-31	Uncharacterized conserved protein	ko04144	Endocytosis	1	K12199	VTA1, LIP5	vacuolar protein sorting-associated protein VTA1
TCONS_00001247	3393	gi|663519798|gb|AIF10149.1|replicative DNA helicase (mcm, cdc21) [uncultured marine thaumarchaeote KM3_43_G12] >gi|663523307|gb|AIF13565.1| replicative DNA helicase (mcm, cdc21) [uncultured marine thaumarchaeote KM3_62_H05]	2.97777e-106	sp|P29458|MCM4_SCHPO	0	DNA replication licensing factor mcm4 OS=Schizosaccharomyces pombe (strain 972 / ATCC 24843) GN=mcm4 PE=1 SV=2	KOG0478	0	DNA replication licensing factor, MCM4 component	ko04110;ko04111;ko04113;ko03030	Cell cycle|Cell cycle - yeast|Meiosis - yeast|DNA replication	4	K02212	MCM4, CDC54	DNA replication licensing factor MCM4	GO:0006260;GO:0003677;GO:0005524;GO:0017111	DNA replication|DNA binding|ATP binding|nucleoside-triphosphatase activity
TCONS_00001248	5296	gi|689677807|emb|CEF49322.1|unnamed protein product [uncultured bacterium]	1.15199e-09	sp|P78972|SLP1_SCHPO	3e-88	WD repeat-containing protein slp1 OS=Schizosaccharomyces pombe (strain 972 / ATCC 24843) GN=slp1 PE=1 SV=1	KOG0305	8e-89	Anaphase promoting complex, Cdc20, Cdh1, and Ama1 subunits	ko04110;ko04111;ko04113;ko04114;ko04120;ko05203;ko05166	Cell cycle|Cell cycle - yeast|Meiosis - yeast|Oocyte meiosis|Ubiquitin mediated proteolysis|Viral carcinogenesis|HTLV-I infection	7	K03363	CDC20	cell division cycle 20, cofactor of APC complex
TCONS_00001249	1356			sp|A7TH24|NUR1_VANPO	1e-05	Nuclear rim protein 1 OS=Vanderwaltozyma polyspora (strain ATCC 22028 / DSM 70294) GN=NUR1 PE=3 SV=1
TCONS_00001250	1700	gi|547781306|ref|WP_022192190.1|d-xylose-proton symporter (D-xylose transporter) [Parabacteroides sp. CAG:2] >gi|524398318|emb|CDB49781.1| d-xylose-proton symporter (D-xylose transporter) [Parabacteroides sp. CAG:2]	1.92133e-11	sp|P38142|YB91_YEAST	3e-20	Probable metabolite transport protein YBR241C OS=Saccharomyces cerevisiae (strain ATCC 204508 / S288c) GN=YBR241C PE=1 SV=1	KOG0569	7e-21	Permease of the major facilitator superfamily
TCONS_00001251	337
TCONS_00001252	6421
TCONS_00001253	1337
TCONS_00001254	6595	gi|547560113|ref|WP_022111123.1|putative serine/threonine-protein kinase pknB [Prevotella sp. CAG:604] >gi|524294646|emb|CDA55183.1| putative serine/threonine-protein kinase pknB [Prevotella sp. CAG:604]	6.79996e-24	sp|Q10407|MKH1_SCHPO	5e-130	MAP kinase kinase kinase mkh1 OS=Schizosaccharomyces pombe (strain 972 / ATCC 24843) GN=mkh1 PE=3 SV=1	KOG0198	1e-130	MEKK and related serine/threonine protein kinases	ko04011	MAPK signaling pathway - yeast	1	K11229	BCK1	mitogen-activated protein kinase kinase kinase
TCONS_00001255	3549			sp|P49024|PAXI_CHICK	2e-19	Paxillin OS=Gallus gallus GN=PXN PE=1 SV=1	KOG1703	3e-19	Adaptor protein Enigma and related PDZ-LIM proteins
TCONS_00001256	3043	gi|442770751|gb|AGC71457.1|3'-phosphoadenosine 5'-phosphatase [uncultured bacterium A1Q1_fos_91]	7.24543e-79	sp|Q5BCG1|DPNP_EMENI	1e-101	3'(2'),5'-bisphosphate nucleotidase OS=Emericella nidulans (strain FGSC A4 / ATCC 38163 / CBS 112.46 / NRRL 194 / M139) GN=AN1769 PE=1 SV=1	KOG1528	8e-96	Salt-sensitive 3'-phosphoadenosine-5'-phosphatase HAL2/SAL1	ko00920	Sulfur metabolism	1	K01082	cysQ, MET22, BPNT1	3'(2'), 5'-bisphosphate nucleotidase
TCONS_00001257	1926
TCONS_00001258	3279			sp|Q9USZ2|YNR7_SCHPO	2e-113	Uncharacterized protein C11G11.07 OS=Schizosaccharomyces pombe (strain 972 / ATCC 24843) GN=SPBC11G11.07 PE=4 SV=2	KOG2081	8e-76	Nuclear transport regulator
TCONS_00001259	2017	gi|808046971|gb|AKC94900.1|hypothetical protein [uncultured organism]	1.62848e-90	sp|P52917|VPS4_YEAST	0	Vacuolar protein sorting-associated protein 4 OS=Saccharomyces cerevisiae (strain ATCC 204508 / S288c) GN=VPS4 PE=1 SV=1	KOG0739	0	AAA+-type ATPase	ko04144	Endocytosis	1	K12196	VPS4	vacuolar protein-sorting-associated protein 4
TCONS_00001260	4493	gi|406914926|gb|EKD54060.1|hypothetical protein ACD_60C00126G0006 [uncultured bacterium]	9.71923e-88	sp|Q8GTQ9|SUCA1_SOLLC	1e-103	Succinyl-CoA ligase [ADP-forming] subunit alpha-1, mitochondrial OS=Solanum lycopersicum GN=SCOA PE=1 SV=1	KOG1255	3e-103	Succinyl-CoA synthetase, alpha subunit	ko00020;ko00640;ko01200	Citrate cycle (TCA cycle)|Propanoate metabolism|Carbon metabolism	3	K01899	LSC1	succinyl-CoA synthetase alpha subunit	GO:0008152;GO:0005524;GO:0004775;GO:0048037;GO:0003878	metabolic process|ATP binding|succinate-CoA ligase (ADP-forming) activity|cofactor binding|ATP citrate synthase activity
TCONS_00001261	2860			sp|Q9HE11|UTP5_SCHPO	3e-14	U3 small nucleolar RNA-associated protein 5 OS=Schizosaccharomyces pombe (strain 972 / ATCC 24843) GN=utp5 PE=3 SV=2	KOG4547	1e-11	WD40 repeat-containing protein	ko03008	Ribosome biogenesis in eukaryotes	1	K14546	UTP5, WDR43	U3 small nucleolar RNA-associated protein 5
TCONS_00001262	2196
TCONS_00001263	503
TCONS_00001264	2107
TCONS_00001265	549
TCONS_00001266	2427	gi|663527857|gb|AIF17993.1|replicative DNA helicase (mcm, cdc21) [uncultured marine thaumarchaeote KM3_79_H09]	2.31589e-86	sp|P30666|MCM3_SCHPO	0	DNA replication licensing factor mcm3 OS=Schizosaccharomyces pombe (strain 972 / ATCC 24843) GN=mcm3 PE=1 SV=2	KOG0479	0	DNA replication licensing factor, MCM3 component	ko04110;ko04111;ko04113;ko03030	Cell cycle|Cell cycle - yeast|Meiosis - yeast|DNA replication	4	K02541	MCM3	DNA replication licensing factor MCM3	GO:0006260;GO:0003677;GO:0005524;GO:0017111	DNA replication|DNA binding|ATP binding|nucleoside-triphosphatase activity
TCONS_00001267	1009	gi|406989829|gb|EKE09547.1|hypothetical protein ACD_16C00139G0015 [uncultured bacterium]	4.05901e-62	sp|Q00673|NDUS3_CANMA	7e-104	Probable NADH-ubiquinone oxidoreductase 30.4 kDa subunit, mitochondrial OS=Candida maltosa GN=ALI1 PE=3 SV=1	KOG1713	9e-86	NADH-ubiquinone oxidoreductase, NDUFS3/30 kDa subunit	ko04932;ko05010;ko05012;ko05016;ko00190	Non-alcoholic fatty liver disease (NAFLD)|Alzheimer's disease|Parkinson's disease|Huntington's disease|Oxidative phosphorylation	5	K03936	NDUFS3	NADH dehydrogenase (ubiquinone) Fe-S protein 3	GO:0055114;GO:0048038;GO:0006810;GO:0005886;GO:0008137	oxidation-reduction process|quinone binding|transport|plasma membrane|NADH dehydrogenase (ubiquinone) activity
TCONS_00001268	974	gi|374854505|dbj|BAL57385.1|hypothetical protein HGMM_F50B12C32 [uncultured Acetothermia bacterium]	1.27883e-08
TCONS_00001269	2614	gi|374855295|dbj|BAL58156.1|CBS domain containing protein [uncultured Acidobacteria bacterium]	1.71551e-11	sp|O13965|MUG70_SCHPO	1e-63	Meiotically up-regulated gene 70 protein OS=Schizosaccharomyces pombe (strain 972 / ATCC 24843) GN=mug70 PE=1 SV=1										GO:0008152;GO:0030554;GO:0003824	metabolic process|adenyl nucleotide binding|catalytic activity
TCONS_00001270	3050	gi|547145913|ref|WP_021917915.1|elongation factor G 2 [Brachyspira sp. CAG:484] >gi|524857631|emb|CCY24860.1| elongation factor G 2 [Brachyspira sp. CAG:484]	7.14315e-95	sp|A2R994|RRF2M_ASPNC	6e-103	Ribosome-releasing factor 2, mitochondrial OS=Aspergillus niger (strain CBS 513.88 / FGSC A1513) GN=mef2 PE=3 SV=1	KOG0465	2e-98	Mitochondrial elongation factor							GO:0003746;GO:0006414;GO:0006184;GO:0003924;GO:0005737;GO:0005525	translation elongation factor activity|translational elongation|GTP catabolic process|GTPase activity|cytoplasm|GTP binding
TCONS_00001271	3008			sp|Q9HGM6|YHW5_SCHPO	5e-115	Putative transporter C543.05c OS=Schizosaccharomyces pombe (strain 972 / ATCC 24843) GN=SPBC543.05c PE=3 SV=1	KOG1172	1e-115	Na+-independent Cl/HCO3 exchanger AE1 and related transporters (SLC4 family)
TCONS_00001272	3153			sp|Q04383|PLM2_YEAST	2e-06	Protein PLM2 OS=Saccharomyces cerevisiae (strain ATCC 204508 / S288c) GN=PLM2 PE=1 SV=1
TCONS_00001273	6030
TCONS_00001274	5544	gi|547197907|ref|WP_021939195.1|hypothetical protein [Coprococcus sp. CAG:782] >gi|524074282|emb|CCY53414.1| putative uncharacterized protein [Coprococcus sp. CAG:782]	1.48926e-30	sp|P25371|ADP1_YEAST	0	Probable ATP-dependent permease OS=Saccharomyces cerevisiae (strain ATCC 204508 / S288c) GN=ADP1 PE=1 SV=2	KOG0061	0	Transporter, ABC superfamily (Breast cancer resistance protein)							GO:0006200;GO:0005524;GO:0016887;GO:0016020	ATP catabolic process|ATP binding|ATPase activity|membrane
TCONS_00001275	1226
TCONS_00001276	6861	gi|547718658|ref|WP_022133282.1|miro domain protein [Clostridium sp. CAG:242] >gi|524320983|emb|CDA78514.1| miro domain protein [Clostridium sp. CAG:242]	1.41063e-09	sp|O74473|CDC11_SCHPO	8e-62	Septation initiation network scaffold protein cdc11 OS=Schizosaccharomyces pombe (strain 972 / ATCC 24843) GN=cdc11 PE=1 SV=1	KOG0531	2e-62	Protein phosphatase 1, regulatory subunit, and related proteins
TCONS_00001277	3529			sp|Q9HDY1|ASE1_SCHPO	4e-29	Anaphase spindle elongation protein 1 OS=Schizosaccharomyces pombe (strain 972 / ATCC 24843) GN=ase1 PE=1 SV=1	KOG4302	1e-29	Microtubule-associated protein essential for anaphase spindle elongation
TCONS_00001278	1952			sp|P38812|GEP4_YEAST	4e-10	Phosphatidylglycerophosphatase GEP4, mitochondrial OS=Saccharomyces cerevisiae (strain ATCC 204508 / S288c) GN=GEP4 PE=1 SV=1	KOG2961	6e-13	Predicted hydrolase (HAD superfamily)	ko00564	Glycerophospholipid metabolism	1	K01094	GEP4	phosphatidylglycerophosphatase GEP4
TCONS_00001279	1065	gi|491491622|ref|WP_005349355.1|riboflavin synthase subunit alpha [Eubacterium hallii CAG:12] >gi|524365883|emb|CDB17575.1| riboflavin synthase alpha subunit [Eubacterium hallii CAG:12]	4.17515e-36	sp|P38145|RISA_YEAST	5e-55	Riboflavin synthase OS=Saccharomyces cerevisiae (strain ATCC 204508 / S288c) GN=RIB5 PE=1 SV=1	KOG3310	1e-55	Riboflavin synthase alpha chain	ko00740	Riboflavin metabolism	1	K00793	ribE, RIB5	riboflavin synthase
TCONS_00001280	1757			sp|O36018|BUD22_SCHPO	3e-06	BUD22 family protein C4F10.06 OS=Schizosaccharomyces pombe (strain 972 / ATCC 24843) GN=SPAC4F10.06 PE=3 SV=1
TCONS_00001281	580
TCONS_00001282	2231
TCONS_00001283	3470	gi|547802367|ref|WP_022211913.1|n-acetylglucosamine-6-phosphate deacetylase [Clostridium sp. CAG:265] >gi|524428049|emb|CDB74692.1| n-acetylglucosamine-6-phosphate deacetylase [Clostridium sp. CAG:265]	3.87168e-48	sp|Q6P0U0|NAGA_DANRE	6e-84	Putative N-acetylglucosamine-6-phosphate deacetylase OS=Danio rerio GN=amdhd2 PE=2 SV=1	KOG3892	2e-80	N-acetyl-glucosamine-6-phosphate deacetylase	ko00520	Amino sugar and nucleotide sugar metabolism	1	K01443	nagA, AMDHD2	N-acetylglucosamine-6-phosphate deacetylase
TCONS_00001284	2111
TCONS_00001285	2868
TCONS_00001286	3515	gi|524238420|emb|CDA00699.1|putative uncharacterized protein [Klebsiella variicola CAG:634]	1.15742e-41	sp|P75791|YBIU_ECOLI	3e-40	Uncharacterized protein YbiU OS=Escherichia coli (strain K12) GN=ybiU PE=1 SV=1	KOG2088	6e-11	Predicted lipase/calmodulin-binding heat-shock protein
TCONS_00001287	2556	gi|40062978|gb|AAR37848.1|cytochrome P450 family protein [uncultured marine bacterium 443]	3.72532e-18	sp|O81117|C94A1_VICSA	8e-60	Cytochrome P450 94A1 OS=Vicia sativa GN=CYP94A1 PE=2 SV=2	KOG0157	8e-56	Cytochrome P450 CYP4/CYP19/CYP26 subfamilies							GO:0020037;GO:0005506;GO:0003958;GO:0009055;GO:0070330;GO:0055114;GO:0010181	heme binding|iron ion binding|NADPH-hemoprotein reductase activity|electron carrier activity|aromatase activity|oxidation-reduction process|FMN binding
TCONS_00001288	4493	gi|406980043|gb|EKE01712.1|Adenylyl-sulfate kinase [uncultured bacterium]	1.42276e-61	sp|Q9C2Y6|KAPS_SACPS	8e-74	Adenylyl-sulfate kinase OS=Saccharomyces pastorianus GN=MET14 PE=3 SV=1	KOG0635	4e-73	Adenosine 5'-phosphosulfate kinase	ko00920;ko00230	Sulfur metabolism|Purine metabolism	2	K00860	cysC	adenylylsulfate kinase	GO:0070814;GO:0016310;GO:0005524;GO:0000103;GO:0004020	hydrogen sulfide biosynthetic process|phosphorylation|ATP binding|sulfate assimilation|adenylylsulfate kinase activity
TCONS_00001289	1085	gi|330752018|emb|CBL80530.1|methionine sulfoxide reductase B [uncultured Flavobacteriia bacterium]	8.88748e-39	sp|Q10L32|MSRB5_ORYSJ	7e-57	Peptide methionine sulfoxide reductase B5 OS=Oryza sativa subsp. japonica GN=MSRB5 PE=2 SV=1	KOG0856	2e-55	Predicted pilin-like transcription factor							GO:0046872;GO:0055114;GO:0033743	metal ion binding|oxidation-reduction process|peptide-methionine (R)-S-oxide reductase activity
TCONS_00001290	1671			sp|Q9BTV6|DPH7_HUMAN	3e-33	Diphthamide biosynthesis protein 7 OS=Homo sapiens GN=DPH7 PE=1 SV=2	KOG0280	7e-34	Uncharacterized conserved protein
TCONS_00001291	1311	gi|167045382|gb|ABZ10038.1|putative Ras family protein [uncultured marine microorganism HF4000_APKG10F13]	7.24791e-19	sp|Q68EK7|RAB4B_DANRE	6e-91	Ras-related protein Rab-4B OS=Danio rerio GN=rab4b PE=2 SV=1	KOG0086	6e-91	GTPase Rab4, small G protein superfamily							GO:0005525;GO:0007264	GTP binding|small GTPase mediated signal transduction
TCONS_00001292	1666
TCONS_00001293	1540
TCONS_00001294	1677			sp|Q2KIP7|MD2L2_BOVIN	8e-18	Mitotic spindle assembly checkpoint protein MAD2B OS=Bos taurus GN=MAD2L2 PE=2 SV=1	KOG3186	9e-16	Mitotic spindle checkpoint protein	ko04110;ko04114;ko05100;ko05131;ko04914	Cell cycle|Oocyte meiosis|Bacterial invasion of epithelial cells|Shigellosis|Progesterone-mediated oocyte maturation	5	K13728	MAD2L2	mitotic spindle assembly checkpoint protein MAD2B
TCONS_00001295	2837	gi|442772052|gb|AGC72721.1|MaoC-like dehydratase [uncultured bacterium A1Q1_fos_2111]	4.00578e-27	sp|P97852|DHB4_RAT	1e-35	Peroxisomal multifunctional enzyme type 2 OS=Rattus norvegicus GN=Hsd17b4 PE=1 SV=3	KOG1206	1e-37	Peroxisomal multifunctional beta-oxidation protein and related enzymes
TCONS_00001296	2057
TCONS_00001297	1148	gi|546364191|ref|WP_021850669.1|hypothetical protein [Firmicutes bacterium CAG:791] >gi|523978554|emb|CCX65313.1| putative uncharacterized protein [Firmicutes bacterium CAG:791]	4.99174e-07
TCONS_00001298	2455	gi|557411422|ref|WP_023413908.1|hypothetical protein [uncultured Thiohalocapsa sp. PB-PSB1] >gi|557034700|gb|ESQ12228.1| hypothetical protein N838_16930 [uncultured Thiohalocapsa sp. PB-PSB1]	2.68468e-21	sp|Q6CHE9|NNT1_YARLI	1e-18	Putative nicotinamide N-methyltransferase OS=Yarrowia lipolytica (strain CLIB 122 / E 150) GN=NNT1 PE=3 SV=1	KOG4650	6e-51	Predicted steroid reductase							GO:0032259;GO:0008168	methylation|methyltransferase activity
TCONS_00001299	5789	gi|548024355|ref|WP_022373759.1|hypothetical protein [Sutterella sp. CAG:397] >gi|524660478|emb|CDD70869.1| putative uncharacterized protein [Sutterella sp. CAG:397]	5.63548e-58	sp|Q9US12|YK66_SCHPO	1e-67	Putative zinc metalloproteinase C607.06c OS=Schizosaccharomyces pombe (strain 972 / ATCC 24843) GN=SPAC607.06c PE=2 SV=1	KOG4525	3e-68	Jacalin-like lectin domain-containing protein
TCONS_00001300	2440
TCONS_00001301	2634	gi|547843656|ref|WP_022251150.1|hypothetical protein [Clostridium nexile CAG:348] >gi|524481570|emb|CDC22377.1| putative uncharacterized protein [Clostridium nexile CAG:348]	3.46366e-54	sp|O94300|YOOH_SCHPO	6e-173	Putative xanthine/uracil permease C887.17 OS=Schizosaccharomyces pombe (strain 972 / ATCC 24843) GN=SPBC887.17 PE=3 SV=1
TCONS_00001302	5087	gi|547216062|ref|WP_021956399.1|ABC-type multidrug transport system ATPase and permease components [Eubacterium sp. CAG:115] >gi|524096000|emb|CCY72822.1| aBC-type multidrug transport system ATPase and permease components [Eubacterium sp. CAG:115]	1.84705e-40	sp|O35379|MRP1_MOUSE	2e-153	Multidrug resistance-associated protein 1 OS=Mus musculus GN=Abcc1 PE=1 SV=1	KOG0054	3e-136	Multidrug resistance-associated protein/mitoxantrone resistance protein, ABC superfamily							GO:0055085;GO:0016021;GO:0042626;GO:0006200;GO:0005524	transmembrane transport|integral component of membrane|ATPase activity, coupled to transmembrane movement of substances|ATP catabolic process|ATP binding
TCONS_00001303	1673
TCONS_00001304	938	gi|557410113|ref|WP_023412870.1|hypothetical protein [uncultured Thiohalocapsa sp. PB-PSB1] >gi|557036769|gb|ESQ13949.1| hypothetical protein N838_32835 [uncultured Thiohalocapsa sp. PB-PSB1]	5.50663e-27
TCONS_00001305	2360			sp|Q7L1W4|LRC8D_HUMAN	7e-06	Leucine-rich repeat-containing protein 8D OS=Homo sapiens GN=LRRC8D PE=1 SV=1	KOG0619	2e-06	FOG: Leucine rich repeat
TCONS_00001306	2423			sp|O94752|EDC3_SCHPO	4e-06	Enhancer of mRNA-decapping protein 3 OS=Schizosaccharomyces pombe (strain 972 / ATCC 24843) GN=edc3 PE=1 SV=1	KOG2585	9e-07	Uncharacterized conserved protein
TCONS_00001307	4907			sp|Q9P7C9|DCPS_SCHPO	3e-50	m7GpppX diphosphatase OS=Schizosaccharomyces pombe (strain 972 / ATCC 24843) GN=nhm1 PE=1 SV=1	KOG3969	7e-51	Uncharacterized conserved protein	ko00511	Other glycan degradation	1	K01227	E3.2.1.96	mannosyl-glycoprotein endo-beta-N-acetylglucosaminidase
TCONS_00001308	808	gi|524236490|emb|CDA02471.1|5-carboxymethyl-2-hydroxymuconate Delta-isomerase [Klebsiella variicola CAG:634]	3.19967e-40	sp|Q86I22|FAHD1_DICDI	8e-66	Acylpyruvase FAHD1, mitochondrial OS=Dictyostelium discoideum GN=fahd1 PE=3 SV=1	KOG1535	8e-64	Predicted fumarylacetoacetate hydralase							GO:0016853;GO:0008152;GO:0016787	isomerase activity|metabolic process|hydrolase activity
TCONS_00001309	2044	gi|547188034|ref|WP_021929861.1|aldose 1-epimerase [Tannerella sp. CAG:118] >gi|524055413|emb|CCY39348.1| aldose 1-epimerase [Tannerella sp. CAG:118]	8.19255e-43	sp|Q5EA79|GALM_BOVIN	6e-38	Aldose 1-epimerase OS=Bos taurus GN=GALM PE=2 SV=1	KOG1604	6e-37	Predicted mutarotase	ko00010;ko00052	Glycolysis / Gluconeogenesis|Galactose metabolism	2	K01785	galM, GALM	aldose 1-epimerase	GO:0030246;GO:0019318;GO:0004034	carbohydrate binding|hexose metabolic process|aldose 1-epimerase activity
TCONS_00001310	1402
TCONS_00001311	2790			sp|Q9R0Q9|MPU1_MOUSE	3e-38	Mannose-P-dolichol utilization defect 1 protein OS=Mus musculus GN=Mpdu1 PE=2 SV=1	KOG3211	6e-33	Predicted endoplasmic reticulum membrane protein Lec35/MPDU1 involved in monosaccharide-P-dolichol utilization
TCONS_00001312	1284
TCONS_00001313	3729	gi|297182793|gb|ADI18946.1|inosine-uridine nucleoside N-ribohydrolase [uncultured Rhodobacterales bacterium HF0010_10C01]	6.15252e-23	sp|P21245|PM47A_CANBO	2e-30	Peroxisomal membrane protein PMP47A OS=Candida boidinii GN=PMP47A PE=1 SV=1	KOG0769	6e-28	Predicted mitochondrial carrier protein							GO:0016787	hydrolase activity
TCONS_00001314	1616
TCONS_00001315	2196
TCONS_00001316	837			sp|P40030|ERG28_YEAST	9e-25	Ergosterol biosynthetic protein 28 OS=Saccharomyces cerevisiae (strain ATCC 204508 / S288c) GN=ERG28 PE=1 SV=1	KOG3455	2e-25	Predicted membrane protein
TCONS_00001317	1611
TCONS_00001318	1830	gi|689677873|emb|CEF49268.1|unnamed protein product [uncultured bacterium]	5.68109e-15	sp|Q2VQV9|CECR1_XENLA	4e-11	Adenosine deaminase CECR1 OS=Xenopus laevis GN=cecr1 PE=1 SV=1	KOG1097	9e-11	Adenine deaminase/adenosine deaminase
TCONS_00001319	1446
TCONS_00001320	2035	gi|374852092|dbj|BAL55033.1|molybdopterin synthase subunit MoaD / molybdopterin synthase subunit MoaE [uncultured Acidobacteria bacterium]	1.39741e-13	sp|P07736|RNU1_USTSP	3e-55	Guanyl-specific ribonuclease U1 OS=Ustilago sphaerogena PE=1 SV=2	KOG3307	1e-16	Molybdopterin converting factor subunit 2	ko04122;ko00790	Sulfur relay system|Folate biosynthesis	2	K03635	MOCS2, moaE	molybdopterin synthase catalytic subunit	GO:0006777	Mo-molybdopterin cofactor biosynthetic process
TCONS_00001321	2730	gi|374852092|dbj|BAL55033.1|molybdopterin synthase subunit MoaD / molybdopterin synthase subunit MoaE [uncultured Acidobacteria bacterium]	2.23718e-13	sp|P07736|RNU1_USTSP	1e-54	Guanyl-specific ribonuclease U1 OS=Ustilago sphaerogena PE=1 SV=2	KOG3307	2e-16	Molybdopterin converting factor subunit 2	ko04122;ko00790	Sulfur relay system|Folate biosynthesis	2	K03635	MOCS2, moaE	molybdopterin synthase catalytic subunit	GO:0006777	Mo-molybdopterin cofactor biosynthetic process
TCONS_00001322	1409			sp|Q9Y7U1|SFK1_SCHPO	8e-19	Protein sfk1 OS=Schizosaccharomyces pombe (strain 972 / ATCC 24843) GN=sfk1 PE=3 SV=1
TCONS_00001323	3291			sp|Q1LYL8|ASTE1_DANRE	4e-08	Protein asteroid homolog 1 OS=Danio rerio GN=aste1 PE=2 SV=1	KOG2518	8e-06	5'-3' exonuclease
TCONS_00001324	931	gi|322511080|gb|ADX06393.1|putative Erv family thiol oxidoreductase [Organic Lake phycodnavirus 2]	4.1842e-10	sp|Q12284|ERV2_YEAST	2e-37	FAD-linked sulfhydryl oxidase ERV2 OS=Saccharomyces cerevisiae (strain ATCC 204508 / S288c) GN=ERV2 PE=1 SV=1	KOG3355	6e-38	Mitochondrial sulfhydryl oxidase involved in the biogenesis of cytosolic Fe/S proteins
TCONS_00001325	205
TCONS_00001326	1915	gi|547469373|ref|WP_022088186.1|hypothetical protein [Eubacterium sp. CAG:156] >gi|524266428|emb|CDA28808.1| uncharacterized protein BN504_00352 [Eubacterium sp. CAG:156]	8.82116e-15	sp|Q09788|ASL1_SCHPO	3e-11	Alkali-sensitive linkage protein 1 OS=Schizosaccharomyces pombe (strain 972 / ATCC 24843) GN=asl1 PE=1 SV=1
TCONS_00001327	1668	gi|689678462|emb|CEF48737.1|unnamed protein product [uncultured bacterium]	1.16958e-10	sp|Q96C23|GALM_HUMAN	2e-07	Aldose 1-epimerase OS=Homo sapiens GN=GALM PE=1 SV=1	KOG1604	4e-10	Predicted mutarotase
TCONS_00001328	3221			sp|O42636|CIA30_NEUCR	4e-18	Complex I intermediate-associated protein 30, mitochondrial OS=Neurospora crassa (strain ATCC 24698 / 74-OR23-1A / CBS 708.71 / DSM 1257 / FGSC 987) GN=cia30 PE=1 SV=1	KOG3720	8e-15	Lysosomal & prostatic acid phosphatases
TCONS_00001329	4018	gi|557410749|ref|WP_023413378.1|hypothetical protein [uncultured Thiohalocapsa sp. PB-PSB1] >gi|557036125|gb|ESQ13441.1| hypothetical protein N838_15130 [uncultured Thiohalocapsa sp. PB-PSB1]	1.91909e-28	sp|Q9VEP1|TRM71_DROME	1e-64	Putative tRNA (cytidine(32)/guanosine(34)-2'-O)-methyltransferase 1 OS=Drosophila melanogaster GN=CG5220 PE=2 SV=1	KOG1099	4e-65	SAM-dependent methyltransferase/cell division protein FtsJ
TCONS_00001330	1022			sp|Q5PP70|NTM1_ARATH	2e-48	Alpha N-terminal protein methyltransferase 1 OS=Arabidopsis thaliana GN=At5g44450 PE=2 SV=1	KOG3178	4e-35	Hydroxyindole-O-methyltransferase and related SAM-dependent methyltransferases
TCONS_00001331	2143	gi|643026865|gb|AIA90035.1|Glyco_transf_15, partial [uncultured Candida]	2.00247e-29	sp|O42944|OMH2_SCHPO	4e-99	O-glycoside alpha-1,2-mannosyltransferase homolog 2 OS=Schizosaccharomyces pombe (strain 972 / ATCC 24843) GN=omh2 PE=3 SV=1	KOG4472	1e-99	Glycolipid 2-alpha-mannosyltransferase (alpha-1,2-mannosyltransferase)	ko00514	Other types of O-glycan biosynthesis	1	K10967	KTR1_3	alpha 1,2-mannosyltransferase
TCONS_00001332	1294
TCONS_00001333	2024	gi|636675770|gb|AIA16146.1|Protein of unknown function (DUF938) [uncultured bacterium]	2.46375e-16	sp|Q32KX8|CP013_BOVIN	2e-16	UPF0585 protein C16orf13 homolog OS=Bos taurus PE=2 SV=1
TCONS_00001334	892
TCONS_00001335	5474			sp|P49413|UAY_EMENI	7e-23	Positive regulator of purine utilization OS=Emericella nidulans (strain FGSC A4 / ATCC 38163 / CBS 112.46 / NRRL 194 / M139) GN=uaY PE=4 SV=2
TCONS_00001336	2250	gi|547194405|ref|WP_021935858.1|hypothetical protein [Bacteroides sp. CAG:189] >gi|524072799|emb|CCY47505.1| uncharacterized protein BN523_01062 [Bacteroides sp. CAG:189]	2.50689e-51	sp|Q0CTV2|ABFA_ASPTN	4e-65	Probable alpha-N-arabinofuranosidase A OS=Aspergillus terreus (strain NIH 2624 / FGSC A1156) GN=abfA PE=3 SV=1
TCONS_00001337	3720	gi|406938135|gb|EKD71422.1|hypothetical protein ACD_46C00184G0002 [uncultured bacterium]	1.79759e-23	sp|Q70LM4|LGRD_BREPA	2e-23	Linear gramicidin synthase subunit D OS=Brevibacillus parabrevis GN=lgrD PE=1 SV=1	KOG1178	1e-22	Non-ribosomal peptide synthetase/alpha-aminoadipate reductase and related enzymes
TCONS_00001338	2077
TCONS_00001339	1778			sp|Q05158|CSRP2_COTJA	3e-13	Cysteine and glycine-rich protein 2 OS=Coturnix coturnix japonica GN=CSRP2 PE=1 SV=2	KOG1700	3e-13	Regulatory protein MLP and related LIM proteins
TCONS_00001340	923	gi|794203069|gb|AKA49517.1|hypothetical protein IX51_10900 [uncultured archaeon]	6.44703e-42	sp|Q09859|MSRA_SCHPO	3e-48	Probable peptide methionine sulfoxide reductase OS=Schizosaccharomyces pombe (strain 972 / ATCC 24843) GN=mxr1 PE=3 SV=2	KOG1635	6e-49	Peptide methionine sulfoxide reductase							GO:0033743;GO:0008113;GO:0006464;GO:0055114	peptide-methionine (R)-S-oxide reductase activity|peptide-methionine (S)-S-oxide reductase activity|cellular protein modification process|oxidation-reduction process
TCONS_00001341	1982
TCONS_00001342	482
TCONS_00001343	1883	gi|406972314|gb|EKD96115.1|hypothetical protein ACD_24C00177G0002 [uncultured bacterium]	1.77425e-08	sp|Q5PQ63|IMP2L_XENLA	2e-21	Mitochondrial inner membrane protease subunit 2 OS=Xenopus laevis GN=immp2l PE=2 SV=1	KOG1568	1e-21	Mitochondrial inner membrane protease, subunit IMP2	ko03060	Protein export	1	K09648	IMP2	mitochondrial inner membrane protease subunit 2
TCONS_00001344	1270	gi|406972314|gb|EKD96115.1|hypothetical protein ACD_24C00177G0002 [uncultured bacterium]	9.66179e-09	sp|Q5PQ63|IMP2L_XENLA	4e-22	Mitochondrial inner membrane protease subunit 2 OS=Xenopus laevis GN=immp2l PE=2 SV=1	KOG1568	2e-22	Mitochondrial inner membrane protease, subunit IMP2	ko03060	Protein export	1	K09648	IMP2	mitochondrial inner membrane protease subunit 2
TCONS_00001345	2845
TCONS_00001346	2880			sp|P80235|CACM_YEAST	3e-151	Putative mitochondrial carnitine O-acetyltransferase OS=Saccharomyces cerevisiae (strain ATCC 204508 / S288c) GN=YAT1 PE=1 SV=2	KOG3719	8e-152	Carnitine O-acyltransferase CPT2/YAT1	ko04146	Peroxisome	1	K00624	E2.3.1.7	carnitine O-acetyltransferase
TCONS_00001347	552			sp|O43034|YGU5_SCHPO	2e-29	Uncharacterized protein C3B9.05 OS=Schizosaccharomyces pombe (strain 972 / ATCC 24843) GN=SPBC3B9.05 PE=4 SV=2	KOG1940	5e-30	Zn-finger protein
TCONS_00001348	2172	gi|663515313|gb|AIF05797.1|hypothetical protein [uncultured marine group II/III euryarchaeote KM3_187_C07]	1.86733e-10	sp|Q11120|OFD1_SCHPO	3e-95	PKHD-type hydroxylase ofd1 OS=Schizosaccharomyces pombe (strain 972 / ATCC 24843) GN=ofd1 PE=1 SV=1	KOG3844	7e-96	Predicted component of NuA3 histone acetyltransferase complex
TCONS_00001349	1249
TCONS_00001350	1392	gi|698628275|gb|AIT98391.1|epoxide hydrolase [uncultured bacterium]	3.44078e-43	sp|Q06816|HYEP_STIAD	2e-45	Putative epoxide hydrolase OS=Stigmatella aurantiaca (strain DW4/3-1) GN=STAUR_4299 PE=3 SV=2	KOG2565	1e-31	Predicted hydrolases or acyltransferases (alpha/beta hydrolase superfamily)
TCONS_00001351	2347	gi|374852332|dbj|BAL55267.1|hypothetical conserved protein [uncultured Bacteroidetes bacterium]	1.3213e-76	sp|Q8KRU5|PLD_STRCW	5e-53	Phospholipase D OS=Streptomyces chromofuscus GN=pld PE=1 SV=2				ko02020;ko00790;ko00627	Two-component system|Folate biosynthesis|Aminobenzoate degradation	3	K01113	phoD	alkaline phosphatase D
TCONS_00001352	1847	gi|534503940|gb|AGU12241.1|Esterase-like activity of phytase [uncultured organism]	2.63574e-43
TCONS_00001353	1729	gi|167041445|gb|ABZ06196.1|putative arginase family protein [uncultured marine microorganism HF4000_007D16]	4.06034e-68	sp|Q10088|SPEB1_SCHPO	1e-100	Putative agmatinase 1 OS=Schizosaccharomyces pombe (strain 972 / ATCC 24843) GN=SPAC11D3.09 PE=3 SV=1	KOG2964	3e-101	Arginase family protein	ko00330	Arginine and proline metabolism	1	K01480	speB	agmatinase
TCONS_00001354	645	gi|548644546|ref|WP_022531253.1|peptidyl-tRNA hydrolase [Methanobrevibacter smithii CAG:186] >gi|524836890|emb|CDF28462.1| peptidyl-tRNA hydrolase PTH2 family [Methanobrevibacter smithii CAG:186]	1.5613e-25	sp|Q8R2Y8|PTH2_MOUSE	3e-38	Peptidyl-tRNA hydrolase 2, mitochondrial OS=Mus musculus GN=Ptrh2 PE=2 SV=1	KOG3282	1e-37	Uncharacterized conserved protein
TCONS_00001355	2016	gi|752446215|gb|AJG38074.1|arsenite resistance protein ArsB [Geobacillus sp. enrichment culture clone fosmid MGS-MG1]	1.05345e-66	sp|Q06598|ARR3_YEAST	1e-64	Arsenical-resistance protein 3 OS=Saccharomyces cerevisiae (strain ATCC 204508 / S288c) GN=ARR3 PE=1 SV=1										GO:0008508;GO:0016021;GO:0006814	bile acid:sodium symporter activity|integral component of membrane|sodium ion transport
TCONS_00001356	2487	gi|349858835|gb|AEQ20466.1|putative carotene beta-ring hydroxylase [uncultured bacterium CSL142]	3.32222e-18	sp|O81117|C94A1_VICSA	5e-48	Cytochrome P450 94A1 OS=Vicia sativa GN=CYP94A1 PE=2 SV=2	KOG0157	2e-49	Cytochrome P450 CYP4/CYP19/CYP26 subfamilies							GO:0020037;GO:0005506;GO:0003958;GO:0009055;GO:0070330;GO:0055114;GO:0010181	heme binding|iron ion binding|NADPH-hemoprotein reductase activity|electron carrier activity|aromatase activity|oxidation-reduction process|FMN binding
TCONS_00001357	408			sp|P0C5R9|YP17B_YEAST	7e-23	Uncharacterized protein YPR170W-B OS=Saccharomyces cerevisiae (strain ATCC 204508 / S288c) GN=YPR170W-B PE=3 SV=1
TCONS_00001358	2181			sp|P40977|PLC1_SCHPO	1e-50	1-phosphatidylinositol 4,5-bisphosphate phosphodiesterase 1 OS=Schizosaccharomyces pombe (strain 972 / ATCC 24843) GN=plc1 PE=1 SV=1	KOG0169	3e-51	Phosphoinositide-specific phospholipase C
TCONS_00001359	3163			sp|Q8BTK5|SMYD4_MOUSE	3e-06	SET and MYND domain-containing protein 4 OS=Mus musculus GN=Smyd4 PE=2 SV=2
TCONS_00001360	3541	gi|291334383|gb|ADD94040.1|NADH:flavin oxidoreductase Old Yellow Enzyme family protein [uncultured marine bacterium MedDCM-OCT-S12-C289]	2.18757e-47	sp|P32382|NADO_THEBR	4e-28	NADH oxidase OS=Thermoanaerobacter brockii PE=1 SV=1	KOG0134	2e-50	NADH:flavin oxidoreductase/12-oxophytodienoate reductase							GO:0016491;GO:0055114;GO:0010181	oxidoreductase activity|oxidation-reduction process|FMN binding
TCONS_00001361	2181	gi|406987749|gb|EKE07990.1|hypothetical protein ACD_17C00406G0003 [uncultured bacterium]	1.59657e-41	sp|Q9P7Z3|SEE1_SCHPO	5e-55	N-lysine methyltransferase see1 OS=Schizosaccharomyces pombe (strain 972 / ATCC 24843) GN=see1 PE=2 SV=1	KOG1271	1e-55	Methyltransferases							GO:0008270;GO:0070290	zinc ion binding|N-acylphosphatidylethanolamine-specific phospholipase D activity
TCONS_00001362	7611	gi|524547376|emb|CDC76908.1|galactose-1-phosphate uridylyltransferase [Escherichia coli CAG:4]	6.48798e-105	sp|P31764|GAL7_HAEIN	5e-108	Galactose-1-phosphate uridylyltransferase OS=Haemophilus influenzae (strain ATCC 51907 / DSM 11121 / KW20 / Rd) GN=galT PE=3 SV=2	KOG2958	2e-106	Galactose-1-phosphate uridylyltransferase
TCONS_00001363	7543	gi|41582296|gb|AAS07910.1|oxidoreductase, short-chain dehydrogenase/reductase family [uncultured marine bacterium 463]	1.68453e-34	sp|O74959|YJCD_SCHPO	6e-61	Uncharacterized oxidoreductase C736.13 OS=Schizosaccharomyces pombe (strain 972 / ATCC 24843) GN=SPCC736.13 PE=3 SV=1	KOG1208	2e-61	Dehydrogenases with different specificities (related to short-chain alcohol dehydrogenases)							GO:0055114;GO:0016491	oxidation-reduction process|oxidoreductase activity
TCONS_00001364	2121	gi|524238466|emb|CDA00687.1|drug resistance transporter EmrB/QacA subfamily [Klebsiella variicola CAG:634]	3.66261e-33	sp|Q09752|FNX1_SCHPO	4e-68	Multidrug resistance protein fnx1 OS=Schizosaccharomyces pombe (strain 972 / ATCC 24843) GN=fnx1 PE=2 SV=2	KOG0254	1e-68	Predicted transporter (major facilitator superfamily)							GO:0016021;GO:0005886;GO:0055085;GO:0005215	integral component of membrane|plasma membrane|transmembrane transport|transporter activity
TCONS_00001365	479
TCONS_00001366	423
TCONS_00001367	2286			sp|P52719|PEPS_ASPPH	2e-144	Carboxypeptidase cpdS OS=Aspergillus phoenicis GN=cpdS PE=2 SV=1	KOG1282	1e-36	Serine carboxypeptidases (lysosomal cathepsin A)
TCONS_00001368	3403
TCONS_00001369	1179
TCONS_00001370	1515	gi|546456280|ref|WP_021863576.1|sugar transporter [Clostridium sp. CAG:715] >gi|523996248|emb|CCX79408.1| sugar transporter [Clostridium sp. CAG:715]	1.01146e-25	sp|A2QQV6|QUTD_ASPNC	7e-38	Probable quinate permease OS=Aspergillus niger (strain CBS 513.88 / FGSC A1513) GN=qutD PE=3 SV=1	KOG0254	1e-28	Predicted transporter (major facilitator superfamily)
TCONS_00001371	3147	gi|406907745|gb|EKD48481.1|hypothetical protein ACD_64C00293G0003 [uncultured bacterium]	0	sp|B0CS18|GUF1_LACBS	0	Translation factor GUF1, mitochondrial OS=Laccaria bicolor (strain S238N-H82 / ATCC MYA-4686) GN=GUF1 PE=3 SV=1	KOG0462	0	Elongation factor-type GTP-binding protein
TCONS_00001372	1958	gi|406892985|gb|EKD38175.1|hypothetical protein ACD_75C00838G0001, partial [uncultured bacterium]	9.1359e-56	sp|Q12031|ACEB_YEAST	0	Mitochondrial 2-methylisocitrate lyase OS=Saccharomyces cerevisiae (strain ATCC 204508 / S288c) GN=ICL2 PE=1 SV=1	KOG1260	0	Isocitrate lyase	ko00630;ko01200	Glyoxylate and dicarboxylate metabolism|Carbon metabolism	2	K01637	E4.1.3.1, aceA	isocitrate lyase	GO:0004451;GO:0019752	isocitrate lyase activity|carboxylic acid metabolic process
TCONS_00001373	1643			sp|O42921|PT191_SCHPO	3e-10	Mitochondrial protein pet191 homolog OS=Schizosaccharomyces pombe (strain 972 / ATCC 24843) GN=SPBC16A3.16 PE=3 SV=1	KOG4114	7e-11	Cytochrome c oxidase assembly protein PET191
TCONS_00001374	1743	gi|406910095|gb|EKD50196.1|hypothetical protein ACD_62C00615G0002 [uncultured bacterium]	3.933e-15
TCONS_00001375	838
TCONS_00001376	1055	gi|349858527|gb|AEQ20301.1|drug resistance transporter [uncultured bacterium CSLG7]	8.3006e-08	sp|Q7Z9I0|YHA8_SCHPO	2e-31	Uncharacterized MFS-type transporter C409.08 OS=Schizosaccharomyces pombe (strain 972 / ATCC 24843) GN=SPBC409.08 PE=3 SV=1	KOG0255	4e-32	Synaptic vesicle transporter SVOP and related transporters (major facilitator superfamily)
TCONS_00001377	3448
TCONS_00001378	1666	gi|297183588|gb|ADI19715.1|hypothetical protein [uncultured bacterium EB000_36F02]	1.88143e-60	sp|P68209|SUCA1_ARATH	1e-66	Succinyl-CoA ligase [ADP-forming] subunit alpha-1, mitochondrial OS=Arabidopsis thaliana GN=At5g08300 PE=1 SV=1	KOG1255	2e-71	Succinyl-CoA synthetase, alpha subunit	ko00020;ko00640;ko01200	Citrate cycle (TCA cycle)|Propanoate metabolism|Carbon metabolism	3	K01899	LSC1	succinyl-CoA synthetase alpha subunit	GO:0008152;GO:0005524;GO:0004775;GO:0048037;GO:0003878	metabolic process|ATP binding|succinate-CoA ligase (ADP-forming) activity|cofactor binding|ATP citrate synthase activity
TCONS_00001379	2112	gi|149354609|gb|EDM43173.1|succinate--CoA ligase, ADP-forming (succinyl-CoA synthetase, beta subunit) [unidentified eubacterium SCB49]	2.72981e-22	sp|Q9JKB1|UCHL3_MOUSE	2e-41	Ubiquitin carboxyl-terminal hydrolase isozyme L3 OS=Mus musculus GN=Uchl3 PE=1 SV=2	KOG1415	9e-42	Ubiquitin C-terminal hydrolase UCHL1							GO:0030145;GO:0005524;GO:0000287;GO:0006099;GO:0004775	manganese ion binding|ATP binding|magnesium ion binding|tricarboxylic acid cycle|succinate-CoA ligase (ADP-forming) activity
TCONS_00001380	1275			sp|Q9FMV5|NFYC4_ARATH	1e-36	Nuclear transcription factor Y subunit C-4 OS=Arabidopsis thaliana GN=NFYC4 PE=2 SV=1	KOG1657	3e-37	CCAAT-binding factor, subunit C (HAP5)
TCONS_00001381	1484	gi|558585038|ref|WP_023497820.1|putative NADP-dependent oxidoreductase [uncultured archaeon A07HR67] >gi|557610607|gb|ESS04201.1| putative NADP-dependent oxidoreductase [uncultured archaeon A07HR67]	9.82545e-38	sp|Q9C0Y6|YKM8_SCHPO	2e-52	Zinc-type alcohol dehydrogenase-like protein PB24D3.08c OS=Schizosaccharomyces pombe (strain 972 / ATCC 24843) GN=SPAPB24D3.08c PE=3 SV=1	KOG1196	4e-53	Predicted NAD-dependent oxidoreductase							GO:0008270;GO:0016491;GO:0055114	zinc ion binding|oxidoreductase activity|oxidation-reduction process
TCONS_00001382	4524	gi|308275104|emb|CBX31703.1|hypothetical protein N47_E52150 [uncultured Desulfobacterium sp.]	5.10153e-09	sp|Q9URW6|YIE2_SCHPO	3e-28	SH3 domain-containing protein PJ696.02 OS=Schizosaccharomyces pombe (strain 972 / ATCC 24843) GN=SPAPJ696.02 PE=1 SV=1	KOG1843	7e-29	Uncharacterized conserved protein
TCONS_00001383	1570
TCONS_00001384	1738
TCONS_00001385	788	gi|547447370|ref|WP_022067222.1|cytidine deaminase [Blautia sp. CAG:257] >gi|524240001|emb|CDA06641.1| cytidine deaminase [Blautia sp. CAG:257]	2.57228e-25	sp|Q9KD53|CDD_BACHD	1e-23	Cytidine deaminase OS=Bacillus halodurans (strain ATCC BAA-125 / DSM 18197 / FERM 7344 / JCM 9153 / C-125) GN=cdd PE=3 SV=1	KOG0833	4e-22	Cytidine deaminase	ko00240;ko00983	Pyrimidine metabolism|Drug metabolism - other enzymes	2	K01489	cdd, CDA	cytidine deaminase
TCONS_00001386	3873	gi|547517653|ref|WP_022104459.1|putative potassium/proton antiporter [Bacteroides stercoris CAG:120] >gi|524286866|emb|CDA47788.1| putative potassium/proton antiporter [Bacteroides stercoris CAG:120]	3.01097e-06	sp|O14123|NAH2_SCHPO	6e-99	Probable Na(+)/H(+) antiporter C3A11.09 OS=Schizosaccharomyces pombe (strain 972 / ATCC 24843) GN=sod22 PE=1 SV=1	KOG4505	1e-99	Na+/H+ antiporter
TCONS_00001387	1887	gi|636676502|gb|AIA16635.1|Nitronate monooxygenase [uncultured bacterium] >gi|636676588|gb|AIA16693.1| Nitronate monooxygenase [uncultured bacterium]	1.43177e-06	sp|Q01284|2NPD_NEUCR	1e-09	Nitronate monooxygenase OS=Neurospora crassa (strain ATCC 24698 / 74-OR23-1A / CBS 708.71 / DSM 1257 / FGSC 987) GN=ncd-2 PE=1 SV=1				ko00910	Nitrogen metabolism	1	K00459	ncd2, npd	nitronate monooxygenase
TCONS_00001388	1985	gi|167041495|gb|ABZ06245.1|putative allantoicase repeat [uncultured marine microorganism HF4000_007I05]	4.30899e-56	sp|Q09913|ALLC_SCHPO	3e-91	Probable allantoicase OS=Schizosaccharomyces pombe (strain 972 / ATCC 24843) GN=SPAC1F7.09c PE=3 SV=1	KOG4145	8e-92	Allantoicase	ko00230	Purine metabolism	1	K01477	alc, ALLC	allantoicase
TCONS_00001389	1570	gi|167041495|gb|ABZ06245.1|putative allantoicase repeat [uncultured marine microorganism HF4000_007I05]	7.38362e-57	sp|Q09913|ALLC_SCHPO	6e-92	Probable allantoicase OS=Schizosaccharomyces pombe (strain 972 / ATCC 24843) GN=SPAC1F7.09c PE=3 SV=1	KOG4145	2e-92	Allantoicase	ko00230	Purine metabolism	1	K01477	alc, ALLC	allantoicase
TCONS_00001390	2598			sp|Q22943|PAFA_CAEEL	9e-24	Platelet-activating factor acetylhydrolase homolog 2 OS=Caenorhabditis elegans GN=paf-2 PE=2 SV=2	KOG3847	1e-23	Phospholipase A2 (platelet-activating factor acetylhydrolase in humans)	ko00565	Ether lipid metabolism	1	K01062	PAFAH	platelet-activating factor acetylhydrolase
TCONS_00001391	904
TCONS_00001392	1623
TCONS_00001393	1715									ko04130	SNARE interactions in vesicular transport	1	K08501	STX8	syntaxin 8
TCONS_00001394	5252	gi|169733777|gb|ACA65663.1|DNA polymerase, partial [unknown phycodnavirus]	2.34241e-30	sp|P14284|DPOZ_YEAST	0	DNA polymerase zeta catalytic subunit OS=Saccharomyces cerevisiae (strain ATCC 204508 / S288c) GN=REV3 PE=1 SV=1	KOG0968	0	DNA polymerase zeta, catalytic subunit	ko03460	Fanconi anemia pathway	1	K02350	POLZ1, rev3	DNA polymerase zeta
TCONS_00001395	1624	gi|574656723|gb|AHG52939.1|putative enoyl-CoA hydratase [uncultured organism]	5.16881e-21	sp|Q9JLZ3|AUHM_MOUSE	6e-35	Methylglutaconyl-CoA hydratase, mitochondrial OS=Mus musculus GN=Auh PE=1 SV=1	KOG1679	1e-34	Enoyl-CoA hydratase	ko00280	Valine, leucine and isoleucine degradation	1	K05607	AUH	methylglutaconyl-CoA hydratase	GO:0003824;GO:0008152	catalytic activity|metabolic process
TCONS_00001396	3300			sp|Q04519|ASM_MOUSE	9e-45	Sphingomyelin phosphodiesterase OS=Mus musculus GN=Smpd1 PE=2 SV=2	KOG3770	2e-44	Acid sphingomyelinase and PHM5 phosphate metabolism protein
TCONS_00001397	1083
TCONS_00001398	1041			sp|Q6BKU8|CUE1_DEBHA	7e-12	Coupling of ubiquitin conjugation to ER degradation protein 1 OS=Debaryomyces hansenii (strain ATCC 36239 / CBS 767 / JCM 1990 / NBRC 0083 / IGC 2968) GN=CUE1 PE=3 SV=1				ko04141	Protein processing in endoplasmic reticulum	1	K14022	CUE1, KIS4	coupling of ubiquitin conjugation to ER degradation protein 1
TCONS_00001399	3157	gi|524238423|emb|CDA00702.1|glucan 1 3-alpha-glucosidase [Klebsiella variicola CAG:634]	2.12951e-94	sp|Q9F234|AGL2_BACTQ	3e-41	Alpha-glucosidase 2 OS=Bacillus thermoamyloliquefaciens PE=3 SV=1	KOG1066	2e-34	Glucosidase II catalytic (alpha) subunit and related enzymes, glycosyl hydrolase family 31
TCONS_00001400	1928
TCONS_00001401	1830	gi|547431422|ref|WP_022066203.1|major facilitator superfamily MFS_1 [Klebsiella variicola CAG:634] >gi|524235685|emb|CDA03199.1| major facilitator superfamily MFS_1 [Klebsiella variicola CAG:634]	1.35081e-13	sp|O94491|YC7A_SCHPO	2e-76	Uncharacterized transporter C417.10 OS=Schizosaccharomyces pombe (strain 972 / ATCC 24843) GN=SPCC417.10 PE=3 SV=1	KOG2533	6e-77	Permease of the major facilitator superfamily
TCONS_00001402	3527	gi|548252243|ref|WP_022469959.1|levanase (2 6-beta-D-fructofuranosidase) [Bacteroides thetaiotaomicron CAG:40] >gi|524780559|emb|CDE74562.1| levanase (2 6-beta-D-fructofuranosidase) [Bacteroides thetaiotaomicron CAG:40]	5.31507e-79	sp|Q6BJW6|INV_DEBHA	3e-104	Invertase OS=Debaryomyces hansenii (strain ATCC 36239 / CBS 767 / JCM 1990 / NBRC 0083 / IGC 2968) GN=INV PE=3 SV=2	KOG0228	9e-100	Beta-fructofuranosidase (invertase)	ko00052;ko00500	Galactose metabolism|Starch and sucrose metabolism	2	K01193	E3.2.1.26, sacA	beta-fructofuranosidase	GO:0004575;GO:0005975	sucrose alpha-glucosidase activity|carbohydrate metabolic process
TCONS_00001403	1564
TCONS_00001404	359
TCONS_00001405	2667
TCONS_00001406	1734	gi|524235560|emb|CDA03367.1|glycosyl hydrolase family 88 [Klebsiella variicola CAG:634]	9.76411e-62	sp|P40586|YIW2_YEAST	3e-39	Uncharacterized protein YIR042C OS=Saccharomyces cerevisiae (strain ATCC 204508 / S288c) GN=YIR042C PE=4 SV=1										GO:0008080	N-acetyltransferase activity
TCONS_00001407	2478	gi|406981374|gb|EKE02859.1|putative UV endonuclease [uncultured bacterium]	1.30012e-36	sp|Q01408|UVE1_NEUCR	4e-89	UV-damage endonuclease OS=Neurospora crassa (strain ATCC 24698 / 74-OR23-1A / CBS 708.71 / DSM 1257 / FGSC 987) GN=uve-1 PE=2 SV=2										GO:0004519;GO:0006289;GO:0009411	endonuclease activity|nucleotide-excision repair|response to UV
TCONS_00001408	5229	gi|547830624|ref|WP_022238695.1|hypothetical protein [Clostridium sp. CAG:343] >gi|524463326|emb|CDC07105.1| putative uncharacterized protein [Clostridium sp. CAG:343]	4.16243e-07	sp|Q5WRN3|N6MT2_CAEEL	2e-18	N(6)-adenine-specific DNA methyltransferase 2 homolog OS=Caenorhabditis elegans GN=M142.8 PE=3 SV=1	KOG3350	4e-19	Uncharacterized conserved protein
TCONS_00001409	4283	gi|636669895|gb|AIA12299.1|drug resistance MFS transporter, drug:H+ antiporter-2 (14 Spanner) (DHA2) family [uncultured bacterium]	5.63541e-13	sp|Q08902|YO378_YEAST	2e-106	Drug resistance protein YOR378W OS=Saccharomyces cerevisiae (strain ATCC 204508 / S288c) GN=YOR378W PE=1 SV=1	KOG0254	4e-107	Predicted transporter (major facilitator superfamily)
TCONS_00001410	3052	gi|89994019|gb|ABD83817.1|P450 hydroxylase [uncultured soil bacterium]	6.47789e-19	sp|Q9Y5N5|HEMK2_HUMAN	6e-37	HemK methyltransferase family member 2 OS=Homo sapiens GN=N6AMT1 PE=1 SV=3	KOG3191	3e-37	Predicted N6-DNA-methyltransferase							GO:0008276;GO:0009055;GO:0003958;GO:0005506;GO:0010181;GO:0020037;GO:0070330;GO:0055114;GO:0006479	protein methyltransferase activity|electron carrier activity|NADPH-hemoprotein reductase activity|iron ion binding|FMN binding|heme binding|aromatase activity|oxidation-reduction process|protein methylation
TCONS_00001411	1728
TCONS_00001412	1631
TCONS_00001413	704	gi|558592309|ref|WP_023505025.1|cyanate hydratase [uncultured archaeon A07HR60] >gi|557618785|gb|ESS12308.1| cyanate hydratase [uncultured archaeon A07HR60]	1.17611e-19	sp|Q4PD40|CYNS_USTMA	8e-88	Cyanate hydratase OS=Ustilago maydis (strain 521 / FGSC 9021) GN=CYN1 PE=3 SV=2				ko00910	Nitrogen metabolism	1	K01725	cynS	cyanate lyase
TCONS_00001414	760	gi|291334296|gb|ADD93958.1|glutathione dependent formaldehyde activating GFA [uncultured marine bacterium MedDCM-OCT-S09-C199]	3.34764e-07
TCONS_00001415	1544
TCONS_00001416	1534
TCONS_00001417	6160	gi|442770896|gb|AGC71598.1|acyl-coenzyme A oxidase 3, peroxisomal [uncultured bacterium A1Q1_fos_1053]	1.40756e-44	sp|Q9ZQP2|ACO12_ARATH	4e-115	Putative peroxisomal acyl-coenzyme A oxidase 1.2 OS=Arabidopsis thaliana GN=ACX1.2 PE=2 SV=1	KOG0136	9e-116	Acyl-CoA oxidase	ko04146;ko04024;ko00071;ko00592;ko01040;ko01212;ko03320	Peroxisome|cAMP signaling pathway|Fatty acid degradation|alpha-Linolenic acid metabolism|Biosynthesis of unsaturated fatty acids|Fatty acid metabolism|PPAR signaling pathway	7	K00232	E1.3.3.6, ACOX1, ACOX3	acyl-CoA oxidase	GO:0016021;GO:0005886;GO:0055085;GO:0005215	integral component of membrane|plasma membrane|transmembrane transport|transporter activity
TCONS_00001418	1306
TCONS_00001419	1899	gi|374724376|gb|EHR76456.1|short chain dehydrogenase [uncultured marine group II euryarchaeote]	3.03565e-22	sp|Q8CEE7|RDH13_MOUSE	2e-21	Retinol dehydrogenase 13 OS=Mus musculus GN=Rdh13 PE=2 SV=1	KOG1208	2e-22	Dehydrogenases with different specificities (related to short-chain alcohol dehydrogenases)							GO:0055114;GO:0016491	oxidation-reduction process|oxidoreductase activity
TCONS_00001420	1055	gi|149355927|gb|EDM44484.1|DSBA oxidoreductase [unidentified eubacterium SCB49]	2.73663e-09
TCONS_00001421	791
TCONS_00001422	601			sp|P35200|UPS2_YEAST	2e-28	Protein UPS2, mitochondrial OS=Saccharomyces cerevisiae (strain ATCC 204508 / S288c) GN=UPS2 PE=1 SV=1	KOG3336	4e-29	Predicted member of the intramitochondrial sorting protein family
TCONS_00001423	1723	gi|406890167|gb|EKD36137.1|hypothetical protein ACD_75C01618G0002 [uncultured bacterium]	7.82326e-116	sp|P11915|NLTP_RAT	3e-130	Non-specific lipid-transfer protein OS=Rattus norvegicus GN=Scp2 PE=1 SV=3	KOG1406	2e-138	Peroxisomal 3-ketoacyl-CoA-thiolase P-44/SCP2	ko04146;ko00120;ko03320	Peroxisome|Primary bile acid biosynthesis|PPAR signaling pathway	3	K08764	SCP2, SCPX	sterol carrier protein 2	GO:0016747;GO:0008152	transferase activity, transferring acyl groups other than amino-acyl groups|metabolic process
TCONS_00001424	1757			sp|Q9UTS8|YI7B_SCHPO	3e-26	UPF0695 membrane protein C977.11/PB8B6.06c OS=Schizosaccharomyces pombe (strain 972 / ATCC 24843) GN=SPAC977.11 PE=3 SV=1
TCONS_00001425	5953	gi|547471356|ref|WP_022090081.1|sNF2-related protein [Clostridium sp. CAG:492] >gi|524267617|emb|CDA30942.1| sNF2-related protein [Clostridium sp. CAG:492]	9.81185e-17	sp|Q9UTL9|YIV5_SCHPO	2e-45	Uncharacterized ATP-dependent helicase C144.05 OS=Schizosaccharomyces pombe (strain 972 / ATCC 24843) GN=SPAC144.05 PE=3 SV=1	KOG0298	4e-46	DEAD box-containing helicase-like transcription factor/DNA repair protein
TCONS_00001426	739
TCONS_00001427	2753	gi|297182342|gb|ADI18509.1|dioxygenases related to 2-nitropropane dioxygenase [uncultured gamma proteobacterium HF4000_19M20]	9.97005e-87	sp|Q9I4V0|2NPD_PSEAE	2e-87	Nitronate monooxygenase OS=Pseudomonas aeruginosa (strain ATCC 15692 / PAO1 / 1C / PRS 101 / LMG 12228) GN=PA1024 PE=1 SV=1										GO:0051213;GO:0018580;GO:0055114	dioxygenase activity|nitronate monooxygenase activity|oxidation-reduction process
TCONS_00001428	3851	gi|297182480|gb|ADI18642.1|dioxygenases related to 2-nitropropane dioxygenase [uncultured Acidobacteria bacterium HF4000_26D02]	2.49086e-68	sp|Q9I4V0|2NPD_PSEAE	3e-67	Nitronate monooxygenase OS=Pseudomonas aeruginosa (strain ATCC 15692 / PAO1 / 1C / PRS 101 / LMG 12228) GN=PA1024 PE=1 SV=1										GO:0051213;GO:0018580;GO:0055114	dioxygenase activity|nitronate monooxygenase activity|oxidation-reduction process
TCONS_00001429	2467	gi|297182480|gb|ADI18642.1|dioxygenases related to 2-nitropropane dioxygenase [uncultured Acidobacteria bacterium HF4000_26D02]	1.12415e-69	sp|Q9I4V0|2NPD_PSEAE	1e-68	Nitronate monooxygenase OS=Pseudomonas aeruginosa (strain ATCC 15692 / PAO1 / 1C / PRS 101 / LMG 12228) GN=PA1024 PE=1 SV=1										GO:0051213;GO:0018580;GO:0055114	dioxygenase activity|nitronate monooxygenase activity|oxidation-reduction process
TCONS_00001430	4515
TCONS_00001431	1516
TCONS_00001432	4193	gi|406941165|gb|EKD73726.1|hypothetical protein ACD_45C00210G0002 [uncultured bacterium]	1.29252e-90	sp|Q29448|HMGCL_BOVIN	2e-93	Hydroxymethylglutaryl-CoA lyase, mitochondrial OS=Bos taurus GN=HMGCL PE=2 SV=2	KOG2368	7e-90	Hydroxymethylglutaryl-CoA lyase							GO:0004419;GO:0016740;GO:0008152	hydroxymethylglutaryl-CoA lyase activity|transferase activity|metabolic process
TCONS_00001433	3801
TCONS_00001434	2220
TCONS_00001435	1993	gi|406872791|gb|EKD23176.1|hypothetical protein ACD_83C00017G0003 [uncultured bacterium]	2.99099e-25	sp|Q4PD06|ITPA_USTMA	4e-106	Inosine triphosphate pyrophosphatase OS=Ustilago maydis (strain 521 / FGSC 9021) GN=UM02007 PE=3 SV=1	KOG3222	9e-52	Inosine triphosphate pyrophosphatase	ko00230;ko00240;ko00983	Purine metabolism|Pyrimidine metabolism|Drug metabolism - other enzymes	3	K01519	ITPA	inosine triphosphate pyrophosphatase
TCONS_00001436	2132	gi|524238243|emb|CDA00878.1|4-hydroxyphenylacetate transporter [Klebsiella variicola CAG:634]	1.13763e-35	sp|Q10097|YAOI_SCHPO	9e-60	Uncharacterized transporter C11D3.18C OS=Schizosaccharomyces pombe (strain 972 / ATCC 24843) GN=SPAC11D3.18c PE=3 SV=1	KOG2533	2e-60	Permease of the major facilitator superfamily
TCONS_00001437	1452
TCONS_00001438	1804	gi|547783311|ref|WP_022194089.1|uracil phosphoribosyltransferase [Clostridium sp. CAG:217] >gi|524403047|emb|CDB50908.1| uracil phosphoribosyltransferase [Clostridium sp. CAG:217]	1.02431e-10	sp|Q91YL3|UCKL1_MOUSE	2e-34	Uridine-cytidine kinase-like 1 OS=Mus musculus GN=Uckl1 PE=2 SV=1	KOG4203	2e-34	Armadillo/beta-Catenin/plakoglobin	ko00240;ko00983	Pyrimidine metabolism|Drug metabolism - other enzymes	2	K00876	udk, UCK	uridine kinase
TCONS_00001439	3036			sp|A8E7C5|SAC2_DANRE	2e-57	Phosphatidylinositide phosphatase SAC2 OS=Danio rerio GN=inpp5f PE=3 SV=1	KOG1890	2e-60	Phosphoinositide phosphatase SAC1
TCONS_00001440	1848	gi|547247836|ref|WP_021983526.1|hypothetical protein [Eubacterium sp. CAG:603] >gi|524128172|emb|CCZ05186.1| putative uncharacterized protein [Eubacterium sp. CAG:603]	6.59046e-29	sp|P50325|CDA_AMYRO	1e-46	Chitin deacetylase OS=Amylomyces rouxii PE=1 SV=1										GO:0016810;GO:0005975;GO:0004553;GO:0030247	hydrolase activity, acting on carbon-nitrogen (but not peptide) bonds|carbohydrate metabolic process|hydrolase activity, hydrolyzing O-glycosyl compounds|polysaccharide binding
TCONS_00001441	1271
TCONS_00001442	2640	gi|524546559|emb|CDC78754.1|multidrug resistance protein MdtK [Escherichia coli CAG:4]	2.76113e-19	sp|Q9UT92|YL47_SCHPO	3e-83	Uncharacterized transporter C323.07c OS=Schizosaccharomyces pombe (strain 972 / ATCC 24843) GN=SPAC323.07c PE=1 SV=1	KOG1347	7e-84	Uncharacterized membrane protein, predicted efflux pump							GO:0006855;GO:0016020;GO:0015297;GO:0015238	drug transmembrane transport|membrane|antiporter activity|drug transmembrane transporter activity
TCONS_00001443	1365	gi|524236591|emb|CDA02397.1|amidohydrolase [Klebsiella variicola CAG:634]	9.03628e-53	sp|P80402|DBD23_ASPOR	3e-127	2,3-dihydroxybenzoate decarboxylase OS=Aspergillus oryzae (strain ATCC 42149 / RIB 40) GN=AO090005000447 PE=1 SV=2	KOG4245	2e-14	Predicted metal-dependent hydrolase of the TIM-barrel fold							GO:0008152;GO:0016787	metabolic process|hydrolase activity
TCONS_00001444	889
TCONS_00001445	2081
TCONS_00001446	1777	gi|406990244|gb|EKE09923.1|hypothetical protein ACD_16C00100G0085 [uncultured bacterium]	5.90792e-27	sp|Q07821|ISA1_YEAST	4e-37	Iron-sulfur assembly protein 1 OS=Saccharomyces cerevisiae (strain ATCC 204508 / S288c) GN=ISA1 PE=1 SV=1	KOG1120	9e-38	Fe-S cluster biosynthesis protein ISA1 (contains a HesB-like domain)							GO:0005506;GO:0016226;GO:0005198;GO:0051536	iron ion binding|iron-sulfur cluster assembly|structural molecule activity|iron-sulfur cluster binding
TCONS_00001447	3525	gi|548372158|ref|WP_022518434.1|alpha-L-arabinofuranosidase [Roseburia sp. CAG:100] >gi|524843931|emb|CDF45134.1| alpha-L-arabinofuranosidase [Roseburia sp. CAG:100]	5.02365e-46	sp|Q0CTV2|ABFA_ASPTN	6e-57	Probable alpha-N-arabinofuranosidase A OS=Aspergillus terreus (strain NIH 2624 / FGSC A1156) GN=abfA PE=3 SV=1
TCONS_00001448	2900			sp|P36033|FRE2_YEAST	2e-14	Ferric/cupric reductase transmembrane component 2 OS=Saccharomyces cerevisiae (strain ATCC 204508 / S288c) GN=FRE2 PE=1 SV=1	KOG0039	4e-15	Ferric reductase, NADH/NADPH oxidase and related proteins
TCONS_00001449	2151			sp|Q1JQC1|MFSD1_BOVIN	2e-07	Major facilitator superfamily domain-containing protein 1 OS=Bos taurus GN=MFSD1 PE=2 SV=1	KOG4686	5e-09	Predicted sugar transporter
TCONS_00001450	2027	gi|547773198|ref|WP_022184586.1|drug resistance MFS transporter drug:H+ antiporter-2 family [Eggerthella sp. CAG:209] >gi|524382564|emb|CDB33555.1| drug resistance MFS transporter drug:H+ antiporter-2 family [Eggerthella sp. CAG:209]	2.20168e-33	sp|Q00357|TOXA_COCCA	6e-63	Putative HC-toxin efflux carrier TOXA OS=Cochliobolus carbonum GN=TOXA PE=3 SV=1	KOG0254	3e-39	Predicted transporter (major facilitator superfamily)							GO:0016021;GO:0005886;GO:0055085;GO:0005215	integral component of membrane|plasma membrane|transmembrane transport|transporter activity
TCONS_00001451	1287
TCONS_00001452	2405			sp|Q09746|BZZ1_SCHPO	4e-65	Protein BZZ1 OS=Schizosaccharomyces pombe (strain 972 / ATCC 24843) GN=bzz1 PE=3 SV=1	KOG3565	1e-65	Cdc42-interacting protein CIP4
TCONS_00001453	1550	gi|406989360|gb|EKE09150.1|hypothetical protein ACD_16C00211G0007 [uncultured bacterium]	1.82275e-105	sp|P32420|DHSB_USTMA	0	Succinate dehydrogenase [ubiquinone] iron-sulfur subunit, mitochondrial OS=Ustilago maydis (strain 521 / FGSC 9021) GN=SDH2 PE=3 SV=1	KOG3049	3e-123	Succinate dehydrogenase, Fe-S protein subunit	ko04932;ko05010;ko05012;ko05016;ko00020;ko00190;ko01200	Non-alcoholic fatty liver disease (NAFLD)|Alzheimer's disease|Parkinson's disease|Huntington's disease|Citrate cycle (TCA cycle)|Oxidative phosphorylation|Carbon metabolism	7	K00235	SDHB, SDH2	succinate dehydrogenase (ubiquinone) iron-sulfur subunit	GO:0016491;GO:0006099;GO:0009055;GO:0051537	oxidoreductase activity|tricarboxylic acid cycle|electron carrier activity|2 iron, 2 sulfur cluster binding
TCONS_00001454	2962	gi|524234838|emb|CDA03979.1|cyclopropane-fatty-acyl-phospholipid synthase [Klebsiella variicola CAG:634]	1.58531e-48	sp|P0A9H7|CFA_ECOLI	2e-25	Cyclopropane-fatty-acyl-phospholipid synthase OS=Escherichia coli (strain K12) GN=cfa PE=1 SV=2										GO:0008610	lipid biosynthetic process
TCONS_00001455	817
TCONS_00001456	2073
TCONS_00001457	1732			sp|Q8L5U0|CSN4_ARATH	1e-51	COP9 signalosome complex subunit 4 OS=Arabidopsis thaliana GN=CSN4 PE=1 SV=2	KOG1497	3e-52	COP9 signalosome, subunit CSN4
TCONS_00001458	2253
TCONS_00001459	2344	gi|548173601|ref|WP_022395191.1|glycoside hydrolase family 2 sugar binding [Coprobacillus sp. CAG:826] >gi|524685219|emb|CDD91950.1| glycoside hydrolase family 2 sugar binding [Coprobacillus sp. CAG:826]	2.36609e-12	sp|Q9P3W6|YLI2_SCHPO	3e-27	Uncharacterized protein C458.02c OS=Schizosaccharomyces pombe (strain 972 / ATCC 24843) GN=SPAC458.02c PE=1 SV=1
TCONS_00001460	1709	gi|547829168|ref|WP_022237294.1|oxidoreductase short chain dehydrogenase/reductase family protein [Clostridium leptum CAG:27] >gi|524461887|emb|CDC04301.1| oxidoreductase short chain dehydrogenase/reductase family protein [Clostridium leptum CAG:27]	8.50701e-56	sp|P87219|SOU1_CANAL	1e-38	Sorbose reductase SOU1 OS=Candida albicans (strain SC5314 / ATCC MYA-2876) GN=SOU1 PE=1 SV=1	KOG0725	1e-37	Reductases with broad range of substrate specificities
TCONS_00001461	719	gi|406990252|gb|EKE09931.1|Ferredoxin [uncultured bacterium]	1.44655e-31	sp|Q12184|ADRX_YEAST	4e-40	Adrenodoxin homolog, mitochondrial OS=Saccharomyces cerevisiae (strain ATCC 204508 / S288c) GN=YAH1 PE=1 SV=1	KOG3309	3e-45	Ferredoxin							GO:0051537;GO:0046872;GO:0009055	2 iron, 2 sulfur cluster binding|metal ion binding|electron carrier activity
TCONS_00001462	598	gi|663514428|gb|AIF04939.1|nucleic acid binding OB-fold tRNA/helicase-type protein [uncultured marine group II/III euryarchaeote KM3_177_C07] >gi|663515921|gb|AIF06387.1| nucleic acid binding OB-fold tRNA/helicase-type protein [uncultured marine group II/III euryarchaeote KM3_191_F05]	7.51618e-08	sp|Q04832|HEXP_LEIMA	2e-28	DNA-binding protein HEXBP OS=Leishmania major GN=HEXBP PE=4 SV=1	KOG4400	4e-25	E3 ubiquitin ligase interacting with arginine methyltransferase
TCONS_00001463	330	gi|663514428|gb|AIF04939.1|nucleic acid binding OB-fold tRNA/helicase-type protein [uncultured marine group II/III euryarchaeote KM3_177_C07] >gi|663515921|gb|AIF06387.1| nucleic acid binding OB-fold tRNA/helicase-type protein [uncultured marine group II/III euryarchaeote KM3_191_F05]	1.90711e-08	sp|Q04832|HEXP_LEIMA	1e-11	DNA-binding protein HEXBP OS=Leishmania major GN=HEXBP PE=4 SV=1	KOG4400	3e-12	E3 ubiquitin ligase interacting with arginine methyltransferase
TCONS_00001464	883			sp|Q04832|HEXP_LEIMA	4e-06	DNA-binding protein HEXBP OS=Leishmania major GN=HEXBP PE=4 SV=1	KOG4400	6e-07	E3 ubiquitin ligase interacting with arginine methyltransferase
TCONS_00001465	1147	gi|663514428|gb|AIF04939.1|nucleic acid binding OB-fold tRNA/helicase-type protein [uncultured marine group II/III euryarchaeote KM3_177_C07] >gi|663515921|gb|AIF06387.1| nucleic acid binding OB-fold tRNA/helicase-type protein [uncultured marine group II/III euryarchaeote KM3_191_F05]	2.30751e-07	sp|Q04832|HEXP_LEIMA	7e-23	DNA-binding protein HEXBP OS=Leishmania major GN=HEXBP PE=4 SV=1	KOG4400	2e-19	E3 ubiquitin ligase interacting with arginine methyltransferase
TCONS_00001466	895	gi|663514428|gb|AIF04939.1|nucleic acid binding OB-fold tRNA/helicase-type protein [uncultured marine group II/III euryarchaeote KM3_177_C07] >gi|663515921|gb|AIF06387.1| nucleic acid binding OB-fold tRNA/helicase-type protein [uncultured marine group II/III euryarchaeote KM3_191_F05]	2.18188e-07	sp|Q04832|HEXP_LEIMA	1e-22	DNA-binding protein HEXBP OS=Leishmania major GN=HEXBP PE=4 SV=1	KOG4400	9e-20	E3 ubiquitin ligase interacting with arginine methyltransferase
TCONS_00001467	1817
TCONS_00001468	708	gi|663501296|gb|AIE92170.1|ribosomal protein L44e (RP-L44e, RPL44) [uncultured marine thaumarchaeote AD1000_20_B03]	5.38337e-16	sp|P27074|RL44Q_CANMA	1e-50	60S ribosomal protein L44 Q OS=Candida maltosa GN=RIM-C PE=3 SV=2	KOG3464	5e-48	60S ribosomal protein L44	ko03010	Ribosome	1	K02929	RP-L44e, RPL44	large subunit ribosomal protein L44e	GO:0005840;GO:0003735;GO:0070180;GO:0008270;GO:0006412	ribosome|structural constituent of ribosome|large ribosomal subunit rRNA binding|zinc ion binding|translation
TCONS_00001469	830	gi|557421565|ref|WP_023423646.1|Ribosomal protein L44E [uncultured Acidilobus sp. MG] >gi|557077497|gb|ESQ23363.1| Ribosomal protein L44E [uncultured Acidilobus sp. MG]	4.98779e-16	sp|P27074|RL44Q_CANMA	2e-50	60S ribosomal protein L44 Q OS=Candida maltosa GN=RIM-C PE=3 SV=2	KOG3464	7e-48	60S ribosomal protein L44	ko03010	Ribosome	1	K02929	RP-L44e, RPL44	large subunit ribosomal protein L44e	GO:0005840;GO:0003735;GO:0070180;GO:0008270;GO:0006412	ribosome|structural constituent of ribosome|large ribosomal subunit rRNA binding|zinc ion binding|translation
TCONS_00001470	1511	gi|524837081|emb|CDF28310.1|seryl-tRNA synthetase SerS [Methanobrevibacter smithii CAG:186]	7.684e-112	sp|O14018|SYSC_SCHPO	0	Serine--tRNA ligase, cytoplasmic OS=Schizosaccharomyces pombe (strain 972 / ATCC 24843) GN=SPAC29A4.15 PE=3 SV=1	KOG2509	0	Seryl-tRNA synthetase	ko00970	Aminoacyl-tRNA biosynthesis	1	K01875	SARS, serS	seryl-tRNA synthetase	GO:0004828;GO:0097056;GO:0016260;GO:0006434;GO:0005524;GO:0005737	serine-tRNA ligase activity|selenocysteinyl-tRNA(Sec) biosynthetic process|selenocysteine biosynthetic process|seryl-tRNA aminoacylation|ATP binding|cytoplasm
TCONS_00001471	935	gi|557423695|ref|WP_023425739.1|Ribosomal protein S17E [uncultured Acidilobus sp. CIS] >gi|557075414|gb|ESQ21336.1| Ribosomal protein S17E [uncultured Acidilobus sp. CIS]	4.00974e-09	sp|O42984|RS17A_SCHPO	3e-60	40S ribosomal protein S17-A OS=Schizosaccharomyces pombe (strain 972 / ATCC 24843) GN=rps17a PE=3 SV=1	KOG0187	6e-61	40S ribosomal protein S17	ko03010	Ribosome	1	K02962	RP-S17e, RPS17	small subunit ribosomal protein S17e
TCONS_00001472	2148	gi|546927276|ref|WP_021903877.1|hypothetical protein [Porphyromonas sp. CAG:1061] >gi|524026765|emb|CCY11533.1| putative uncharacterized protein [Porphyromonas sp. CAG:1061]	3.53544e-08	sp|Q84LH3|WEX_ARATH	1e-12	Werner Syndrome-like exonuclease OS=Arabidopsis thaliana GN=WEX PE=1 SV=1	KOG4373	5e-13	Predicted 3'-5' exonuclease
TCONS_00001473	3184	gi|547328409|ref|WP_022059297.1|ser/Thr phosphatase family protein [Coprococcus eutactus CAG:665] >gi|524227500|emb|CCZ92690.1| ser/Thr phosphatase family protein [Coprococcus eutactus CAG:665]	4.34712e-07	sp|Q10313|TRNL_SCHPO	2e-69	tRNA ligase 1 OS=Schizosaccharomyces pombe (strain 972 / ATCC 24843) GN=trl1 PE=3 SV=2
TCONS_00001474	2165	gi|406967439|gb|EKD92513.1|hypothetical protein ACD_28C00411G0003 [uncultured bacterium]	3.23732e-55	sp|O60163|AK_SCHPO	2e-147	Probable aspartokinase OS=Schizosaccharomyces pombe (strain 972 / ATCC 24843) GN=SPBC19F5.04 PE=1 SV=1	KOG0456	6e-148	Aspartate kinase	ko00260;ko00270;ko00300;ko00261;ko01210;ko01230	Glycine, serine and threonine metabolism|Cysteine and methionine metabolism|Lysine biosynthesis|Monobactam biosynthesis|2-Oxocarboxylic acid metabolism|Biosynthesis of amino acids	6	K00928	lysC	aspartate kinase	GO:0009089;GO:0004072;GO:0050661;GO:0016310;GO:0016597;GO:0055114;GO:0004412	lysine biosynthetic process via diaminopimelate|aspartate kinase activity|NADP binding|phosphorylation|amino acid binding|oxidation-reduction process|homoserine dehydrogenase activity
TCONS_00001475	2770
TCONS_00001476	3753	gi|546788674|ref|WP_021893750.1|hypothetical protein [Clostridium bolteae CAG:59] >gi|524018499|emb|CCX96817.1| uncharacterized protein BN723_01788 [Clostridium bolteae CAG:59]	3.24991e-32	sp|Q96V64|EXG_BLUGR	5e-49	Glucan 1,3-beta-glucosidase OS=Blumeria graminis PE=3 SV=1
TCONS_00001477	1490			sp|B4JXV2|CARM1_DROGR	8e-06	Histone-arginine methyltransferase CARMER OS=Drosophila grimshawi GN=Art4 PE=3 SV=1	KOG1500	2e-06	Protein arginine N-methyltransferase CARM1
TCONS_00001478	2882			sp|O74350|BDC1_SCHPO	8e-12	Bromodomain-containing protein 1 OS=Schizosaccharomyces pombe (strain 972 / ATCC 24843) GN=bdc1 PE=1 SV=1	KOG1472	2e-12	Histone acetyltransferase SAGA/ADA, catalytic subunit PCAF/GCN5 and related proteins
TCONS_00001479	1475	gi|40062602|gb|AAR37531.1|oxidoreductase, short-chain dehydrogenase/reductase family [uncultured marine bacterium 311]	6.59032e-17	sp|O74959|YJCD_SCHPO	9e-28	Uncharacterized oxidoreductase C736.13 OS=Schizosaccharomyces pombe (strain 972 / ATCC 24843) GN=SPCC736.13 PE=3 SV=1	KOG1208	2e-28	Dehydrogenases with different specificities (related to short-chain alcohol dehydrogenases)							GO:0055114;GO:0016491	oxidation-reduction process|oxidoreductase activity
TCONS_00001480	1266	gi|534500811|gb|AGU10180.1|SURF1 family [uncultured organism]	5.2632e-10	sp|P53266|SHY1_YEAST	7e-29	Cytochrome oxidase assembly protein SHY1 OS=Saccharomyces cerevisiae (strain ATCC 204508 / S288c) GN=SHY1 PE=1 SV=1	KOG1563	2e-29	Mitochondrial protein Surfeit 1/SURF1/SHY1, required for expression of cytochrome oxidase
TCONS_00001481	821
TCONS_00001482	1959
TCONS_00001483	2512	gi|297183327|gb|ADI19463.1|acyl-CoA synthetases (AMP-forming)/AMP-acid ligases II [uncultured Sphingomonadales bacterium HF0500_24B12]	1.02289e-87	sp|Q84P26|4CLL8_ARATH	1e-45	4-coumarate--CoA ligase-like 8 OS=Arabidopsis thaliana GN=4CLL8 PE=2 SV=2	KOG1176	5e-46	Acyl-CoA synthetase							GO:0016874;GO:0008152	ligase activity|metabolic process
TCONS_00001484	2537			sp|Q9UJX6|ANC2_HUMAN	3e-20	Anaphase-promoting complex subunit 2 OS=Homo sapiens GN=ANAPC2 PE=1 SV=1	KOG2165	9e-21	Anaphase-promoting complex (APC), subunit 2	ko04110;ko04111;ko04113;ko04114;ko04120;ko05166;ko04914	Cell cycle|Cell cycle - yeast|Meiosis - yeast|Oocyte meiosis|Ubiquitin mediated proteolysis|HTLV-I infection|Progesterone-mediated oocyte maturation	7	K03349	APC2	anaphase-promoting complex subunit 2
TCONS_00001485	3299
TCONS_00001486	8496
TCONS_00001487	1832
TCONS_00001488	926
TCONS_00001489	422
TCONS_00001490	2741	gi|524546951|emb|CDC77504.1|5-methyltetrahydropteroyltriglutamate--homocysteine methyltransferase [Escherichia coli CAG:4]	0	sp|Q9UT19|METE_SCHPO	0	Probable 5-methyltetrahydropteroyltriglutamate--homocysteine methyltransferase OS=Schizosaccharomyces pombe (strain 972 / ATCC 24843) GN=met26 PE=1 SV=1	KOG2263	0	Methionine synthase II (cobalamin-independent)	ko00270;ko00450;ko01230	Cysteine and methionine metabolism|Selenocompound metabolism|Biosynthesis of amino acids	3	K00549	metE	5-methyltetrahydropteroyltriglutamate--homocysteine methyltransferase
TCONS_00001491	4093
TCONS_00001492	5252
TCONS_00001493	3260
TCONS_00001494	4718	gi|548649592|ref|WP_022532302.1|50S ribosomal protein L32e [Methanoculleus sp. CAG:1088] >gi|524838420|emb|CDF30278.1| 50S ribosomal protein L32e 2 [Methanoculleus sp. CAG:1088]	6.38183e-15	sp|P79015|RL32A_SCHPO	4e-55	60S ribosomal protein L32-A OS=Schizosaccharomyces pombe (strain 972 / ATCC 24843) GN=rpl32a PE=1 SV=2	KOG0878	1e-55	60S ribosomal protein L32							GO:0005840;GO:0003735;GO:0006412	ribosome|structural constituent of ribosome|translation
TCONS_00001495	1816	gi|53829556|gb|AAU94657.1|ef1a [Stramenopile sp. ex Nuclearia delicatula CCAP1552/1]	0	sp|O42820|EF1A_SCHCO	0	Elongation factor 1-alpha OS=Schizophyllum commune GN=TEF1 PE=3 SV=1	KOG0052	0	Translation elongation factor EF-1 alpha/Tu	ko03013;ko05134	RNA transport|Legionellosis	2	K03231	EEF1A	elongation factor 1-alpha	GO:0003746;GO:0006414;GO:0006184;GO:0003924;GO:0005737;GO:0005525	translation elongation factor activity|translational elongation|GTP catabolic process|GTPase activity|cytoplasm|GTP binding
TCONS_00001496	819
TCONS_00001497	1940			sp|P27080|ADT_CHLRE	3e-146	ADP,ATP carrier protein OS=Chlamydomonas reinhardtii GN=ABT PE=1 SV=1	KOG0749	9e-141	Mitochondrial ADP/ATP carrier proteins	ko04020;ko04022;ko05166;ko05012;ko05016	Calcium signaling pathway|cGMP - PKG signaling pathway|HTLV-I infection|Parkinson's disease|Huntington's disease	5	K05863	SLC25A4S, ANT	solute carrier family 25 (mitochondrial adenine nucleotide translocator), member 4/5/6/31
TCONS_00001498	1208	gi|663528720|gb|AIF18751.1|replication factor C (rfcS) [uncultured marine thaumarchaeote KM3_84_D12] >gi|663529187|gb|AIF19205.1| replication factor C (rfcS) [uncultured marine thaumarchaeote KM3_86_B06]	1.50674e-32	sp|Q8X082|RFC5_NEUCR	1e-139	Replication factor C subunit 5 OS=Neurospora crassa (strain ATCC 24698 / 74-OR23-1A / CBS 708.71 / DSM 1257 / FGSC 987) GN=B14D6.460 PE=3 SV=1	KOG2035	3e-136	Replication factor C, subunit RFC3	ko03030;ko03420;ko03430	DNA replication|Nucleotide excision repair|Mismatch repair	3	K10756	RFC3_5	replication factor C subunit 3/5	GO:0006260;GO:0003689;GO:0005524;GO:0005663	DNA replication|DNA clamp loader activity|ATP binding|DNA replication factor C complex
TCONS_00001499	1370			sp|O74366|TFB4_SCHPO	2e-48	RNA polymerase II transcription factor B subunit 4 OS=Schizosaccharomyces pombe (strain 972 / ATCC 24843) GN=tfb4 PE=1 SV=1	KOG2487	5e-49	RNA polymerase II transcription initiation/nucleotide excision repair factor TFIIH, subunit TFB4	ko03420;ko03022;ko05203	Nucleotide excision repair|Basal transcription factors|Viral carcinogenesis	3	K03143	TFIIH3, GTF2H3, TFB4	transcription initiation factor TFIIH subunit 3
TCONS_00001500	1385			sp|Q10169|DSK2_SCHPO	3e-33	Deubiquitination-protection protein dph1 OS=Schizosaccharomyces pombe (strain 972 / ATCC 24843) GN=dph1 PE=4 SV=1	KOG0010	8e-34	Ubiquitin-like protein	ko04141	Protein processing in endoplasmic reticulum	1	K04523	UBQLN, DSK2	ubiquilin
TCONS_00001501	7168	gi|643038256|gb|AIA95760.1|DUF1929, partial [uncultured Burkholderia sp.]	3.39123e-08	sp|O14244|YELD_SCHPO	2e-13	Uncharacterized membrane protein C6F6.13c OS=Schizosaccharomyces pombe (strain 972 / ATCC 24843) GN=SPAC6F6.13c PE=3 SV=1	KOG2385	5e-18	Uncharacterized conserved protein
TCONS_00001502	637			sp|Q75EY2|FYV4_ASHGO	5e-08	Protein FYV4, mitochondrial OS=Ashbya gossypii (strain ATCC 10895 / CBS 109.51 / FGSC 9923 / NRRL Y-1056) GN=FYV4 PE=3 SV=1
TCONS_00001503	5112	gi|268325930|emb|CBH39518.1|putative ATP-dependent RNA helicase [uncultured archaeon]	1.48381e-55	sp|A7EFH4|MPH1_SCLS1	3e-117	ATP-dependent DNA helicase mph1 OS=Sclerotinia sclerotiorum (strain ATCC 18683 / 1980 / Ss-1) GN=mph1 PE=3 SV=1	KOG0354	5e-113	DEAD-box like helicase							GO:0008026;GO:0090305;GO:0003677;GO:0004518;GO:0005524;GO:0006281	ATP-dependent helicase activity|nucleic acid phosphodiester bond hydrolysis|DNA binding|nuclease activity|ATP binding|DNA repair
TCONS_00001504	4237			sp|Q6BYP9|SQS1_DEBHA	2e-10	Protein SQS1 OS=Debaryomyces hansenii (strain ATCC 36239 / CBS 767 / JCM 1990 / NBRC 0083 / IGC 2968) GN=SQS1 PE=3 SV=2
TCONS_00001505	3417			sp|Q6BYP9|SQS1_DEBHA	2e-10	Protein SQS1 OS=Debaryomyces hansenii (strain ATCC 36239 / CBS 767 / JCM 1990 / NBRC 0083 / IGC 2968) GN=SQS1 PE=3 SV=2
TCONS_00001506	1578			sp|Q54E53|CSN3_DICDI	4e-36	COP9 signalosome complex subunit 3 OS=Dictyostelium discoideum GN=csn3 PE=1 SV=1	KOG2582	5e-31	COP9 signalosome, subunit CSN3
TCONS_00001507	533			sp|Q10315|DPB3_SCHPO	9e-31	DNA polymerase epsilon subunit C OS=Schizosaccharomyces pombe (strain 972 / ATCC 24843) GN=dpb3 PE=1 SV=1	KOG1659	2e-31	Class 2 transcription repressor NC2, alpha subunit (DRAP1)
TCONS_00001508	522			sp|Q10315|DPB3_SCHPO	4e-20	DNA polymerase epsilon subunit C OS=Schizosaccharomyces pombe (strain 972 / ATCC 24843) GN=dpb3 PE=1 SV=1	KOG1659	1e-20	Class 2 transcription repressor NC2, alpha subunit (DRAP1)
TCONS_00001509	4871	gi|322510931|gb|ADX06244.1|putative heat shock protein 70 [Organic Lake phycodnavirus 2]	1.2598e-34	sp|Q566I3|HYOU1_XENLA	4e-74	Hypoxia up-regulated protein 1 (Fragment) OS=Xenopus laevis GN=hyou1 PE=1 SV=2	KOG0104	3e-71	Molecular chaperones GRP170/SIL1, HSP70 superfamily	ko04141	Protein processing in endoplasmic reticulum	1	K09486	HYOU1	hypoxia up-regulated 1	GO:0005524	ATP binding
TCONS_00001510	7000	gi|547301248|ref|WP_022033603.1|putative acetyl-hydrolase [Clostridium hathewayi CAG:224] >gi|524190245|emb|CCZ62296.1| putative acetyl-hydrolase [Clostridium hathewayi CAG:224]	1.4462e-17	sp|A6H8I0|UBP22_DANRE	5e-56	Ubiquitin carboxyl-terminal hydrolase 22 OS=Danio rerio GN=usp22 PE=2 SV=1	KOG1867	2e-54	Ubiquitin-specific protease
TCONS_00001511	7408	gi|547301248|ref|WP_022033603.1|putative acetyl-hydrolase [Clostridium hathewayi CAG:224] >gi|524190245|emb|CCZ62296.1| putative acetyl-hydrolase [Clostridium hathewayi CAG:224]	1.5438e-17	sp|A6H8I0|UBP22_DANRE	5e-56	Ubiquitin carboxyl-terminal hydrolase 22 OS=Danio rerio GN=usp22 PE=2 SV=1	KOG1867	2e-54	Ubiquitin-specific protease
TCONS_00001512	1049			sp|Q923W1|TGS1_MOUSE	4e-39	Trimethylguanosine synthase OS=Mus musculus GN=Tgs1 PE=1 SV=2	KOG2730	2e-41	Methylase	ko03013	RNA transport	1	K14292	TGS1	trimethylguanosine synthase
TCONS_00001513	2012			sp|Q9DB16|CB39L_MOUSE	2e-113	Calcium-binding protein 39-like OS=Mus musculus GN=Cab39l PE=2 SV=3	KOG1566	1e-116	Conserved protein Mo25	ko04150;ko04152	mTOR signaling pathway|AMPK signaling pathway	2	K08272	CAB39, MO25	calcium binding protein 39
TCONS_00001514	1012
TCONS_00001515	2999	gi|547253004|ref|WP_021988575.1|ATP-dependent zinc metalloprotease FtsH [Odoribacter sp. CAG:788] >gi|524135998|emb|CCZ06052.1| aTP-dependent zinc metalloprotease FtsH [Odoribacter sp. CAG:788]	0	sp|Q9HGM3|YTA12_SCHPO	0	Mitochondrial respiratory chain complexes assembly protein rca1 OS=Schizosaccharomyces pombe (strain 972 / ATCC 24843) GN=yta12 PE=3 SV=1	KOG0731	0	AAA+-type ATPase containing the peptidase M41 domain							GO:0016021;GO:0008270;GO:0006200;GO:0004222;GO:0006508;GO:0005524;GO:0016887;GO:0030163;GO:0005886	integral component of membrane|zinc ion binding|ATP catabolic process|metalloendopeptidase activity|proteolysis|ATP binding|ATPase activity|protein catabolic process|plasma membrane
TCONS_00001516	4952	gi|534501859|gb|AGU10931.1|Kinesin motor domain [uncultured organism]	4.09781e-51	sp|Q6S001|KIF11_DICDI	1e-82	Kinesin-related protein 11 OS=Dictyostelium discoideum GN=kif11 PE=3 SV=1	KOG0242	2e-81	Kinesin-like protein
TCONS_00001517	1773	gi|663522429|gb|AIF12711.1|tRNA methyltransferase complex GCD14 subunit (TRM61, GCD14) [uncultured marine thaumarchaeote KM3_57_B01]	1.06476e-17	sp|P0CS08|TRM61_CRYNJ	7e-44	tRNA (adenine(58)-N(1))-methyltransferase catalytic subunit TRM61 OS=Cryptococcus neoformans var. neoformans serotype D (strain JEC21 / ATCC MYA-565) GN=TRM61 PE=3 SV=1	KOG2915	1e-34	tRNA(1-methyladenosine) methyltransferase, subunit GCD14							GO:0030488;GO:0016429;GO:0031515	tRNA methylation|tRNA (adenine-N1-)-methyltransferase activity|tRNA (m1A) methyltransferase complex
TCONS_00001518	2904
TCONS_00001519	3020			sp|Q02771|PT117_YEAST	7e-08	Protein PET117, mitochondrial OS=Saccharomyces cerevisiae (strain ATCC 204508 / S288c) GN=PET117 PE=1 SV=1
TCONS_00001520	658			sp|O42932|QCR6_SCHPO	2e-11	Cytochrome b-c1 complex subunit 6 OS=Schizosaccharomyces pombe (strain 972 / ATCC 24843) GN=qcr6 PE=3 SV=1				ko04932;ko05010;ko05012;ko05016;ko00190;ko04260	Non-alcoholic fatty liver disease (NAFLD)|Alzheimer's disease|Parkinson's disease|Huntington's disease|Oxidative phosphorylation|Cardiac muscle contraction	6	K00416	QCR6, UQCRH	ubiquinol-cytochrome c reductase subunit 6
TCONS_00001521	728
TCONS_00001522	145
TCONS_00001523	2458			sp|Q17103|MYC_ASTRU	2e-09	Myc protein (Fragment) OS=Asterias rubens GN=MYC PE=2 SV=1	KOG2483	9e-06	Upstream transcription factor 2/L-myc-2 protein
TCONS_00001524	3192	gi|548315309|ref|WP_022505270.1|n-acetyl-gamma-glutamyl-phosphate reductase [Eubacterium sp. CAG:581] >gi|524818747|emb|CDF15350.1| n-acetyl-gamma-glutamyl-phosphate reductase [Eubacterium sp. CAG:581]	1.88414e-41	sp|P78586|ARG56_CANAX	0	Protein ARG5,6, mitochondrial OS=Candida albicans GN=ARG5,6 PE=3 SV=1	KOG2436	7e-165	Acetylglutamate kinase/acetylglutamate synthase	ko01210;ko01230	2-Oxocarboxylic acid metabolism|Biosynthesis of amino acids	2	K12659	ARG56	N-acetyl-gamma-glutamyl-phosphate reductase / acetylglutamate kinase	GO:0005737;GO:0006526;GO:0051287;GO:0003942;GO:0046983;GO:0055114	cytoplasm|arginine biosynthetic process|NAD binding|N-acetyl-gamma-glutamyl-phosphate reductase activity|protein dimerization activity|oxidation-reduction process
TCONS_00001525	1803			sp|Q4PG15|SWC4_USTMA	0	SWR1-complex protein 4 OS=Ustilago maydis (strain 521 / FGSC 9021) GN=SWC4 PE=3 SV=1	KOG2656	2e-34	DNA methyltransferase 1-associated protein-1
TCONS_00001526	4340	gi|547468468|ref|WP_022087353.1|serine-threonine protein kinase [Lactobacillus amylovorus CAG:719] >gi|524263452|emb|CDA27726.1| serine-threonine protein kinase [Lactobacillus amylovorus CAG:719]	1.85114e-18	sp|Q9UTH3|PPK6_SCHPO	6e-47	Serine/threonine-protein kinase ppk6 OS=Schizosaccharomyces pombe (strain 972 / ATCC 24843) GN=ppk6 PE=1 SV=2	KOG1152	1e-46	Signal transduction serine/threonine kinase with PAS/PAC sensor domain
TCONS_00001527	1657			sp|Q9P7S8|RAX1_SCHPO	9e-16	Protein rax1 OS=Schizosaccharomyces pombe (strain 972 / ATCC 24843) GN=rax1 PE=3 SV=1
TCONS_00001528	2257	gi|547273236|ref|WP_022007262.1|serine hydroxymethyltransferase [Proteobacteria bacterium CAG:495] >gi|524158643|emb|CCZ30092.1| serine hydroxymethyltransferase [Proteobacteria bacterium CAG:495]	5.05606e-118	sp|Q54EW1|GLYC2_DICDI	0	Serine hydroxymethyltransferase 2 OS=Dictyostelium discoideum GN=shmt2 PE=3 SV=1	KOG2467	0	Glycine/serine hydroxymethyltransferase	ko00260;ko00630;ko00680;ko00670;ko00460;ko01200;ko01230	Glycine, serine and threonine metabolism|Glyoxylate and dicarboxylate metabolism|Methane metabolism|One carbon pool by folate|Cyanoamino acid metabolism|Carbon metabolism|Biosynthesis of amino acids	7	K00600	glyA, SHMT	glycine hydroxymethyltransferase
TCONS_00001529	4082	gi|406922887|gb|EKD60217.1|hypothetical protein ACD_54C00878G0001 [uncultured bacterium]	2.3369e-06	sp|O14094|PPX1_SCHPO	1e-20	Putative exopolyphosphatase OS=Schizosaccharomyces pombe (strain 972 / ATCC 24843) GN=SPAC2F3.11 PE=3 SV=1	KOG4129	3e-21	Exopolyphosphatases and related proteins
TCONS_00001530	2107	gi|406939762|gb|EKD72718.1|hypothetical protein ACD_45C00605G0007 [uncultured bacterium]	1.19937e-122	sp|Q19QT7|CGL_PIG	2e-137	Cystathionine gamma-lyase OS=Sus scrofa GN=CTH PE=2 SV=1	KOG0053	2e-130	Cystathionine beta-lyases/cystathionine gamma-synthases	ko00260;ko00270;ko00450;ko01230	Glycine, serine and threonine metabolism|Cysteine and methionine metabolism|Selenocompound metabolism|Biosynthesis of amino acids	4	K01758	CTH	cystathionine gamma-lyase	GO:0004121;GO:0008152;GO:0030170	cystathionine beta-lyase activity|metabolic process|pyridoxal phosphate binding
TCONS_00001531	1227
TCONS_00001532	650
TCONS_00001533	4482	gi|297180493|gb|ADI16707.1|lignostilbene-alpha,beta-dioxygenase and related enzymes [uncultured gamma proteobacterium HF0010_05D02]	3.27573e-15	sp|O65572|CCD1_ARATH	6e-57	Carotenoid 9,10(9',10')-cleavage dioxygenase 1 OS=Arabidopsis thaliana GN=CCD1 PE=1 SV=2	KOG1285	2e-57	Beta, beta-carotene 15,15'-dioxygenase and related enzymes							GO:0051213	dioxygenase activity
TCONS_00001534	1415
TCONS_00001535	761	gi|406982089|gb|EKE03454.1|hypothetical protein ACD_20C00202G0002 [uncultured bacterium]	4.83418e-08	sp|Q9UU77|YQMA_SCHPO	4e-27	Ankyrin repeat-containing protein P1E11.10 OS=Schizosaccharomyces pombe (strain 972 / ATCC 24843) GN=SPCP1E11.10 PE=4 SV=1	KOG0504	1e-27	FOG: Ankyrin repeat
TCONS_00001536	1924	gi|524473296|emb|CDC16086.1|putative uncharacterized protein [Bifidobacterium pseudocatenulatum CAG:263]	1.071e-34	sp|Q8EIM7|RIHA_SHEON	2e-34	Pyrimidine-specific ribonucleoside hydrolase RihA OS=Shewanella oneidensis (strain MR-1) GN=rihA PE=3 SV=1	KOG2938	2e-26	Predicted inosine-uridine preferring nucleoside hydrolase
TCONS_00001537	5570			sp|P14381|YTX2_XENLA	4e-19	Transposon TX1 uncharacterized 149 kDa protein OS=Xenopus laevis PE=4 SV=1	KOG1075	4e-19	FOG: Reverse transcriptase
TCONS_00001538	2833	gi|406940888|gb|EKD73531.1|hypothetical protein ACD_45C00292G0016 [uncultured bacterium]	2.65037e-08	sp|Q9C9G4|ENDO2_ARATH	2e-14	Endonuclease 2 OS=Arabidopsis thaliana GN=ENDO2 PE=1 SV=1
TCONS_00001539	688			sp|Q09196|MLR4_SCHPO	5e-56	Myosin regulatory light chain cdc4 OS=Schizosaccharomyces pombe (strain 972 / ATCC 24843) GN=cdc4 PE=1 SV=1	KOG0027	1e-56	Calmodulin and related proteins (EF-Hand superfamily)
TCONS_00001540	1240	gi|40217447|emb|CAE46380.1|3'-5' exoribonuclease [uncultured archaeon] >gi|268323830|emb|CBH37418.1| 3'-5' exoribonuclase [uncultured archaeon]	4.61689e-24	sp|Q05636|RRP45_YEAST	2e-62	Exosome complex component RRP45 OS=Saccharomyces cerevisiae (strain ATCC 204508 / S288c) GN=RRP45 PE=1 SV=1	KOG1614	4e-63	Exosomal 3'-5' exoribonuclease complex, subunit Rrp45	ko03018	RNA degradation	1	K03678	RRP45, EXOSC9	exosome complex component RRP45	GO:0016740	transferase activity
TCONS_00001541	1222
TCONS_00001542	1219
TCONS_00001543	575
TCONS_00001544	1283
TCONS_00001545	2478	gi|636678351|gb|AIA17886.1|MOSC N-terminal beta barrel domain protein [uncultured bacterium] >gi|636678635|gb|AIA18078.1| MOSC N-terminal beta barrel domain protein [uncultured bacterium]	9.03019e-19	sp|Q9CW42|MOSC1_MOUSE	2e-16	MOSC domain-containing protein 1, mitochondrial OS=Mus musculus GN=Marc1 PE=1 SV=2	KOG2362	6e-21	Uncharacterized Fe-S protein							GO:0008152;GO:0030151;GO:0030170;GO:0003824	metabolic process|molybdenum ion binding|pyridoxal phosphate binding|catalytic activity
TCONS_00001546	778
TCONS_00001547	1144
TCONS_00001548	3508	gi|406914648|gb|EKD53805.1|GDA1/CD39 family protein [uncultured bacterium]	5.8793e-33	sp|P40009|YND1_YEAST	2e-95	Golgi apyrase OS=Saccharomyces cerevisiae (strain ATCC 204508 / S288c) GN=YND1 PE=1 SV=1	KOG1386	5e-96	Nucleoside phosphatase
TCONS_00001549	1784			sp|Q12000|TMA46_YEAST	6e-66	Translation machinery-associated protein 46 OS=Saccharomyces cerevisiae (strain ATCC 204508 / S288c) GN=TMA46 PE=1 SV=2	KOG1763	4e-66	Uncharacterized conserved protein, contains CCCH-type Zn-finger
TCONS_00001550	1946			sp|O74738|SET10_SCHPO	2e-16	Ribosomal N-lysine methyltransferase set10 OS=Schizosaccharomyces pombe (strain 972 / ATCC 24843) GN=set10 PE=3 SV=1	KOG1337	4e-17	N-methyltransferase
TCONS_00001551	2411
TCONS_00001552	2617			sp|Q9P6S5|ASK1_SCHPO	1e-15	DASH complex subunit ask1 OS=Schizosaccharomyces pombe (strain 972 / ATCC 24843) GN=ask1 PE=1 SV=1
TCONS_00001553	5005			sp|O94611|MUG65_SCHPO	6e-23	Meiotically up-regulated gene 65 protein OS=Schizosaccharomyces pombe (strain 972 / ATCC 24843) GN=mug65 PE=1 SV=2
TCONS_00001554	1950			sp|Q7UZZ9|IF2_PROMP	1e-07	Translation initiation factor IF-2 OS=Prochlorococcus marinus subsp. pastoris (strain CCMP1986 / MED4) GN=infB PE=3 SV=1
TCONS_00001555	1008			sp|Q6GLW1|THO4B_XENLA	1e-08	THO complex subunit 4-B OS=Xenopus laevis GN=alyref-b PE=2 SV=1	KOG0533	1e-11	RRM motif-containing protein
TCONS_00001556	2707	gi|406979157|gb|EKE01003.1|UBA/ThiF-type NAD/FAD binding protein [uncultured bacterium]	1.20731e-24	sp|O42939|UBA2_SCHPO	6e-127	Ubiquitin-activating enzyme E1-like OS=Schizosaccharomyces pombe (strain 972 / ATCC 24843) GN=uba2 PE=1 SV=1	KOG2013	1e-127	SMT3/SUMO-activating complex, catalytic component UBA2	ko04120	Ubiquitin mediated proteolysis	1	K10685	UBLE1B, SAE2, UBA2	ubiquitin-like 1-activating enzyme E1 B
TCONS_00001557	3569			sp|O60934|NBN_HUMAN	9e-07	Nibrin OS=Homo sapiens GN=NBN PE=1 SV=1
TCONS_00001558	4166	gi|268325586|emb|CBH39174.1|putative ATP-citrate synthase, alpha subunit [uncultured archaeon]	0	sp|P53396|ACLY_HUMAN	0	ATP-citrate synthase OS=Homo sapiens GN=ACLY PE=1 SV=3	KOG1254	0	ATP-citrate lyase	ko00020;ko00720	Citrate cycle (TCA cycle)|Carbon fixation pathways in prokaryotes	2	K01648	ACLY	ATP citrate (pro-S)-lyase	GO:0044262;GO:0003878;GO:0005524;GO:0004775;GO:0048037;GO:0016829	cellular carbohydrate metabolic process|ATP citrate synthase activity|ATP binding|succinate-CoA ligase (ADP-forming) activity|cofactor binding|lyase activity
TCONS_00001559	952			sp|A2QWW3|FMP52_ASPNC	2e-08	Protein fmp52, mitochondrial OS=Aspergillus niger (strain CBS 513.88 / FGSC A1513) GN=fmp52 PE=3 SV=1	KOG4039	3e-13	Serine/threonine kinase TIP30/CC3
TCONS_00001560	2149			sp|P32832|RSC7_YEAST	2e-25	Chromatin structure-remodeling complex subunit RSC7 OS=Saccharomyces cerevisiae (strain ATCC 204508 / S288c) GN=NPL6 PE=1 SV=1
TCONS_00001561	2724	gi|557425454|ref|WP_023427471.1|AAA family ATPase, CDC48 subfamily [uncultured Acidilobus sp. OSP8] >gi|557080479|gb|ESQ26286.1| AAA family ATPase, CDC48 subfamily [uncultured Acidilobus sp. OSP8]	0	sp|P23787|TERA_XENLA	0	Transitional endoplasmic reticulum ATPase OS=Xenopus laevis GN=vcp PE=1 SV=3	KOG0730	0	AAA+-type ATPase	ko04141;ko05134	Protein processing in endoplasmic reticulum|Legionellosis	2	K13525	VCP, CDC48	transitional endoplasmic reticulum ATPase	GO:0017111;GO:0005524;GO:0051301	nucleoside-triphosphatase activity|ATP binding|cell division
TCONS_00001562	637			sp|Q08971|YP225_YEAST	2e-48	Protein PBDC1 homolog OS=Saccharomyces cerevisiae (strain ATCC 204508 / S288c) GN=YPL225W PE=1 SV=1	KOG4093	5e-49	Uncharacterized conserved protein
TCONS_00001563	2081	gi|406973303|gb|EKD96789.1|hypothetical protein ACD_23C01265G0002 [uncultured bacterium]	8.20924e-78	sp|Q94AX4|DLD_ARATH	1e-88	D-lactate dehydrogenase [cytochrome], mitochondrial OS=Arabidopsis thaliana GN=DLD PE=1 SV=1	KOG1231	2e-86	Proteins containing the FAD binding domain							GO:0050660;GO:0008762;GO:0055114	flavin adenine dinucleotide binding|UDP-N-acetylmuramate dehydrogenase activity|oxidation-reduction process
TCONS_00001564	1497
TCONS_00001565	4803			sp|P86242|PAPI_STRMB	5e-06	Papain inhibitor OS=Streptomyces mobaraensis GN=pi PE=1 SV=2
TCONS_00001566	5178	gi|547288933|ref|WP_022021911.1|copper-exporting ATPase [Bacteroides sp. CAG:661] >gi|524178177|emb|CCZ48217.1| copper-exporting ATPase [Bacteroides sp. CAG:661]	6.06174e-60	sp|Q9SH30|HMA5_ARATH	1e-69	Probable copper-transporting ATPase HMA5 OS=Arabidopsis thaliana GN=HMA5 PE=1 SV=2	KOG0207	3e-70	Cation transport ATPase
TCONS_00001567	1526			sp|Q4PFU7|EFG1P_USTMA	6e-132	rRNA-processing protein EFG1 OS=Ustilago maydis (strain 521 / FGSC 9021) GN=EFG1 PE=3 SV=1	KOG4484	2e-09	Uncharacterized conserved protein
TCONS_00001568	4147			sp|Q6PKG0|LARP1_HUMAN	1e-13	La-related protein 1 OS=Homo sapiens GN=LARP1 PE=1 SV=2	KOG2590	1e-14	RNA-binding protein LARP/SRO9 and related La domain proteins
TCONS_00001569	2000			sp|Q6P886|DBR1_XENTR	3e-93	Lariat debranching enzyme OS=Xenopus tropicalis GN=dbr1 PE=2 SV=1	KOG2863	1e-91	RNA lariat debranching enzyme
TCONS_00001570	565
TCONS_00001571	868
TCONS_00001572	3113
TCONS_00001573	2833			sp|Q5XGA9|NAA50_XENTR	9e-29	N-alpha-acetyltransferase 50 OS=Xenopus tropicalis GN=naa50 PE=2 SV=1	KOG3138	3e-29	Predicted N-acetyltransferase
TCONS_00001574	5534			sp|Q9Y7U6|RGF1_SCHPO	3e-79	Rho1 guanine nucleotide exchange factor 1 OS=Schizosaccharomyces pombe (strain 972 / ATCC 24843) GN=rgf1 PE=1 SV=1	KOG4305	7e-80	RhoGEF GTPase
TCONS_00001575	6752	gi|808046941|gb|AKC94885.1|hypothetical protein, partial [uncultured organism]	1.32926e-26	sp|Q9UVG6|VPS15_PICPA	2e-133	Putative serine/threonine-protein kinase VPS15 OS=Komagataella pastoris GN=VPS15 PE=3 SV=3	KOG1240	1e-118	Protein kinase containing WD40 repeats							GO:0005856;GO:0005737;GO:0005524	cytoskeleton|cytoplasm|ATP binding
TCONS_00001576	2333			sp|Q9P8P4|PLB2_ASPFU	5e-134	Lysophospholipase 2 OS=Neosartorya fumigata (strain ATCC MYA-4609 / Af293 / CBS 101355 / FGSC A1100) GN=plb2 PE=3 SV=2	KOG1325	5e-120	Lysophospholipase
TCONS_00001577	2197	gi|297183176|gb|ADI19317.1|NADPH-dependent glutamate synthase beta chain and related oxidoreductases [uncultured delta proteobacterium HF0500_03A04]	5.50619e-69	sp|P82861|ADRO_SALFO	5e-72	NADPH:adrenodoxin oxidoreductase, mitochondrial OS=Salvelinus fontinalis GN=fdxr PE=2 SV=1	KOG1800	7e-70	Ferredoxin/adrenodoxin reductase							GO:0055114;GO:0016491	oxidation-reduction process|oxidoreductase activity
TCONS_00001578	990			sp|Q1JQA3|AP3S2_BOVIN	6e-58	AP-3 complex subunit sigma-2 OS=Bos taurus GN=AP3S2 PE=2 SV=1	KOG0936	2e-58	Clathrin adaptor complex, small subunit	ko04142	Lysosome	1	K12399	AP3S	AP-3 complex subunit sigma
TCONS_00001579	360
TCONS_00001580	373
TCONS_00001581	800
TCONS_00001582	2356						KOG1398	9e-30	Uncharacterized conserved protein
TCONS_00001583	659
TCONS_00001584	4407	gi|546351276|ref|WP_021842421.1|pyruvate carboxylase [Veillonella sp. CAG:933] >gi|523970494|emb|CCX55853.1| pyruvate carboxylase [Veillonella sp. CAG:933]	0	sp|Q9HES8|PYC_ASPNG	0	Pyruvate carboxylase OS=Aspergillus niger GN=pyc PE=3 SV=1	KOG0369	0	Pyruvate carboxylase	ko00020;ko00620;ko00720;ko01200;ko01230	Citrate cycle (TCA cycle)|Pyruvate metabolism|Carbon fixation pathways in prokaryotes|Carbon metabolism|Biosynthesis of amino acids	5	K01958	PC, pyc	pyruvate carboxylase	GO:0004736;GO:0006094;GO:0046872;GO:0003677;GO:0005524;GO:0004075	pyruvate carboxylase activity|gluconeogenesis|metal ion binding|DNA binding|ATP binding|biotin carboxylase activity
TCONS_00001585	630
[truncated: 5,756 more rows]
