# Supplementary material for: Transcriptome analysis of Sporisorium scitamineum reveals critical environmental signals for fungal sexual mating and filamentous growth
Source: BMC Genomics. 2016 May 16;17:354. doi: 10.1186/s12864-016-2691-5 (PMC4867532; doi:10.1186/s12864-016-2691-5)
Supplement: Additional file 2: Table S2. — List of DEGs (p ≤ 0.05) in the SsΔMAT-1b mutant compared to the wild-type MAT-1. (XLS 396 kb) [file 12864_2016_2691_MOESM2_ESM.xls]

## Sheet: Sheet1
id	baseMean	baseMean_Sample_17	baseMean_Sample_b	foldChange	log2FoldChange	pval	padj	up_down	length	NR.id.and.Des	NR.e.value	swiss.id	swiss.e.value	swiss.Des	KOG.id	KOG.e.value	KOG.Des	kegg.id	kegg.term	kegg_hits_numbers	KO_ENTRY	KO_name	KO_Definition	GO.id	GO.term
TCONS_00000003	19.1305	36.6227	1.63833	0.0447352	-4.48245	0.00419292	0.292076	Down	1202			sp|Q0H8W9|ATP9_USTMA	4e-09	ATP synthase subunit 9, mitochondrial OS=Ustilago maydis (strain 521 / FGSC 9021) GN=ATP9 PE=3 SV=1	KOG3025	5e-06	Mitochondrial F1F0-ATP synthase, subunit c/ATP9/proteolipid
TCONS_00000004	26.2463	52.4926	0	0	#NAME?	4.48795e-05	0.00801045	Down	661
TCONS_00000009	15.8699	31.7397	0	0	#NAME?	0.000910324	0.0942289	Down	576	gi|392306406|dbj|BAM24411.1|cytochrome oxidase subunit 1b, partial (mitochondrion) [uncultured Emiliania] >gi|392306409|dbj|BAM24413.1| cytochrome oxidase subunit 1b, partial (mitochondrion) [uncultured Emiliania] >gi|392306412|dbj|BAM24415.1| cytochrome oxidase subunit 1b, partial (mitochondrion) [uncultured Emiliania] >gi|392306415|dbj|BAM24417.1| cytochrome oxidase subunit 1b, partial (mitocho…	1.12971e-45	sp|Q0H8Y4|COX1_USTMA	7e-107	Cytochrome c oxidase subunit 1 OS=Ustilago maydis (strain 521 / FGSC 9021) GN=COX1 PE=3 SV=1	KOG4769	2e-51	Cytochrome c oxidase, subunit I	ko04932;ko05010;ko05012;ko05016;ko00190;ko04260	Non-alcoholic fatty liver disease (NAFLD)|Alzheimer's disease|Parkinson's disease|Huntington's disease|Oxidative phosphorylation|Cardiac muscle contraction	6	K02256	COX1	cytochrome c oxidase subunit 1	GO:0005507;GO:0006810;GO:0004129;GO:0016021;GO:0022900;GO:0005743;GO:0009060;GO:0070469;GO:0020037;GO:0006119;GO:0005506;GO:0005886	copper ion binding|transport|cytochrome-c oxidase activity|integral component of membrane|electron transport chain|mitochondrial inner membrane|aerobic respiration|respiratory chain|heme binding|oxidative phosphorylation|iron ion binding|plasma membrane
TCONS_00000010	166.634	333.267	0	0	#NAME?	1.30198e-15	1.58799e-12	Down	315
TCONS_00000011	424.069	830.116	18.0216	0.0217097	-5.52551	6.20009e-19	1.13431e-15	Down	2265			sp|P0CJ65|ATB54_ARATH	6e-07	Homeobox-leucine zipper protein ATHB-54 OS=Arabidopsis thaliana GN=ATHB-54 PE=2 SV=1	KOG0483	7e-07	Transcription factor HEX, contains HOX and HALZ domains
TCONS_00000012	43.9473	87.8946	0	0	#NAME?	6.40851e-07	0.00021317	Down	1694
TCONS_00000022	299.669	419.941	179.397	0.427195	-1.22703	0.031581	0.862853	Down	1370
TCONS_00000046	22.1904	40.285	4.09582	0.101671	-3.29802	0.0141877	0.597983	Down	855
TCONS_00000130	1111.66	610.379	1612.93	2.64251	1.40191	7.28284e-05	0.0123944	Up	4082	gi|149355414|gb|EDM43973.1|neutral zinc metallopeptidase, M1 family protein [unidentified eubacterium SCB49]	8.17729e-93	sp|Q6C3E5|LKHA4_YARLI	1e-158	Leukotriene A-4 hydrolase homolog OS=Yarrowia lipolytica (strain CLIB 122 / E 150) GN=YALI0F00396g PE=3 SV=1	KOG1047	1e-143	Bifunctional leukotriene A4 hydrolase/aminopeptidase LTA4H	ko00590	Arachidonic acid metabolism	1	K01254	LTA4H	leukotriene-A4 hydrolase	GO:0019370;GO:0006508;GO:0008270;GO:0008237	leukotriene biosynthetic process|proteolysis|zinc ion binding|metallopeptidase activity
TCONS_00000136	2011.12	1541.82	2480.43	1.60877	0.685956	0.0313833	0.862853	Up	6662	gi|524543804|emb|CDC84752.1|putative uncharacterized protein yaaH [Escherichia coli CAG:4] >gi|571053156|gb|AHF26720.1| GPR1/FUN34/yaaH family protein [uncultured bacterium Contig711]	7.62903e-14	sp|P32907|ATO2_YEAST	1e-42	Ammonia transport outward protein 2 OS=Saccharomyces cerevisiae (strain ATCC 204508 / S288c) GN=ATO2 PE=1 SV=1
TCONS_00000143	6451.24	11043	1859.5	0.168388	-2.57014	9.18523e-15	9.6025e-12	Down	1053			sp|P22943|HSP12_YEAST	1e-08	12 kDa heat shock protein OS=Saccharomyces cerevisiae (strain ATCC 204508 / S288c) GN=HSP12 PE=1 SV=1
TCONS_00000174	3146.38	2260.84	4031.92	1.78337	0.834606	0.00833347	0.417701	Up	3769
TCONS_00000188	1256.76	827.674	1685.84	2.03684	1.02633	0.00260357	0.214078	Up	4327			sp|C8VCP8|PEX12_EMENI	3e-40	Peroxisome assembly protein 12 OS=Emericella nidulans (strain FGSC A4 / ATCC 38163 / CBS 112.46 / NRRL 194 / M139) GN=PEX12 PE=3 SV=1	KOG0826	4e-24	Predicted E3 ubiquitin ligase involved in peroxisome organization	ko04146	Peroxisome	1	K13345	PEX12, PAF3	peroxin-12
TCONS_00000203	2735.33	2022.8	3447.86	1.7045	0.769349	0.0149806	0.609044	Up	9813			sp|P40468|TAO3_YEAST	3e-131	Cell morphogenesis protein PAG1 OS=Saccharomyces cerevisiae (strain ATCC 204508 / S288c) GN=TAO3 PE=1 SV=1	KOG1825	9e-132	Fry-like conserved proteins
TCONS_00000247	326.887	488.303	165.471	0.338869	-1.5612	0.00524632	0.339757	Down	1498
TCONS_00000263	573.943	401.629	746.258	1.85807	0.893808	0.0409887	0.949225	Up	4053			sp|Q9UTM5|YIJ1_SCHPO	1e-16	Uncharacterized protein C1420.01c OS=Schizosaccharomyces pombe (strain 972 / ATCC 24843) GN=SPAC1420.01c PE=4 SV=2
TCONS_00000301	803.939	584.743	1023.13	1.74972	0.807121	0.0353802	0.896799	Up	9212
TCONS_00000324	1925.99	2461.05	1390.94	0.565181	-0.823214	0.0100755	0.472643	Down	1021			sp|Q03629|YMH9_YEAST	7e-14	Uncharacterized protein YML079W OS=Saccharomyces cerevisiae (strain ATCC 204508 / S288c) GN=YML079W PE=1 SV=1
TCONS_00000424	5852.51	4068.79	7636.24	1.87678	0.908263	0.00405881	0.2856	Up	2748	gi|149356016|gb|EDM44573.1|proline dehydrogenase [unidentified eubacterium SCB49]	3.8398e-19	sp|Q6NKX1|PROD2_ARATH	3e-27	Proline dehydrogenase 2, mitochondrial OS=Arabidopsis thaliana GN=POX2 PE=2 SV=1	KOG0186	7e-28	Proline oxidase							GO:0006537;GO:0006562;GO:0004657;GO:0055114	glutamate biosynthetic process|proline catabolic process|proline dehydrogenase activity|oxidation-reduction process
TCONS_00000433	3486.97	4321.48	2652.45	0.613782	-0.704201	0.0256815	0.79879	Down	949
TCONS_00000442	6972.99	4673.06	9272.93	1.98434	0.988656	0.00181102	0.163618	Up	2153			sp|O60020|ASPR1_PHARH	3e-42	Aspartic protease OS=Phaffia rhodozyma GN=pr1 PE=1 SV=1	KOG1339	4e-28	Aspartyl protease
TCONS_00000571	1293.7	990.035	1597.37	1.61345	0.690145	0.0406769	0.948006	Up	4089			sp|P32372|RAD4_SCHPO	5e-14	S-M checkpoint control protein rad4 OS=Schizosaccharomyces pombe (strain 972 / ATCC 24843) GN=rad4 PE=1 SV=2	KOG1929	1e-14	Nucleotide excision repair factor NEF2, RAD4/CUT5 component
TCONS_00000587	294.412	148.933	439.891	2.95362	1.56249	0.00721624	0.397056	Up	5336
TCONS_00000602	1474.09	2126.56	821.62	0.386361	-1.37198	3.82663e-05	0.00736928	Down	1842			sp|O74534|SLY1_SCHPO	1e-29	Protein sly1 OS=Schizosaccharomyces pombe (strain 972 / ATCC 24843) GN=sly1 PE=3 SV=1	KOG1301	3e-30	Vesicle trafficking protein Sly1 (Sec1 family)
TCONS_00000603	2409.99	1812.83	3007.15	1.65882	0.730155	0.0211149	0.705772	Up	6550	gi|643013855|gb|AIA83504.1|Pkinase|Pkinase_Tyr, partial [uncultured Saccharopolyspora sp.]	1.17108e-07	sp|O14328|KSP1_SCHPO	2e-20	Serine/threonine-protein kinase ksp1 OS=Schizosaccharomyces pombe (strain 972 / ATCC 24843) GN=ksp1 PE=1 SV=1	KOG0583	4e-21	Serine/threonine protein kinase
TCONS_00000608	12811.3	15587.9	10034.7	0.643754	-0.635419	0.0456092	0.990893	Down	1367	gi|406888919|gb|EKD35248.1|hypothetical protein ACD_75C01977G0001 [uncultured bacterium]	9.52528e-06	sp|O94628|YGE9_SCHPO	1e-08	Uncharacterized methyltransferase C1347.09 OS=Schizosaccharomyces pombe (strain 972 / ATCC 24843) GN=SPBC1347.09 PE=3 SV=1	KOG1270	3e-09	Methyltransferases
TCONS_00000627	736.093	1041.31	430.88	0.413788	-1.27304	0.00138121	0.132996	Down	1326
TCONS_00000637	74.715	135.504	13.9258	0.10277	-3.28251	0.000365931	0.0453878	Down	2327			sp|P53693|RDS1_SCHPO	6e-98	Protein rds1 OS=Schizosaccharomyces pombe (strain 972 / ATCC 24843) GN=rds1 PE=2 SV=2
TCONS_00000650	5807.26	7135.33	4479.18	0.627747	-0.671745	0.0330043	0.868198	Down	1022	gi|149354538|gb|EDM43103.1|hypothetical protein SCB49_12799 [unidentified eubacterium SCB49]	7.09444e-29
TCONS_00000666	2275.71	1731.04	2820.38	1.6293	0.704254	0.026326	0.802723	Up	5960	gi|548229890|ref|WP_022448617.1|ATP-binding cassette subfamily B bacterial [Roseburia sp. CAG:303] >gi|524752998|emb|CDE54515.1| aTP-binding cassette subfamily B bacterial [Roseburia sp. CAG:303]	3.42974e-48	sp|P32386|YBT1_YEAST	0	ATP-dependent bile acid permease OS=Saccharomyces cerevisiae (strain ATCC 204508 / S288c) GN=YBT1 PE=1 SV=2	KOG0054	0	Multidrug resistance-associated protein/mitoxantrone resistance protein, ABC superfamily
TCONS_00000674	823.76	1474.68	172.843	0.117208	-3.09286	4.24015e-14	3.87868e-11	Down	1714
TCONS_00000706	4071.97	4972.15	3171.8	0.637913	-0.648568	0.0395135	0.935791	Down	1361			sp|Q09711|NCS1_SCHPO	4e-101	Calcium-binding protein NCS-1 OS=Schizosaccharomyces pombe (strain 972 / ATCC 24843) GN=ncs1 PE=1 SV=2	KOG0044	1e-101	Ca2+ sensor (EF-Hand superfamily)
TCONS_00000708	26.4711	46.3888	6.5533	0.141269	-2.82348	0.021692	0.715054	Down	705
TCONS_00000778	1167.52	872.842	1462.21	1.67522	0.744354	0.0309	0.861875	Up	5665			sp|P14381|YTX2_XENLA	4e-33	Transposon TX1 uncharacterized 149 kDa protein OS=Xenopus laevis PE=4 SV=1	KOG1075	5e-21	FOG: Reverse transcriptase
TCONS_00000779	1852.9	1267.15	2438.65	1.92452	0.944498	0.00332533	0.246805	Up	2208			sp|O74496|COPD_SCHPO	4e-68	Coatomer subunit delta OS=Schizosaccharomyces pombe (strain 972 / ATCC 24843) GN=ret2 PE=3 SV=1	KOG2635	9e-69	Medium subunit of clathrin adaptor complex
TCONS_00000797	1793.03	2227.88	1358.17	0.609624	-0.714008	0.0262517	0.802723	Down	1135
TCONS_00000823	158.436	21.9736	294.899	13.4206	3.74637	1.67755e-06	0.000491051	Up	13208	gi|547469004|ref|WP_022087847.1|kinase domain protein [Eubacterium sp. CAG:156] >gi|524266579|emb|CDA28652.1| kinase domain protein [Eubacterium sp. CAG:156]	1.8801e-16	sp|P38938|CEK1_SCHPO	9e-63	Serine/threonine-protein kinase cek1 OS=Schizosaccharomyces pombe (strain 972 / ATCC 24843) GN=cek1 PE=1 SV=3	KOG0605	2e-63	NDR and related serine/threonine kinases
TCONS_00000825	404.085	240.489	567.68	2.36052	1.2391	0.0157487	0.625779	Up	14710	gi|547469004|ref|WP_022087847.1|kinase domain protein [Eubacterium sp. CAG:156] >gi|524266579|emb|CDA28652.1| kinase domain protein [Eubacterium sp. CAG:156]	2.11286e-16	sp|P38938|CEK1_SCHPO	1e-62	Serine/threonine-protein kinase cek1 OS=Schizosaccharomyces pombe (strain 972 / ATCC 24843) GN=cek1 PE=1 SV=3	KOG0605	2e-63	NDR and related serine/threonine kinases
TCONS_00000826	28.7038	52.4926	4.91498	0.0936318	-3.41686	0.00610018	0.367667	Down	447
TCONS_00000900	4488.73	3153.22	5824.25	1.84708	0.885247	0.00506854	0.334158	Up	7120	gi|602748866|gb|AHN97621.1|hypothetical protein, partial [uncultured bacterium 12AC_lac13]	3.56568e-50	sp|Q9M8Y0|SEC_ARATH	4e-86	Probable UDP-N-acetylglucosamine--peptide N-acetylglucosaminyltransferase SEC OS=Arabidopsis thaliana GN=SEC PE=2 SV=1	KOG4626	9e-87	O-linked N-acetylglucosamine transferase OGT							GO:0008146	sulfotransferase activity
TCONS_00000911	180.558	271.008	90.1079	0.332491	-1.58861	0.0177537	0.656168	Down	1020	gi|689677807|emb|CEF49322.1|unnamed protein product [uncultured bacterium]	6.01441e-06	sp|P78972|SLP1_SCHPO	6e-56	WD repeat-containing protein slp1 OS=Schizosaccharomyces pombe (strain 972 / ATCC 24843) GN=slp1 PE=1 SV=1	KOG0305	1e-56	Anaphase promoting complex, Cdc20, Cdh1, and Ama1 subunits	ko04110;ko04111;ko04113;ko04114;ko04120;ko05203;ko05166	Cell cycle|Cell cycle - yeast|Meiosis - yeast|Oocyte meiosis|Ubiquitin mediated proteolysis|Viral carcinogenesis|HTLV-I infection	7	K03363	CDC20	cell division cycle 20, cofactor of APC complex
TCONS_00001004	7667.51	5902.37	9432.66	1.59812	0.676372	0.0322729	0.868198	Up	2284	gi|524856463|emb|CCX57845.1|putative uncharacterized protein [Blautia hydrogenotrophica CAG:147]	1.12368e-38	sp|Q5E9N4|AADAT_BOVIN	6e-78	Kynurenine/alpha-aminoadipate aminotransferase, mitochondrial OS=Bos taurus GN=AADAT PE=2 SV=1	KOG0634	7e-77	Aromatic amino acid aminotransferase and related proteins	ko00380	Tryptophan metabolism	1	K14265	Tam1	tryptophan aminotransferase	GO:0030170;GO:0009058;GO:0008483	pyridoxal phosphate binding|biosynthetic process|transaminase activity
TCONS_00001106	69.9426	29.2982	110.587	3.77453	1.9163	0.0315918	0.862853	Up	3600
TCONS_00001143	757.878	1268.37	247.387	0.195044	-2.35813	7.33009e-09	4.12628e-06	Down	5221	gi|546364600|ref|WP_021851058.1|hypothetical protein [Prevotella sp. CAG:1058] >gi|523982068|emb|CCX63732.1| putative uncharacterized protein [Prevotella sp. CAG:1058]	6.87744e-08	sp|E6RCE9|XPT1_CRYGW	9e-51	3-O-alpha-D-mannopyranosyl-alpha-D-mannopyranose xylosylphosphotransferase OS=Cryptococcus gattii serotype B (strain WM276 / ATCC MYA-4071) GN=XPT1 PE=3 SV=1
TCONS_00001145	100.656	156.257	45.054	0.288332	-1.7942	0.0233133	0.751571	Down	4539			sp|Q09830|YAD4_SCHPO	4e-72	TBC domain-containing protein C4G8.04 OS=Schizosaccharomyces pombe (strain 972 / ATCC 24843) GN=SPAC4G8.04 PE=1 SV=1	KOG2058	9e-73	Ypt/Rab GTPase activating protein
TCONS_00001226	899.621	633.574	1165.67	1.83983	0.879574	0.0175775	0.656168	Up	3579			sp|Q10327|YD72_SCHPO	2e-25	Uncharacterized protein C32A11.02c OS=Schizosaccharomyces pombe (strain 972 / ATCC 24843) GN=SPAC32A11.02c PE=4 SV=1
TCONS_00001243	2711.35	2028.9	3393.79	1.67273	0.7422	0.0188938	0.681374	Up	6615	gi|643033436|gb|AIA93342.1|glucan_synthase, partial [uncultured Williopsis]	6.18093e-86	sp|O93927|FKS1_CRYNH	0	1,3-beta-glucan synthase component FKS1 OS=Cryptococcus neoformans var. grubii serotype A (strain H99 / ATCC 208821 / CBS 10515 / FGSC 9487) GN=FKS1 PE=3 SV=3	KOG0916	0	1,3-beta-glucan synthase/callose synthase catalytic subunit	ko00500	Starch and sucrose metabolism	1	K00706	E2.4.1.34	1,3-beta-glucan synthase
TCONS_00001254	741.216	539.575	942.857	1.74741	0.805215	0.0412647	0.952604	Up	6595	gi|547560113|ref|WP_022111123.1|putative serine/threonine-protein kinase pknB [Prevotella sp. CAG:604] >gi|524294646|emb|CDA55183.1| putative serine/threonine-protein kinase pknB [Prevotella sp. CAG:604]	6.79996e-24	sp|Q10407|MKH1_SCHPO	5e-130	MAP kinase kinase kinase mkh1 OS=Schizosaccharomyces pombe (strain 972 / ATCC 24843) GN=mkh1 PE=3 SV=1	KOG0198	1e-130	MEKK and related serine/threonine protein kinases	ko04011	MAPK signaling pathway - yeast	1	K11229	BCK1	mitogen-activated protein kinase kinase kinase
TCONS_00001268	376.752	520.043	233.461	0.448927	-1.15545	0.0278406	0.822698	Down	974	gi|374854505|dbj|BAL57385.1|hypothetical protein HGMM_F50B12C32 [uncultured Acetothermia bacterium]	1.27883e-08
TCONS_00001312	17.9178	31.7397	4.09582	0.129044	-2.95407	0.0365615	0.900866	Down	1284
TCONS_00001323	1590.75	1209.77	1971.73	1.62983	0.704724	0.0305826	0.860782	Up	3291			sp|Q1LYL8|ASTE1_DANRE	4e-08	Protein asteroid homolog 1 OS=Danio rerio GN=aste1 PE=2 SV=1	KOG2518	8e-06	5'-3' exonuclease
TCONS_00001327	1297.45	1597.97	996.921	0.623866	-0.680691	0.0430753	0.972918	Down	1668	gi|689678462|emb|CEF48737.1|unnamed protein product [uncultured bacterium]	1.16958e-10	sp|Q96C23|GALM_HUMAN	2e-07	Aldose 1-epimerase OS=Homo sapiens GN=GALM PE=1 SV=1	KOG1604	4e-10	Predicted mutarotase
TCONS_00001367	765.974	483.42	1048.53	2.16898	1.11702	0.00438595	0.299966	Up	2286			sp|P52719|PEPS_ASPPH	2e-144	Carboxypeptidase cpdS OS=Aspergillus phoenicis GN=cpdS PE=2 SV=1	KOG1282	1e-36	Serine carboxypeptidases (lysosomal cathepsin A)
TCONS_00001486	1105.67	748.325	1463.03	1.95507	0.967218	0.00578904	0.356002	Up	8496
TCONS_00001490	8419.03	6173.37	10664.7	1.72753	0.78871	0.0127509	0.575993	Up	2741	gi|524546951|emb|CDC77504.1|5-methyltetrahydropteroyltriglutamate--homocysteine methyltransferase [Escherichia coli CAG:4]	0	sp|Q9UT19|METE_SCHPO	0	Probable 5-methyltetrahydropteroyltriglutamate--homocysteine methyltransferase OS=Schizosaccharomyces pombe (strain 972 / ATCC 24843) GN=met26 PE=1 SV=1	KOG2263	0	Methionine synthase II (cobalamin-independent)	ko00270;ko00450;ko01230	Cysteine and methionine metabolism|Selenocompound metabolism|Biosynthesis of amino acids	3	K00549	metE	5-methyltetrahydropteroyltriglutamate--homocysteine methyltransferase
TCONS_00001505	12.697	0	25.3941	Inf	Inf	0.00670615	0.384626	Up	3417			sp|Q6BYP9|SQS1_DEBHA	2e-10	Protein SQS1 OS=Debaryomyces hansenii (strain ATCC 36239 / CBS 767 / JCM 1990 / NBRC 0083 / IGC 2968) GN=SQS1 PE=3 SV=2
TCONS_00001551	35.8515	58.5964	13.1066	0.223676	-2.16052	0.0457668	0.990893	Down	2411
TCONS_00001558	18939.9	14756.5	23123.3	1.56699	0.647996	0.0428939	0.971818	Up	4166	gi|268325586|emb|CBH39174.1|putative ATP-citrate synthase, alpha subunit [uncultured archaeon]	0	sp|P53396|ACLY_HUMAN	0	ATP-citrate synthase OS=Homo sapiens GN=ACLY PE=1 SV=3	KOG1254	0	ATP-citrate lyase	ko00020;ko00720	Citrate cycle (TCA cycle)|Carbon fixation pathways in prokaryotes	2	K01648	ACLY	ATP citrate (pro-S)-lyase	GO:0044262;GO:0003878;GO:0005524;GO:0004775;GO:0048037;GO:0016829	cellular carbohydrate metabolic process|ATP citrate synthase activity|ATP binding|succinate-CoA ligase (ADP-forming) activity|cofactor binding|lyase activity
TCONS_00001579	2183.75	2922.5	1445	0.494442	-1.01613	0.00143587	0.136463	Down	360
TCONS_00001584	13770.3	10648.7	16892	1.5863	0.665663	0.0365124	0.900866	Up	4407	gi|546351276|ref|WP_021842421.1|pyruvate carboxylase [Veillonella sp. CAG:933] >gi|523970494|emb|CCX55853.1| pyruvate carboxylase [Veillonella sp. CAG:933]	0	sp|Q9HES8|PYC_ASPNG	0	Pyruvate carboxylase OS=Aspergillus niger GN=pyc PE=3 SV=1	KOG0369	0	Pyruvate carboxylase	ko00020;ko00620;ko00720;ko01200;ko01230	Citrate cycle (TCA cycle)|Pyruvate metabolism|Carbon fixation pathways in prokaryotes|Carbon metabolism|Biosynthesis of amino acids	5	K01958	PC, pyc	pyruvate carboxylase	GO:0004736;GO:0006094;GO:0046872;GO:0003677;GO:0005524;GO:0004075	pyruvate carboxylase activity|gluconeogenesis|metal ion binding|DNA binding|ATP binding|biotin carboxylase activity
TCONS_00001588	381.975	238.048	525.903	2.20923	1.14354	0.0291321	0.839326	Up	3810			sp|P40349|URB1_USTMA	0	Siderophore biosynthesis regulatory protein URBS1 OS=Ustilago maydis (strain 521 / FGSC 9021) GN=URBS1 PE=4 SV=2	KOG1601	8e-42	GATA-4/5/6 transcription factors
TCONS_00001611	1697.15	1174.37	2219.93	1.89032	0.918629	0.00461421	0.312656	Up	8722			sp|Q09847|NU146_SCHPO	2e-25	Nucleoporin nup146 OS=Schizosaccharomyces pombe (strain 972 / ATCC 24843) GN=nup146 PE=1 SV=1	KOG3630	4e-26	Nuclear pore complex, Nup214/CAN component
TCONS_00001679	1189.5	852.089	1526.92	1.79197	0.841548	0.0143905	0.597983	Up	6510
TCONS_00001680	146.732	281.995	11.4683	0.0406684	-4.61995	2.6923e-08	1.31348e-05	Down	6157
TCONS_00001693	4502.09	5455.57	3548.61	0.650457	-0.620474	0.0486792	1	Down	724			sp|P47131|YJ55_YEAST	9e-07	UPF0136 membrane protein YJR085C OS=Saccharomyces cerevisiae (strain ATCC 204508 / S288c) GN=YJR085C PE=1 SV=1	KOG4267	2e-07	Predicted membrane protein
TCONS_00001714	256.778	134.283	379.272	2.82442	1.49795	0.0134554	0.59085	Up	4703			sp|B2RR83|YTDC2_MOUSE	2e-13	Probable ATP-dependent RNA helicase YTHDC2 OS=Mus musculus GN=Ythdc2 PE=1 SV=1	KOG1902	6e-15	Putative signal transduction protein involved in RNA splicing
TCONS_00001743	1218.05	826.453	1609.66	1.94767	0.961747	0.00501307	0.333506	Up	4269
TCONS_00001752	2846.92	2215.68	3478.17	1.5698	0.65058	0.0393508	0.935791	Up	6979			sp|P49815|TSC2_HUMAN	2e-49	Tuberin OS=Homo sapiens GN=TSC2 PE=1 SV=2	KOG3687	4e-50	Tuberin - Rap/ran-GTPase-activating protein
TCONS_00001755	523.121	725.13	321.112	0.442833	-1.17516	0.0100299	0.472643	Down	3661			sp|Q10076|HSR1_SCHPO	1e-15	Hydrogen peroxide stress regulator 1 OS=Schizosaccharomyces pombe (strain 972 / ATCC 24843) GN=hsr1 PE=2 SV=1	KOG1721	3e-16	FOG: Zn-finger
TCONS_00001756	346.892	7.32455	686.459	93.7202	6.55029	4.04625e-18	5.92209e-15	Up	3290			sp|Q10076|HSR1_SCHPO	1e-15	Hydrogen peroxide stress regulator 1 OS=Schizosaccharomyces pombe (strain 972 / ATCC 24843) GN=hsr1 PE=2 SV=1	KOG1721	3e-16	FOG: Zn-finger
TCONS_00001765	480.797	704.378	257.217	0.36517	-1.45336	0.00230081	0.193532	Down	2702	gi|18645093|gb|AAL76394.1|conserved hypothetical protein [uncultured marine proteobacterium] >gi|40063493|gb|AAR38293.1| conserved hypothetical protein [uncultured marine bacterium 581]	8.73055e-25	sp|O14094|PPX1_SCHPO	2e-24	Putative exopolyphosphatase OS=Schizosaccharomyces pombe (strain 972 / ATCC 24843) GN=SPAC2F3.11 PE=3 SV=1	KOG4129	4e-25	Exopolyphosphatases and related proteins
TCONS_00001778	2090	2534.29	1645.7	0.649372	-0.622884	0.0498348	1	Down	564			sp|P36053|ELF1_YEAST	1e-21	Transcription elongation factor 1 OS=Saccharomyces cerevisiae (strain ATCC 204508 / S288c) GN=ELF1 PE=1 SV=1	KOG3214	3e-22	Uncharacterized Zn ribbon-containing protein
TCONS_00001797	1675.27	1290.34	2060.19	1.59663	0.675028	0.0370397	0.906544	Up	4974
TCONS_00001837	1063.4	1402.65	724.14	0.516265	-0.953816	0.00693778	0.384626	Down	2084	gi|547819527|ref|WP_022228161.1|diaminopimelate decarboxylase [Megamonas funiformis CAG:377] >gi|524450529|emb|CDB97050.1| diaminopimelate decarboxylase [Megamonas funiformis CAG:377]	1.61176e-45	sp|Q9UQW9|DCOR_SCHPO	1e-131	Ornithine decarboxylase OS=Schizosaccharomyces pombe (strain 972 / ATCC 24843) GN=spe1 PE=2 SV=1	KOG0622	3e-132	Ornithine decarboxylase	ko00330;ko00480	Arginine and proline metabolism|Glutathione metabolism	2	K01581	E4.1.1.17, ODC1, speC, speF	ornithine decarboxylase	GO:0006596;GO:0003824	polyamine biosynthetic process|catalytic activity
TCONS_00001860	539.649	743.442	335.857	0.451759	-1.14637	0.0108447	0.499129	Down	2835			sp|Q6CHP9|CCM1_YARLI	2e-08	Mitochondrial group I intron splicing factor CCM1 OS=Yarrowia lipolytica (strain CLIB 122 / E 150) GN=CCM1 PE=3 SV=1	KOG4197	4e-08	FOG: PPR repeat
TCONS_00001861	1056.52	688.508	1424.52	2.069	1.04894	0.0031358	0.245017	Up	4054			sp|Q9NV70|EXOC1_HUMAN	4e-40	Exocyst complex component 1 OS=Homo sapiens GN=EXOC1 PE=1 SV=4	KOG2148	2e-40	Exocyst protein Sec3
TCONS_00001917	172.114	97.6607	246.568	2.52474	1.33614	0.0491893	1	Up	2950
TCONS_00001927	1094.78	699.494	1490.06	2.13019	1.09098	0.0019497	0.169856	Up	4912	gi|808046931|gb|AKC94880.1|hypothetical protein [uncultured organism]	0	sp|O94666|RPC1_SCHPO	0	DNA-directed RNA polymerase III subunit rpc1 OS=Schizosaccharomyces pombe (strain 972 / ATCC 24843) GN=rpc1 PE=2 SV=1	KOG0261	0	RNA polymerase III, large subunit	ko03020;ko05169;ko00230;ko00240;ko04623	RNA polymerase|Epstein-Barr virus infection|Purine metabolism|Pyrimidine metabolism|Cytosolic DNA-sensing pathway	5	K03018	RPC1, POLR3A	DNA-directed RNA polymerase III subunit RPC1	GO:0003899;GO:0003677;GO:0006351;GO:0008270	DNA-directed RNA polymerase activity|DNA binding|transcription, DNA-templated|zinc ion binding
TCONS_00001935	3556.98	5018.54	2095.42	0.417536	-1.26003	7.71172e-05	0.012541	Down	2334	gi|636667466|gb|AIA10769.1|major Facilitator Superfamily, partial [uncultured bacterium]	4.91333e-09	sp|Q92341|STR3_SCHPO	1e-114	Siderophore iron transporter 3 OS=Schizosaccharomyces pombe (strain 972 / ATCC 24843) GN=str3 PE=1 SV=1	KOG0254	3e-115	Predicted transporter (major facilitator superfamily)
TCONS_00001936	470.773	638.457	303.09	0.474723	-1.07484	0.0242919	0.766242	Down	1715	gi|492756075|ref|WP_005952226.1|NADH oxidase [Blautia hydrogenotrophica CAG:147] >gi|524854618|emb|CCX59530.1| putative uncharacterized protein [Blautia hydrogenotrophica CAG:147]	8.1787e-09	sp|Q54NS9|AIFA_DICDI	1e-11	Apoptosis-inducing factor homolog A OS=Dictyostelium discoideum GN=aifA PE=3 SV=1	KOG2495	8e-10	NADH-dehydrogenase (ubiquinone)
TCONS_00001951	1414.26	1073.05	1755.47	1.63596	0.710142	0.0323142	0.868198	Up	4336
TCONS_00002009	983.881	543.237	1424.52	2.62229	1.39083	0.000137432	0.0201146	Up	4791			sp|Q9FUY2|LEUNG_ARATH	1e-10	Transcriptional corepressor LEUNIG OS=Arabidopsis thaliana GN=LUG PE=1 SV=2	KOG0266	2e-13	WD40 repeat-containing protein
TCONS_00002073	874.05	625.028	1123.07	1.79683	0.845458	0.0236213	0.756504	Up	8330			sp|P39960|BEM2_YEAST	3e-30	GTPase-activating protein BEM2/IPL2 OS=Saccharomyces cerevisiae (strain ATCC 204508 / S288c) GN=BEM2 PE=1 SV=1	KOG1450	8e-31	Predicted Rho GTPase-activating protein
TCONS_00002095	1542.83	1147.51	1938.14	1.68899	0.756162	0.0209339	0.705772	Up	6932
TCONS_00002096	6550.21	5140.61	7959.81	1.54842	0.630793	0.0454105	0.990893	Up	6757	gi|54288329|gb|AAV31617.1|conserved hypothetical protein [uncultured alpha proteobacterium EBAC2C11]	9.99325e-54	sp|A2APY7|NDUF5_MOUSE	3e-73	NADH dehydrogenase [ubiquinone] 1 alpha subcomplex assembly factor 5 OS=Mus musculus GN=Ndufaf5 PE=2 SV=1	KOG2940	7e-87	Predicted methyltransferase							GO:0010340;GO:0032259;GO:0009102	carboxyl-O-methyltransferase activity|methylation|biotin biosynthetic process
TCONS_00002113	992.832	1250.06	735.608	0.58846	-0.764983	0.0329908	0.868198	Down	3009
TCONS_00002140	772.143	538.354	1005.93	1.86853	0.901905	0.0205687	0.705772	Up	2129			sp|Q10241|CMB1_SCHPO	6e-10	Mismatch-binding protein cmb1 OS=Schizosaccharomyces pombe (strain 972 / ATCC 24843) GN=cmb1 PE=1 SV=1	KOG0381	2e-10	HMG box-containing protein
TCONS_00002208	957.742	645.781	1269.7	1.96615	0.975374	0.00740682	0.397201	Up	9655			sp|P97526|NF1_RAT	8e-180	Neurofibromin OS=Rattus norvegicus GN=Nf1 PE=1 SV=1	KOG1826	1e-178	Ras GTPase activating protein RasGAP/neurofibromin	ko04010;ko04014	MAPK signaling pathway|Ras signaling pathway	2	K08052	NF1	neurofibromin 1
TCONS_00002216	2316.01	1742.02	2890.01	1.659	0.73031	0.0212175	0.705772	Up	11159	gi|442770311|gb|AGC71030.1|putative oxidoreductase, Zn-binding [uncultured bacterium A1Q1_fos_1231]	2.59691e-09	sp|Q10355|YDB2_SCHPO	2e-37	Uncharacterized RNA-binding protein C22E12.02 OS=Schizosaccharomyces pombe (strain 972 / ATCC 24843) GN=SPAC22E12.02 PE=4 SV=1	KOG0226	5e-38	RNA-binding proteins
TCONS_00002239	2678.85	2008.15	3349.56	1.66798	0.738105	0.0195675	0.690582	Up	5554	gi|547317169|ref|WP_022048680.1|ribonuclease R [Odoribacter laneus CAG:561] >gi|524215291|emb|CCZ80244.1| ribonuclease R [Odoribacter laneus CAG:561]	4.31879e-83	sp|Q5AK62|SSD1_CANAL	4e-145	Virulence protein SSD1 OS=Candida albicans (strain SC5314 / ATCC MYA-2876) GN=SSD1 PE=2 SV=1	KOG2102	8e-130	Exosomal 3'-5' exoribonuclease complex, subunit Rrp44/Dis3							GO:0005737;GO:0090305;GO:0003723;GO:0016070;GO:0008859	cytoplasm|nucleic acid phosphodiester bond hydrolysis|RNA binding|RNA metabolic process|exoribonuclease II activity
TCONS_00002318	1930.14	1318.42	2541.86	1.92796	0.947077	0.00314726	0.245017	Up	4372
TCONS_00002324	1197.36	892.374	1502.34	1.68354	0.751495	0.0284293	0.832251	Up	2373	gi|406937568|gb|EKD70979.1|hypothetical protein ACD_46C00308G0003 [uncultured bacterium]	2.137e-65	sp|P35520|CBS_HUMAN	7e-92	Cystathionine beta-synthase OS=Homo sapiens GN=CBS PE=1 SV=2	KOG1252	2e-92	Cystathionine beta-synthase and related enzymes	ko00260;ko00270;ko01230	Glycine, serine and threonine metabolism|Cysteine and methionine metabolism|Biosynthesis of amino acids	3	K01697	E4.2.1.22, CBS	cystathionine beta-synthase	GO:0005737;GO:0030554;GO:0019343;GO:0004124;GO:0004122;GO:0006535;GO:0016740	cytoplasm|adenyl nucleotide binding|cysteine biosynthetic process via cystathionine|cysteine synthase activity|cystathionine beta-synthase activity|cysteine biosynthetic process from serine|transferase activity
TCONS_00002337	1397.19	1721.27	1073.1	0.623437	-0.681683	0.0399995	0.938194	Down	840
TCONS_00002344	1717.45	1165.82	2269.08	1.94633	0.960758	0.00303205	0.24118	Up	2834	gi|548174407|ref|WP_022395976.1|oligopeptide transporter OPT superfamily [Akkermansia sp. CAG:344] >gi|524688391|emb|CDD94006.1| oligopeptide transporter OPT superfamily [Akkermansia sp. CAG:344]	2.92314e-30	sp|Q6R3K9|YSL2_ARATH	3e-25	Metal-nicotianamine transporter YSL2 OS=Arabidopsis thaliana GN=YSL2 PE=2 SV=1
TCONS_00002348	4831.56	3775.81	5887.32	1.55922	0.640828	0.0418275	0.959542	Up	1581			sp|P48827|CHI4_TRIHA	2e-09	42 kDa endochitinase OS=Trichoderma harzianum GN=chit42 PE=1 SV=1
TCONS_00002369	341.696	468.771	214.621	0.457837	-1.12709	0.0386426	0.927178	Down	529
TCONS_00002382	42.1641	69.5832	14.7449	0.211904	-2.23852	0.0302327	0.855377	Down	356
TCONS_00002384	828.032	606.717	1049.35	1.72955	0.790398	0.0374253	0.912929	Up	3436			sp|P24867|PCL1_YEAST	2e-29	PHO85 cyclin-1 OS=Saccharomyces cerevisiae (strain ATCC 204508 / S288c) GN=PCL1 PE=1 SV=1	KOG1674	6e-30	Cyclin
TCONS_00002410	164.967	91.5569	238.376	2.60359	1.3805	0.0448829	0.990893	Up	1601			sp|P98175|RBM10_HUMAN	2e-17	RNA-binding protein 10 OS=Homo sapiens GN=RBM10 PE=1 SV=3	KOG0154	5e-24	RNA-binding protein RBM5 and related proteins, contain G-patch and RRM domains
TCONS_00002411	335.924	167.244	504.604	3.01718	1.5932	0.00423067	0.292076	Up	1832			sp|P98175|RBM10_HUMAN	3e-17	RNA-binding protein 10 OS=Homo sapiens GN=RBM10 PE=1 SV=3	KOG0154	1e-23	RNA-binding protein RBM5 and related proteins, contain G-patch and RRM domains
TCONS_00002422	3833.6	2967.66	4699.54	1.58358	0.663192	0.0354778	0.896799	Up	3823			sp|P53297|PBP1_YEAST	3e-18	PAB1-binding protein 1 OS=Saccharomyces cerevisiae (strain ATCC 204508 / S288c) GN=PBP1 PE=1 SV=1	KOG2375	7e-19	Protein interacting with poly(A)-binding protein
TCONS_00002433	182.338	102.544	262.132	2.5563	1.35406	0.0428078	0.971818	Up	2401	gi|752446180|gb|AJG38039.1|multidrug-efflux transporter [Geobacillus sp. enrichment culture clone fosmid MGS-MG1]	6.71924e-09	sp|P38776|YHK8_YEAST	2e-90	Probable drug/proton antiporter YHK8 OS=Saccharomyces cerevisiae (strain ATCC 204508 / S288c) GN=YHK8 PE=1 SV=1	KOG0255	5e-91	Synaptic vesicle transporter SVOP and related transporters (major facilitator superfamily)
TCONS_00002443	1638.6	1231.75	2045.45	1.66061	0.731715	0.0242538	0.766242	Up	8238	gi|658158018|gb|AID57575.1|putative long-chain acyl-CoA synthetase, partial [uncultured bacterium]	4.89966e-28	sp|Q9VMJ7|KDM5_DROME	2e-137	Lysine-specific demethylase lid OS=Drosophila melanogaster GN=lid PE=1 SV=1	KOG1246	6e-138	DNA-binding protein jumonji/RBP2/SMCY, contains JmjC domain							GO:0003824;GO:0008152	catalytic activity|metabolic process
TCONS_00002456	2786.8	2064.3	3509.29	1.69999	0.765527	0.0154703	0.622043	Up	3844
TCONS_00002461	1147.78	834.999	1460.57	1.74919	0.806683	0.0199116	0.690582	Up	6238	gi|643024754|gb|AIA88976.1|chitin_synth_2, partial [uncultured Saccharomyces]	2.22929e-47	sp|O13394|CHS5_USTMA	0	Chitin synthase 5 OS=Ustilago maydis (strain 521 / FGSC 9021) GN=CHS5 PE=3 SV=2	KOG2571	0	Chitin synthase/hyaluronan synthase (glycosyltransferases)
TCONS_00002499	1270.8	980.269	1561.32	1.59275	0.671521	0.0471646	1	Up	6425
TCONS_00002538	2130.62	1635.82	2625.42	1.60496	0.682536	0.0317173	0.862853	Up	4728			sp|Q04800|FRP1_SCHPO	3e-08	Ferric reductase transmembrane component 1 OS=Schizosaccharomyces pombe (strain 972 / ATCC 24843) GN=frp1 PE=1 SV=1	KOG0039	7e-09	Ferric reductase, NADH/NADPH oxidase and related proteins
TCONS_00002565	2095.94	2595.33	1596.55	0.615162	-0.700963	0.0274157	0.815563	Down	2506
TCONS_00002593	2791.69	2071.63	3511.75	1.69517	0.761427	0.0160245	0.626928	Up	3201
TCONS_00002612	30.519	61.0379	0	0	#NAME?	1.49038e-05	0.00340832	Down	2136
TCONS_00002622	824.603	590.847	1058.36	1.79126	0.840972	0.0271228	0.815563	Up	3851
TCONS_00002662	1736.75	2152.2	1321.31	0.613935	-0.703841	0.0289327	0.839326	Down	2894	gi|534501458|gb|AGU10666.1|Dienelactone hydrolase family [uncultured organism]	7.29122e-10	sp|P39721|AIM2_YEAST	1e-15	Protein AIM2 OS=Saccharomyces cerevisiae (strain ATCC 204508 / S288c) GN=AIM2 PE=1 SV=1	KOG3043	2e-16	Predicted hydrolase related to dienelactone hydrolase
TCONS_00002672	684.251	487.083	881.419	1.80959	0.855662	0.0353757	0.896799	Up	4966	gi|643025404|gb|AIA89302.1|Pkinase|Pkinase_Tyr, partial [uncultured Leptosphaeria]	1.00264e-17	sp|O14132|PIT1_SCHPO	1e-71	Sporulation protein kinase pit1 OS=Schizosaccharomyces pombe (strain 972 / ATCC 24843) GN=pit1 PE=1 SV=1	KOG0661	3e-72	MAPK related serine/threonine protein kinase
TCONS_00002680	1673.64	1036.42	2310.86	2.22965	1.15682	0.000391232	0.0477173	Up	938			sp|P40518|ARPC5_YEAST	7e-25	Actin-related protein 2/3 complex subunit 5 OS=Saccharomyces cerevisiae (strain ATCC 204508 / S288c) GN=ARC15 PE=1 SV=1	KOG3380	2e-25	Actin-related protein Arp2/3 complex, subunit ARPC5	ko04810;ko04144;ko05100;ko05130;ko05131;ko05132;ko04666	Regulation of actin cytoskeleton|Endocytosis|Bacterial invasion of epithelial cells|Pathogenic Escherichia coli infection|Shigellosis|Salmonella infection|Fc gamma R-mediated phagocytosis	7	K05754	ARPC5	actin related protein 2/3 complex, subunit 5
TCONS_00002683	296.034	592.068	0	0	#NAME?	9.32865e-23	6.8267e-19	Down	1539			sp|P22018|B4_USTMD	1e-138	Mating-type locus allele B4 protein OS=Ustilago maydis PE=3 SV=1
TCONS_00002684	1696.91	996.139	2397.69	2.40698	1.26723	0.000104026	0.015536	Up	1107			sp|Q5ZHS3|C1D_CHICK	6e-16	Nuclear nucleic acid-binding protein C1D OS=Gallus gallus GN=C1D PE=2 SV=1	KOG4835	1e-14	DNA-binding protein C1D involved in regulation of double-strand break repair	ko03018	RNA degradation	1	K12592	C1D, LRP1	exosome complex protein LRP1
TCONS_00002685	2504.17	1944.67	3063.67	1.57542	0.655737	0.0380693	0.919442	Up	5405	gi|547074083|ref|WP_021913413.1|ATP-dependent helicase HrpA [Bifidobacterium adolescentis CAG:119] >gi|524040242|emb|CCY18055.1| aTP-dependent helicase HrpA [Bifidobacterium adolescentis CAG:119]	3.48788e-56	sp|Q7Z478|DHX29_HUMAN	3e-164	ATP-dependent RNA helicase DHX29 OS=Homo sapiens GN=DHX29 PE=1 SV=2	KOG0920	8e-168	ATP-dependent RNA helicase A							GO:0003676;GO:0005524;GO:0008026	nucleic acid binding|ATP binding|ATP-dependent helicase activity
TCONS_00002690	1411.28	1044.97	1777.58	1.70109	0.766457	0.0210066	0.705772	Up	8896	gi|557423833|ref|WP_023425877.1|thermosome, archaeal [uncultured Acidilobus sp. CIS] >gi|557075552|gb|ESQ21474.1| thermosome, archaeal [uncultured Acidilobus sp. CIS]	1.48289e-08	sp|O59722|FAB1_SCHPO	8e-101	1-phosphatidylinositol 3-phosphate 5-kinase fab1 OS=Schizosaccharomyces pombe (strain 972 / ATCC 24843) GN=fab1 PE=3 SV=2	KOG0230	4e-109	Phosphatidylinositol-4-phosphate 5-kinase and related FYVE finger-containing proteins
TCONS_00002739	36.0523	59.8172	12.2874	0.205417	-2.28337	0.0354111	0.896799	Down	1530
TCONS_00002740	890.71	352.799	1428.62	4.04939	2.0177	1.39984e-07	5.69114e-05	Up	3187
TCONS_00002760	115.04	203.867	26.2132	0.12858	-2.95926	0.000224453	0.0304176	Down	5186			sp|Q9Y7N9|YCKC_SCHPO	4e-11	PX domain-containing protein C1450.12 OS=Schizosaccharomyces pombe (strain 972 / ATCC 24843) GN=SPCC1450.12 PE=1 SV=1	KOG2273	1e-11	Membrane coat complex Retromer, subunit VPS5/SNX1, Sorting nexins, and related PX domain-containing proteins
TCONS_00002767	2040.02	1597.97	2482.06	1.55326	0.635298	0.0459469	0.991857	Up	5226			sp|Q8VZP4|GAT10_ARATH	1e-10	GATA transcription factor 10 OS=Arabidopsis thaliana GN=GATA10 PE=2 SV=1	KOG1601	3e-11	GATA-4/5/6 transcription factors
TCONS_00002794	1119.7	719.027	1520.37	2.11448	1.0803	0.00203496	0.175198	Up	915			sp|Q09827|SC61G_SCHPO	3e-16	Probable protein transport protein Sec61 subunit gamma OS=Schizosaccharomyces pombe (strain 972 / ATCC 24843) GN=sss1 PE=3 SV=1	KOG3498	7e-17	Preprotein translocase, gamma subunit	ko04145;ko03060;ko04141;ko05110	Phagosome|Protein export|Protein processing in endoplasmic reticulum|Vibrio cholerae infection	4	K07342	SEC61G, SSS1, secE	protein transport protein SEC61 subunit gamma and related proteins
TCONS_00002849	5.49341	10.9868	0	0	#NAME?	0.0463609	0.994923	Down	1979
TCONS_00002889	864.227	560.328	1168.13	2.08472	1.05985	0.00484986	0.325608	Up	6974
TCONS_00002918	948.104	587.185	1309.02	2.22932	1.1566	0.00160456	0.148636	Up	4014	gi|643013855|gb|AIA83504.1|Pkinase|Pkinase_Tyr, partial [uncultured Saccharopolyspora sp.]	5.91705e-16	sp|O59763|OCA2_SCHPO	5e-92	Serine/threonine-protein kinase oca2 OS=Schizosaccharomyces pombe (strain 972 / ATCC 24843) GN=oca2 PE=1 SV=1	KOG0590	1e-92	Checkpoint kinase and related serine/threonine protein kinases
TCONS_00002946	222.115	87.8946	356.336	4.05413	2.01939	0.00173605	0.158805	Up	2623
TCONS_00002962	1926.66	1381.9	2471.41	1.78842	0.838686	0.00881704	0.438933	Up	6917	gi|548299783|ref|WP_022491046.1|sNF2/helicase domain protein [Clostridium sp. CAG:813] >gi|524801558|emb|CDF00268.1| sNF2/helicase domain protein [Clostridium sp. CAG:813]	9.85411e-50	sp|Q4PGL2|INO80_USTMA	0	Putative DNA helicase INO80 OS=Ustilago maydis (strain 521 / FGSC 9021) GN=INO80 PE=3 SV=1	KOG0388	0	SNF2 family DNA-dependent ATPase
TCONS_00002964	2820.72	2213.23	3428.2	1.54895	0.631294	0.045533	0.990893	Up	1773			sp|Q10305|GDI1_SCHPO	0	Probable secretory pathway GDP dissociation inhibitor 1 OS=Schizosaccharomyces pombe (strain 972 / ATCC 24843) GN=gdi1 PE=3 SV=1	KOG1439	0	RAB proteins geranylgeranyltransferase component A (RAB escort protein)
TCONS_00002993	1304.67	954.633	1654.71	1.73335	0.79356	0.0185471	0.678639	Up	5016
TCONS_00003096	54.1629	95.2191	13.1066	0.137647	-2.86096	0.00379488	0.272264	Down	1061
TCONS_00003097	12.4164	23.1944	1.63833	0.0706345	-3.82348	0.0273239	0.815563	Down	1096
TCONS_00003099	8138.06	10491.2	5784.93	0.551408	-0.858808	0.00673756	0.384626	Down	869
TCONS_00003100	3989.49	4956.28	3022.71	0.609875	-0.713414	0.0236731	0.756504	Down	2356	gi|291336230|gb|ADD95800.1|hypothetical protein [uncultured organism MedDCM-OCT-S08-C3] >gi|291336876|gb|ADD96406.1| hypothetical protein [uncultured organism MedDCM-OCT-S09-C25]	2.14111e-30	sp|Q00859|MAPK_FUSSO	0	Mitogen-activated protein kinase OS=Fusarium solani subsp. pisi GN=MAPK PE=2 SV=1	KOG0660	9e-161	Mitogen-activated protein kinase	ko04114;ko04810;ko04510;ko04520;ko04540;ko04550;ko04010;ko04012;ko04013;ko04014;ko04015;ko04022;ko04024;ko04066;ko04068;ko04071;ko04150;ko04151;ko04350;ko04370;ko04668;ko05200;ko05203;ko05205;ko05210;ko05211;ko05212;ko05213;ko05214;ko05215;ko05216;ko05218;ko05219;ko05220;ko05221;ko05223;ko05230;ko05231;ko04930;ko05131;ko05132;ko05133;ko05140;ko05142;ko05145;ko05152;ko05160;ko05161;ko05164;ko05010…	Oocyte meiosis|Regulation of actin cytoskeleton|Focal adhesion|Adherens junction|Gap junction|Signaling pathways regulating pluripotency of stem cells|MAPK signaling pathway|ErbB signaling pathway|MAPK signaling pathway - fly|Ras signaling pathway|Rap1 signaling pathway|cGMP - PKG signaling pathway|cAMP signaling pathway|HIF-1 signaling pathway|FoxO signaling pathway|Sphingolipid signaling pathwa…	83	K04371	MAPK1_3	mitogen-activated protein kinase 1/3	GO:0006468;GO:0005524;GO:0004674	protein phosphorylation|ATP binding|protein serine/threonine kinase activity
TCONS_00003135	2265.12	1711.5	2818.74	1.64694	0.719786	0.0232304	0.751571	Up	6960			sp|Q4P937|UTP10_USTMA	0	U3 small nucleolar RNA-associated protein 10 OS=Ustilago maydis (strain 521 / FGSC 9021) GN=UTP10 PE=3 SV=1	KOG1837	4e-57	Uncharacterized conserved protein	ko03008	Ribosome biogenesis in eukaryotes	1	K14550	UTP10, HEATR1	U3 small nucleolar RNA-associated protein 10
TCONS_00003143	1266.41	881.387	1651.43	1.87367	0.90587	0.00764438	0.397201	Up	4795			sp|Q8CCN5|BCAS3_MOUSE	1e-12	Breast carcinoma-amplified sequence 3 homolog OS=Mus musculus GN=Bcas3 PE=1 SV=2	KOG2109	2e-12	WD40 repeat protein
TCONS_00003147	2897.36	2133.89	3660.84	1.71557	0.778692	0.0137833	0.593332	Up	5184	gi|557409987|ref|WP_023412764.1|PAS sensor protein [uncultured Thiohalocapsa sp. PB-PSB1] >gi|557036876|gb|ESQ14036.1| PAS sensor protein [uncultured Thiohalocapsa sp. PB-PSB1]	4.99437e-16	sp|Q01371|WC1_NEUCR	7e-87	White collar 1 protein OS=Neurospora crassa (strain ATCC 24698 / 74-OR23-1A / CBS 708.71 / DSM 1257 / FGSC 987) GN=wc-1 PE=1 SV=2	KOG0498	8e-10	K+-channel ERG and related proteins, contain PAS/PAC sensor domain							GO:0000160;GO:0000156;GO:0006468;GO:0006355;GO:0023014;GO:0005524;GO:0016020;GO:0000155	phosphorelay signal transduction system|phosphorelay response regulator activity|protein phosphorylation|regulation of transcription, DNA-templated|signal transduction by phosphorylation|ATP binding|membrane|phosphorelay sensor kinase activity
TCONS_00003173	2314.05	1717.61	2910.49	1.6945	0.76086	0.0164162	0.632281	Up	6673	gi|643028363|gb|AIA90786.1|chitin_synth_2, partial [uncultured bacterium]	6.79173e-54	sp|Q4P9K9|CHS8_USTMA	0	Chitin synthase 8 OS=Ustilago maydis (strain 521 / FGSC 9021) GN=CHS8 PE=3 SV=1	KOG2571	9e-139	Chitin synthase/hyaluronan synthase (glycosyltransferases)	ko00520	Amino sugar and nucleotide sugar metabolism	1	K00698	CHS1	chitin synthase
TCONS_00003178	1287.04	1586.99	987.091	0.621991	-0.685034	0.0420974	0.962714	Down	837	gi|548303854|ref|WP_022494895.1|rare lipoprotein A [Ruminococcus sp. CAG:624] >gi|524806215|emb|CDF01166.1| rare lipoprotein A [Ruminococcus sp. CAG:624]	7.01736e-06	sp|P86242|PAPI_STRMB	2e-09	Papain inhibitor OS=Streptomyces mobaraensis GN=pi PE=1 SV=2
TCONS_00003205	100.198	170.906	29.4899	0.17255	-2.53491	0.0018813	0.165872	Down	257
TCONS_00003214	4922.57	3626.87	6218.27	1.7145	0.777786	0.0136449	0.59085	Up	2007	gi|636674521|gb|AIA15317.1|malate synthase A, partial [uncultured bacterium]	5.02896e-173	sp|P28345|MASY_NEUCR	0	Malate synthase, glyoxysomal OS=Neurospora crassa (strain ATCC 24698 / 74-OR23-1A / CBS 708.71 / DSM 1257 / FGSC 987) GN=acu-9 PE=3 SV=2	KOG1261	0	Malate synthase	ko00620;ko00630;ko01200	Pyruvate metabolism|Glyoxylate and dicarboxylate metabolism|Carbon metabolism	3	K01638	E2.3.3.9, aceB, glcB	malate synthase	GO:0006099;GO:0006097;GO:0004474	tricarboxylic acid cycle|glyoxylate cycle|malate synthase activity
TCONS_00003217	130.593	19.5321	241.653	12.3721	3.62902	9.87059e-06	0.0023301	Up	9407			sp|Q9JME5|AP3B2_MOUSE	3e-75	AP-3 complex subunit beta-2 OS=Mus musculus GN=Ap3b2 PE=1 SV=2	KOG1060	4e-73	Vesicle coat complex AP-3, beta subunit
TCONS_00003235	71.4463	133.063	9.82996	0.0738746	-3.75878	9.35541e-05	0.0145666	Down	908
TCONS_00003236	432.997	730.013	135.981	0.186272	-2.42452	2.58806e-06	0.000701461	Down	1362
TCONS_00003247	5547.79	4004.09	7091.49	1.77106	0.824616	0.00898258	0.440932	Up	1286	gi|765559785|gb|AJS12998.1|large subunit ribosomal protein L15 [uncultured archaeon]	3.82849e-13	sp|P08978|RL28_NEUCR	7e-71	60S ribosomal protein L28 OS=Neurospora crassa (strain ATCC 24698 / 74-OR23-1A / CBS 708.71 / DSM 1257 / FGSC 987) GN=rpl-28 PE=2 SV=1	KOG1742	1e-69	60s ribosomal protein L15/L27	ko03010	Ribosome	1	K02900	RP-L27Ae, RPL27A	large subunit ribosomal protein L27Ae
TCONS_00003274	1391.51	1076.71	1706.32	1.58475	0.664257	0.0457641	0.990893	Up	4829
TCONS_00003306	1287.95	932.659	1643.24	1.76189	0.817122	0.0156284	0.624965	Up	6440	gi|82621724|gb|ABB86540.1|ABC-type multidrug/protein/lipid transport system ATPase [uncultured Bacteroidetes bacterium 'SBI2-18 P41A3']	2.07599e-19	sp|P33527|MRP1_HUMAN	4e-115	Multidrug resistance-associated protein 1 OS=Homo sapiens GN=ABCC1 PE=1 SV=3	KOG0054	5e-116	Multidrug resistance-associated protein/mitoxantrone resistance protein, ABC superfamily							GO:0055085;GO:0016021;GO:0042626;GO:0006200;GO:0005524	transmembrane transport|integral component of membrane|ATPase activity, coupled to transmembrane movement of substances|ATP catabolic process|ATP binding
TCONS_00003333	7.32455	14.6491	0	0	#NAME?	0.0206513	0.705772	Down	1249
TCONS_00003379	3596.34	2750.37	4442.32	1.61517	0.691689	0.0284316	0.832251	Up	7339
TCONS_00003401	11045	8507.46	13582.5	1.59654	0.674952	0.0334323	0.873778	Up	1744	gi|765559972|gb|AJS13168.1|large subunit ribosomal protein L4e [uncultured archaeon]	5.16637e-43	sp|Q9P784|RL4B_SCHPO	9e-150	60S ribosomal protein L4-B OS=Schizosaccharomyces pombe (strain 972 / ATCC 24843) GN=rpl4b PE=3 SV=1	KOG1475	2e-150	Ribosomal protein RPL1/RPL2/RL4L4	ko03010	Ribosome	1	K02930	RP-L4e, RPL4	large subunit ribosomal protein L4e	GO:0005840;GO:0003735;GO:0006412;GO:0019843	ribosome|structural constituent of ribosome|translation|rRNA binding
TCONS_00003430	11.806	21.9736	1.63833	0.0745587	-3.74548	0.0328406	0.868198	Down	698
TCONS_00003463	1221.61	930.218	1512.99	1.62649	0.701766	0.0397373	0.938057	Up	2688			sp|Q9HDU9|YHE6_SCHPO	7e-79	Uncharacterized protein PB2B2.06c OS=Schizosaccharomyces pombe (strain 972 / ATCC 24843) GN=SPBPB2B2.06c PE=4 SV=1	KOG4419	2e-79	5' nucleotidase
TCONS_00003484	425.686	585.964	265.409	0.452944	-1.1426	0.0220869	0.72157	Down	2427	gi|496137077|ref|WP_008861584.1|major facilitator transporter [Bacteroides sp. CAG:20] >gi|524012077|emb|CCX95407.1| sugar porter (SP) family MFS transporter [Bacteroides sp. CAG:20]	2.4675e-46	sp|Q8VZ80|PLT5_ARATH	2e-47	Polyol transporter 5 OS=Arabidopsis thaliana GN=PLT5 PE=1 SV=2	KOG0254	4e-48	Predicted transporter (major facilitator superfamily)
TCONS_00003497	3152.5	2457.39	3847.61	1.56573	0.646837	0.0404365	0.945413	Up	5623	gi|557423606|ref|WP_023425651.1|3-hydroxy-3-methylglutaryl Coenzyme A reductase, hydroxymethylglutaryl-CoA reductase (NADP) [uncultured Acidilobus sp. CIS] >gi|557076076|gb|ESQ21993.1| 3-hydroxy-3-methylglutaryl Coenzyme A reductase, hydroxymethylglutaryl-CoA reductase (NADP) [uncultured Acidilobus sp. CIS]	3.33595e-72	sp|Q12649|HMDH_PHYB8	1e-172	3-hydroxy-3-methylglutaryl-coenzyme A reductase OS=Phycomyces blakesleeanus (strain ATCC 8743b / FGSC 10004 / NBRC 33097 / NRRL 1555) GN=hmgA PE=3 SV=2	KOG2480	1e-155	3-hydroxy-3-methylglutaryl-CoA (HMG-CoA) reductase
TCONS_00003506	2699.78	3437.66	1961.9	0.570707	-0.809177	0.0105217	0.490432	Down	884			sp|Q9P787|YNY3_SCHPO	1e-54	ER membrane protein complex subunit 3 OS=Schizosaccharomyces pombe (strain 972 / ATCC 24843) GN=SPBC1711.03 PE=3 SV=1	KOG3188	4e-55	Uncharacterized conserved protein
TCONS_00003513	370.315	734.896	5.73414	0.00780265	-7.00182	2.11617e-21	7.74305e-18	Down	1597			sp|Q4PA86|CWC2_USTMA	0	Pre-mRNA-splicing factor CWC2 OS=Ustilago maydis (strain 521 / FGSC 9021) GN=CWC2 PE=3 SV=1	KOG0118	3e-61	FOG: RRM domain
TCONS_00003514	433.733	129.4	738.066	5.70374	2.51191	1.40531e-06	0.000447134	Up	1941			sp|Q4PA86|CWC2_USTMA	0	Pre-mRNA-splicing factor CWC2 OS=Ustilago maydis (strain 521 / FGSC 9021) GN=CWC2 PE=3 SV=1	KOG0118	2e-60	FOG: RRM domain
TCONS_00003518	17727.1	13655.4	21798.7	1.59635	0.674773	0.0348118	0.896799	Up	12805	gi|547761491|ref|WP_022173663.1|fas Type I multifunctional fatty acid synthase [Bifidobacterium bifidum CAG:234] >gi|524369287|emb|CDB24538.1| fas Type I multifunctional fatty acid synthase [Bifidobacterium bifidum CAG:234]	1.21505e-127	sp|P34731|FAS1_CANAX	0	Fatty acid synthase subunit beta OS=Candida albicans GN=FAS1 PE=3 SV=1	KOG1394	6e-18	3-oxoacyl-(acyl-carrier-protein) synthase (I and II)							GO:0006633;GO:0033817	fatty acid biosynthetic process|beta-ketoacyl-acyl-carrier-protein synthase II activity
TCONS_00003547	2553.22	1660.23	3446.22	2.07575	1.05363	0.000917488	0.0942289	Up	2693
TCONS_00003552	5000.69	3596.35	6405.04	1.78098	0.832672	0.00832432	0.417701	Up	5264	gi|524235041|emb|CDA03818.1|sulfite reductase [NADPH] hemoprotein beta-component [Klebsiella variicola CAG:634]	5.56785e-155	sp|Q1K9C2|MET5_SCHPO	0	Sulfite reductase [NADPH] subunit beta OS=Schizosaccharomyces pombe (strain 972 / ATCC 24843) GN=sir1 PE=3 SV=1	KOG0560	0	Sulfite reductase (ferredoxin)	ko00920	Sulfur metabolism	1	K00381	cysI	sulfite reductase (NADPH) hemoprotein beta-component	GO:0016903;GO:0050311;GO:0009055;GO:0005506;GO:0020037;GO:0030976;GO:0051539;GO:0022900	oxidoreductase activity, acting on the aldehyde or oxo group of donors|sulfite reductase (ferredoxin) activity|electron carrier activity|iron ion binding|heme binding|thiamine pyrophosphate binding|4 iron, 4 sulfur cluster binding|electron transport chain
TCONS_00003564	23207.3	17355.5	29059	1.67434	0.74359	0.0208415	0.705772	Up	2698	gi|663530843|gb|AIF20817.1|putative aconitate hydratase (ACO, acnA) [uncultured marine group II/III euryarchaeote KM3_94_C01]	0	sp|Q4WLN1|ACON_ASPFU	0		KOG0453	0	Aconitase/homoaconitase (aconitase superfamily)	ko00020;ko00630;ko00720;ko01200;ko01210;ko01230	Citrate cycle (TCA cycle)|Glyoxylate and dicarboxylate metabolism|Carbon fixation pathways in prokaryotes|Carbon metabolism|2-Oxocarboxylic acid metabolism|Biosynthesis of amino acids	6	K01681	ACO, acnA	aconitate hydratase
TCONS_00003584	14728.5	10396	19061.1	1.83351	0.874606	0.00618666	0.368081	Up	2786
TCONS_00003606	1675.96	2330.43	1021.5	0.43833	-1.18991	0.00026354	0.034439	Down	1085
TCONS_00003613	1582.5	1102.34	2062.65	1.87115	0.903925	0.00570414	0.353754	Up	16628	gi|677571037|gb|AIM47441.1|CbbQ-m [uncultured bacterium]	1.06297e-17	sp|Q12019|MDN1_YEAST	0	Midasin OS=Saccharomyces cerevisiae (strain ATCC 204508 / S288c) GN=MDN1 PE=1 SV=1	KOG1808	0	AAA ATPase containing von Willebrand factor type A (vWA) domain	ko03008	Ribosome biogenesis in eukaryotes	1	K14572	MDN1, REA1	midasin	GO:0006200;GO:0005524;GO:0016887	ATP catabolic process|ATP binding|ATPase activity
TCONS_00003652	1624	1185.36	2062.65	1.74011	0.79918	0.0140494	0.597983	Up	7620	gi|406934815|gb|EKD68984.1|hypothetical protein ACD_47C00334G0001 [uncultured bacterium]	3.1258e-29	sp|Q54YH4|DHKB_DICDI	1e-21	Hybrid signal transduction histidine kinase B OS=Dictyostelium discoideum GN=dhkB PE=1 SV=1	KOG0519	1e-21	Sensory transduction histidine kinase							GO:0000155;GO:0023014;GO:0000160;GO:0005524;GO:0016020	phosphorelay sensor kinase activity|signal transduction by phosphorylation|phosphorelay signal transduction system|ATP binding|membrane
TCONS_00003653	12.2874	0	24.5749	Inf	Inf	0.00760485	0.397201	Up	6828	gi|406934815|gb|EKD68984.1|hypothetical protein ACD_47C00334G0001 [uncultured bacterium]	1.33557e-29	sp|Q54YH4|DHKB_DICDI	1e-21	Hybrid signal transduction histidine kinase B OS=Dictyostelium discoideum GN=dhkB PE=1 SV=1	KOG0519	1e-21	Sensory transduction histidine kinase							GO:0000155;GO:0023014;GO:0000160;GO:0005524;GO:0016020	phosphorelay sensor kinase activity|signal transduction by phosphorylation|phosphorelay signal transduction system|ATP binding|membrane
TCONS_00003657	16.2874	29.2982	3.27665	0.111838	-3.16052	0.0330072	0.868198	Down	941			sp|P40489|XBP1_YEAST	3e-08	Transcriptional repressor XBP1 OS=Saccharomyces cerevisiae (strain ATCC 204508 / S288c) GN=XBP1 PE=1 SV=1
TCONS_00003666	5327.65	4127.38	6527.91	1.58161	0.661394	0.0357384	0.898741	Up	7452	gi|524121773|emb|CCY98290.1|3-isopropylmalate dehydratase large subunit 2 [Ruminococcus sp. CAG:17]	1.98259e-69	sp|Q4P521|LYS4_USTMA	0	Homoaconitase, mitochondrial OS=Ustilago maydis (strain 521 / FGSC 9021) GN=LYS4 PE=3 SV=1	KOG0453	0	Aconitase/homoaconitase (aconitase superfamily)	ko00300;ko01210;ko01230	Lysine biosynthesis|2-Oxocarboxylic acid metabolism|Biosynthesis of amino acids	3	K01705	LYS4	homoaconitate hydratase
TCONS_00003679	960.666	690.949	1230.38	1.78071	0.832456	0.021861	0.717393	Up	6328			sp|O74365|SOL1_SCHPO	2e-09	SWI/SNF chromatin-remodeling complex subunit sol1 OS=Schizosaccharomyces pombe (strain 972 / ATCC 24843) GN=sol1 PE=1 SV=1	KOG2744	5e-10	DNA-binding proteins Bright/BRCAA1/RBP1 and related proteins containing BRIGHT domain
TCONS_00003716	3285.56	4038.27	2532.85	0.627212	-0.672974	0.0329577	0.868198	Down	801
TCONS_00003765	1042.01	1304.99	779.024	0.596958	-0.7443	0.0355387	0.896799	Down	863			sp|P0CT25|YU046_USTMA	2e-45	Uncharacterized protein UM12046 OS=Ustilago maydis (strain 521 / FGSC 9021) GN=UM12046 PE=3 SV=1
TCONS_00003771	597.978	253.918	942.037	3.71001	1.89142	1.80448e-05	0.00400157	Up	3143			sp|P52890|ATF1_SCHPO	3e-17	Transcription factor atf1 OS=Schizosaccharomyces pombe (strain 972 / ATCC 24843) GN=atf1 PE=1 SV=1	KOG1414	8e-18	Transcriptional activator FOSB/c-Fos and related bZIP transcription factors
TCONS_00003779	16.0786	30.519	1.63833	0.0536822	-4.21941	0.00954035	0.46236	Down	2169	gi|643038235|gb|AIA95749.1|peptidase_M28, partial [uncultured Streptomyces sp.]	2.22561e-31	sp|Q4WFX9|LAP2_ASPFU	2e-143	Probable leucine aminopeptidase 2 OS=Neosartorya fumigata (strain ATCC MYA-4609 / Af293 / CBS 101355 / FGSC A1100) GN=lap2 PE=3 SV=2	KOG2195	2e-87	Transferrin receptor and related proteins containing the protease-associated (PA) domain							GO:0008233;GO:0006508	peptidase activity|proteolysis
TCONS_00003817	4047.99	5981.72	2114.26	0.353454	-1.50041	2.79172e-06	0.000729636	Down	1884	gi|406992013|gb|EKE11433.1|SPFH protein [uncultured bacterium]	9.20916e-30	sp|Q5UP73|YR614_MIMIV	3e-49	Putative band 7 family protein R614 OS=Acanthamoeba polyphaga mimivirus GN=MIMI_R614 PE=3 SV=1	KOG2621	7e-32	Prohibitins and stomatins of the PID superfamily							GO:0008233;GO:0016020;GO:0006508	peptidase activity|membrane|proteolysis
TCONS_00003833	287.665	145.27	430.061	2.96042	1.5658	0.00753627	0.397201	Up	1437	gi|406880229|gb|EKD28634.1|RNA-binding protein [uncultured bacterium]	6.94563e-10	sp|Q42404|RU17_ARATH	8e-39	U1 small nuclear ribonucleoprotein 70 kDa OS=Arabidopsis thaliana GN=RNU1 PE=1 SV=1	KOG0113	2e-39	U1 small nuclear ribonucleoprotein (RRM superfamily)	ko03040	Spliceosome	1	K11093	SNRP70	U1 small nuclear ribonucleoprotein 70kDa
TCONS_00003862	363.213	151.374	575.052	3.79888	1.92558	0.000430865	0.0516897	Up	1689	gi|578888460|gb|AHI16520.1|isovaleryl-CoA dehydrogenase [uncultured soil microorganism]	5.64836e-163	sp|P12007|IVD_RAT	4e-156	Isovaleryl-CoA dehydrogenase, mitochondrial OS=Rattus norvegicus GN=Ivd PE=1 SV=2	KOG0141	1e-156	Isovaleryl-CoA dehydrogenase	ko00280	Valine, leucine and isoleucine degradation	1	K00253	IVD, ivd	isovaleryl-CoA dehydrogenase	GO:0050660;GO:0003995;GO:0055114	flavin adenine dinucleotide binding|acyl-CoA dehydrogenase activity|oxidation-reduction process
TCONS_00003867	4502.25	3277.74	5726.77	1.74717	0.805022	0.0107252	0.496753	Up	1094	gi|765559702|gb|AJS12922.1|large subunit ribosomal protein L6 [uncultured archaeon]	1.30713e-32	sp|P49209|RL91_ARATH	2e-59	60S ribosomal protein L9-1 OS=Arabidopsis thaliana GN=RPL9B PE=2 SV=3	KOG3255	6e-60	60S ribosomal protein L9	ko03010	Ribosome	1	K02940	RP-L9e, RPL9	large subunit ribosomal protein L9e	GO:0005840;GO:0003735;GO:0006412;GO:0019843	ribosome|structural constituent of ribosome|translation|rRNA binding
TCONS_00003878	4839.91	6672.66	3007.15	0.450667	-1.14987	0.000291483	0.0374223	Down	2276
TCONS_00003897	702.722	474.875	930.569	1.95961	0.970566	0.0161058	0.626928	Up	1587
TCONS_00003906	84.3339	12.2076	156.46	12.8166	3.67995	8.49942e-05	0.0135215	Up	4307
TCONS_00003910	1108.29	826.453	1390.12	1.68203	0.750204	0.0316753	0.862853	Up	499	gi|374852392|dbj|BAL55326.1|30S ribosomal protein S14 [uncultured Chlorobi bacterium]	5.69002e-12	sp|P10663|RT02_YEAST	1e-28	37S ribosomal protein MRP2, mitochondrial OS=Saccharomyces cerevisiae (strain ATCC 204508 / S288c) GN=MRP2 PE=1 SV=1	KOG1741	3e-29	Mitochondrial/chloroplast ribosomal protein S14/S29	ko03010	Ribosome	1	K02954	RP-S14, MRPS14, rpsN	small subunit ribosomal protein S14	GO:0005840;GO:0003735;GO:0006412;GO:0019843	ribosome|structural constituent of ribosome|translation|rRNA binding
TCONS_00003954	513.895	352.799	674.99	1.91324	0.93602	0.04157	0.956634	Up	5117	gi|547757501|ref|WP_022170002.1|kinase domain protein [Eubacterium hallii CAG:12] >gi|524365969|emb|CDB17506.1| kinase domain protein [Eubacterium hallii CAG:12]	5.61468e-10	sp|P07527|WEE1_SCHPO	2e-44	Mitosis inhibitor protein kinase wee1 OS=Schizosaccharomyces pombe (strain 972 / ATCC 24843) GN=wee1 PE=1 SV=1	KOG0601	5e-45	Cyclin-dependent kinase WEE1	ko04111;ko04113	Cell cycle - yeast|Meiosis - yeast	2	K03114	SWE1	mitosis inhibitor protein kinase SWE1
TCONS_00003971	338.035	85.4531	590.617	6.91159	2.78902	1.7638e-06	0.000496442	Up	4929			sp|A2BGA0|RFX4_DANRE	7e-11	Transcription factor RFX4 OS=Danio rerio GN=rfx4 PE=2 SV=1	KOG3712	2e-11	RFX family transcription factor
TCONS_00004028	16.3753	2.44152	30.309	12.414	3.6339	0.0253511	0.792817	Up	3384	gi|524825661|emb|CDF17819.1|uncharacterized protein BN728_02149 [Bacteroides vulgatus CAG:6]	2.06995e-56	sp|Q4P3W3|DBP10_USTMA	7e-173	ATP-dependent RNA helicase DBP10 OS=Ustilago maydis (strain 521 / FGSC 9021) GN=DBP10 PE=3 SV=1	KOG0337	8e-104	ATP-dependent RNA helicase
TCONS_00004047	1191.11	861.855	1520.37	1.76406	0.818902	0.0171727	0.64804	Up	2399	gi|529087374|gb|AGS49485.1|peptide monooxygenase [uncultured bacterium esnapd7]	1.58886e-34	sp|P56584|SID1_USTMA	0	L-ornithine 5-monooxygenase OS=Ustilago maydis (strain 521 / FGSC 9021) GN=SID1 PE=2 SV=2	KOG1399	1e-43	Flavin-containing monooxygenase							GO:0004497	monooxygenase activity
TCONS_00004048	509.15	864.297	154.003	0.178183	-2.48857	2.38654e-07	9.19194e-05	Down	2024	gi|529087374|gb|AGS49485.1|peptide monooxygenase [uncultured bacterium esnapd7]	6.46618e-35	sp|P56584|SID1_USTMA	0	L-ornithine 5-monooxygenase OS=Ustilago maydis (strain 521 / FGSC 9021) GN=SID1 PE=2 SV=2	KOG1399	4e-44	Flavin-containing monooxygenase							GO:0004497	monooxygenase activity
TCONS_00004052	2469.91	1586.99	3352.83	2.11271	1.07909	0.000695631	0.0783173	Up	7002			sp|P52948|NUP98_HUMAN	1e-48	Nuclear pore complex protein Nup98-Nup96 OS=Homo sapiens GN=NUP98 PE=1 SV=4	KOG0845	3e-49	Nuclear pore complex, Nup98 component (sc Nup145/Nup100/Nup116)	ko03013;ko05164	RNA transport|Influenza A	2	K14297	NUP98, ADAR2, NUP116	nuclear pore complex protein Nup98-Nup96
TCONS_00004078	406.325	244.152	568.499	2.32847	1.21938	0.0171795	0.64804	Up	7057	gi|547953085|ref|WP_022353796.1|ABC transporter [Bacteroides sp. CAG:875] >gi|524636185|emb|CDD47980.1| aBC transporter [Bacteroides sp. CAG:875]	5.3897e-63	sp|P36619|PMD1_SCHPO	1e-104	Leptomycin B resistance protein pmd1 OS=Schizosaccharomyces pombe (strain 972 / ATCC 24843) GN=pmd1 PE=3 SV=2	KOG0055	2e-105	Multidrug/pheromone exporter, ABC superfamily							GO:0055085;GO:0016021;GO:0006200;GO:0006869;GO:0005524;GO:0034040;GO:0005886	transmembrane transport|integral component of membrane|ATP catabolic process|lipid transport|ATP binding|lipid-transporting ATPase activity|plasma membrane
TCONS_00004087	3392.01	4239.69	2544.32	0.600119	-0.73668	0.0196643	0.690582	Down	736			sp|Q8K4J6|MKL1_MOUSE	3e-10	MKL/myocardin-like protein 1 OS=Mus musculus GN=Mkl1 PE=1 SV=2
TCONS_00004101	199.001	17.0906	380.911	22.2877	4.47818	5.94548e-09	3.62575e-06	Up	1742			sp|P78980|PEX16_YARLI	6e-27	Peroxisomal membrane protein PEX16 OS=Yarrowia lipolytica (strain CLIB 122 / E 150) GN=PEX16 PE=3 SV=1				ko04146	Peroxisome	1	K13335	PEX16	peroxin-16
TCONS_00004109	1794.52	2271.83	1317.21	0.579803	-0.786366	0.0144634	0.597983	Down	1856	gi|547331141|ref|WP_022061866.1|acetylornithine deacetylase/Succinyl-diaminopimelate desuccinylase and related deacylase [Alistipes sp. CAG:53] >gi|524231668|emb|CCZ96138.1| acetylornithine deacetylase/Succinyl-diaminopimelate desuccinylase and related deacylases [Alistipes sp. CAG:53]	3.49721e-46	sp|P38149|DUG2_YEAST	7e-82	Probable di- and tripeptidase DUG2 OS=Saccharomyces cerevisiae (strain ATCC 204508 / S288c) GN=DUG2 PE=1 SV=1	KOG2276	3e-86	Metalloexopeptidases
TCONS_00004139	2370.43	1696.85	3044.01	1.79391	0.843111	0.00786727	0.399811	Up	6252			sp|Q06330|SUH_HUMAN	2e-35	Recombining binding protein suppressor of hairless OS=Homo sapiens GN=RBPJ PE=1 SV=3	KOG3743	2e-32	Recombination signal binding protein-J kappa(CBF1, Su(H), HS2NF5)
TCONS_00004184	674.38	437.031	911.728	2.08618	1.06087	0.00973649	0.468256	Up	4933			sp|Q7XRX3|HFB2A_ORYSJ	6e-23	Heat stress transcription factor B-2a OS=Oryza sativa subsp. japonica GN=HSFB2A PE=2 SV=2	KOG0627	2e-22	Heat shock transcription factor
TCONS_00004191	2919.72	2185.16	3654.29	1.67232	0.741853	0.0189012	0.681374	Up	13051	gi|529087258|gb|AGS49396.1|long-chain-fatty-acid--CoA ligase [uncultured bacterium esnapd4]	7.01166e-155	sp|O43103|SID2_USTMA	0	Ferrichrome siderophore peptide synthetase OS=Ustilago maydis (strain 521 / FGSC 9021) GN=SID2 PE=3 SV=2	KOG1178	3e-120	Non-ribosomal peptide synthetase/alpha-aminoadipate reductase and related enzymes							GO:0016788;GO:0031177;GO:0009058;GO:0016874	hydrolase activity, acting on ester bonds|phosphopantetheine binding|biosynthetic process|ligase activity
TCONS_00004237	2502.84	3228.91	1776.76	0.550268	-0.861793	0.0065274	0.379107	Down	1647
TCONS_00004245	1925.77	1463.69	2387.86	1.6314	0.706109	0.0271941	0.815563	Up	7906
TCONS_00004273	678.203	457.784	898.622	1.96298	0.973046	0.0173084	0.649553	Up	6054
TCONS_00004295	52.5245	95.2191	9.82996	0.103235	-3.27599	0.00135442	0.132155	Down	237
TCONS_00004320	20.5681	35.402	5.73414	0.161972	-2.62618	0.046835	1	Down	369
TCONS_00004336	90.4799	136.725	44.2348	0.323531	-1.62802	0.0445084	0.990009	Down	2176	gi|40062924|gb|AAR37795.1|cytochrome P450 family protein [uncultured marine bacterium 442]	2.5183e-22	sp|Q12645|PID9_FUSSO	5e-71	Pisatin demethylase OS=Fusarium solani subsp. pisi GN=PDAT9 PE=3 SV=1	KOG0158	3e-26	Cytochrome P450 CYP3/CYP5/CYP6/CYP9 subfamilies							GO:0020037;GO:0005506;GO:0003958;GO:0009055;GO:0070330;GO:0055114;GO:0010181	heme binding|iron ion binding|NADPH-hemoprotein reductase activity|electron carrier activity|aromatase activity|oxidation-reduction process|FMN binding
TCONS_00004345	3022.86	2334.09	3711.63	1.59018	0.669192	0.0340522	0.886416	Up	3968
TCONS_00004407	1176.09	885.05	1467.12	1.65767	0.729157	0.0341581	0.886416	Up	11884			sp|Q6LA55|YF49_SCHPO	2e-144	UPF0648 protein C3H5.09c OS=Schizosaccharomyces pombe (strain 972 / ATCC 24843) GN=SPAC3H5.09c PE=3 SV=2	KOG1910	5e-145	Uncharacterized conserved protein
TCONS_00004433	1950.98	1522.29	2379.67	1.56322	0.644522	0.0434696	0.978801	Up	2362
TCONS_00004477	15549.9	19607.8	11492	0.586095	-0.770794	0.0158198	0.625779	Down	780
TCONS_00004514	1058.65	723.91	1393.4	1.92482	0.944724	0.00765264	0.397201	Up	5275			sp|P40514|YIG7_YEAST	3e-43	Uncharacterized protein YIL067C OS=Saccharomyces cerevisiae (strain ATCC 204508 / S288c) GN=YIL067C PE=1 SV=1
TCONS_00004529	9.76607	19.5321	0	0	#NAME?	0.0077209	0.397898	Down	2810	gi|547265543|ref|WP_022000062.1|ribosomal RNA large subunit methyltransferase E [Acetobacter sp. CAG:977] >gi|524148753|emb|CCZ22432.1| ribosomal RNA large subunit methyltransferase E [Acetobacter sp. CAG:977]	7.06671e-34	sp|Q4P6G5|SPB1_USTMA	0	AdoMet-dependent rRNA methyltransferase SPB1 OS=Ustilago maydis (strain 521 / FGSC 9021) GN=SPB1 PE=3 SV=1	KOG1098	3e-142	Putative SAM-dependent rRNA methyltransferase SPB1							GO:0008650;GO:0005737;GO:0001510;GO:0006364	rRNA (uridine-2'-O-)-methyltransferase activity|cytoplasm|RNA methylation|rRNA processing
TCONS_00004537	549.673	371.111	728.236	1.96232	0.972557	0.02928	0.840278	Up	2616	gi|374851225|dbj|BAL54192.1|ABC transport system ATP-binding protein [uncultured planctomycete]	3.90598e-37	sp|Q5MB13|ABCG2_MACMU	7e-86	ATP-binding cassette sub-family G member 2 OS=Macaca mulatta GN=ABCG2 PE=2 SV=1	KOG0061	5e-85	Transporter, ABC superfamily (Breast cancer resistance protein)							GO:0006200;GO:0005524;GO:0016887;GO:0016020	ATP catabolic process|ATP binding|ATPase activity|membrane
TCONS_00004554	1497.31	1164.6	1830.01	1.57136	0.652013	0.0471835	1	Up	4798			sp|Q01168|NUT1_MAGO7	2e-25	Nitrogen regulatory protein NUT1 OS=Magnaporthe oryzae (strain 70-15 / ATCC MYA-4617 / FGSC 8958) GN=NUT1 PE=4 SV=1	KOG1601	5e-22	GATA-4/5/6 transcription factors
TCONS_00004575	1303.01	1651.69	954.325	0.577788	-0.791387	0.0187389	0.681374	Down	412
TCONS_00004585	1587.35	2185.16	989.549	0.45285	-1.14289	0.000492639	0.0581473	Down	745
TCONS_00004587	511.605	739.779	283.43	0.383128	-1.3841	0.00280017	0.227685	Down	2815
TCONS_00004593	223.381	327.163	119.598	0.36556	-1.45182	0.0207819	0.705772	Down	1376
TCONS_00004604	1432.56	860.635	2004.49	2.32909	1.21976	0.00025964	0.034439	Up	2225	gi|548650370|ref|WP_022533066.1|phenylalanyl-tRNA synthetase subunit beta [Methanoculleus sp. CAG:1088] >gi|524837262|emb|CDF31429.1| phenylalanine--tRNA ligase beta subunit [Methanoculleus sp. CAG:1088]	1.39478e-60	sp|O13432|SYFB_CANAX	0	Phenylalanine--tRNA ligase beta subunit OS=Candida albicans GN=FRS1 PE=2 SV=3	KOG2472	0	Phenylalanyl-tRNA synthetase beta subunit	ko00970	Aminoacyl-tRNA biosynthesis	1	K01890	FARSB, pheT	phenylalanyl-tRNA synthetase beta chain	GO:0003723;GO:0006432;GO:0005524;GO:0004826;GO:0000287;GO:0005737	RNA binding|phenylalanyl-tRNA aminoacylation|ATP binding|phenylalanine-tRNA ligase activity|magnesium ion binding|cytoplasm
TCONS_00004628	121.665	181.893	61.4372	0.337766	-1.5659	0.0359151	0.900092	Down	1073	gi|385763949|gb|AFI78772.1|rhamnolipids biosynthesis 3-oxoacyl-(acyl-carrier-protein) reductase [uncultured bacterium ws198A12]	3.13049e-17	sp|Q9RPT1|RHLG_PSEAE	2e-17	Rhamnolipids biosynthesis 3-oxoacyl-[acyl-carrier-protein] reductase OS=Pseudomonas aeruginosa (strain ATCC 15692 / PAO1 / 1C / PRS 101 / LMG 12228) GN=rhlG PE=1 SV=1	KOG0725	1e-14	Reductases with broad range of substrate specificities							GO:0055114;GO:0016491	oxidation-reduction process|oxidoreductase activity
TCONS_00004644	529.939	706.819	353.059	0.499504	-1.00143	0.0268388	0.811597	Down	2865	gi|407008145|gb|EKE23604.1|hypothetical protein ACD_6C00408G0002 [uncultured bacterium]	1.06402e-14	sp|Q12068|GRE2_YEAST	4e-24	NADPH-dependent methylglyoxal reductase GRE2 OS=Saccharomyces cerevisiae (strain ATCC 204508 / S288c) GN=GRE2 PE=1 SV=1	KOG1502	1e-24	Flavonol reductase/cinnamoyl-CoA reductase
TCONS_00004655	796.31	1038.87	553.754	0.533038	-0.907691	0.0182697	0.671849	Down	1909	gi|320154326|gb|ADW23572.1|acid phosphatase [uncultured organism]	9.62656e-101	sp|O00093|PHYB_EMENI	1e-52	3-phytase B OS=Emericella nidulans (strain FGSC A4 / ATCC 38163 / CBS 112.46 / NRRL 194 / M139) GN=phyB PE=3 SV=2	KOG1382	8e-45	Multiple inositol polyphosphate phosphatase
TCONS_00004686	2682.35	2064.3	3300.41	1.5988	0.67699	0.0321351	0.868198	Up	1948			sp|Q9USH7|PSY1_SCHPO	7e-64	Syntaxin-like protein psy1 OS=Schizosaccharomyces pombe (strain 972 / ATCC 24843) GN=psy1 PE=3 SV=1	KOG0810	2e-64	SNARE protein Syntaxin 1 and related proteins	ko04130;ko04721	SNARE interactions in vesicular transport|Synaptic vesicle cycle	2	K08486	STX1B_2_3	syntaxin 1B/2/3
TCONS_00004696	555.617	870.401	240.834	0.276693	-1.85364	4.23785e-05	0.00775315	Down	1018
TCONS_00004708	1230.19	872.842	1587.54	1.81881	0.862998	0.011489	0.522215	Up	1836	gi|68445547|dbj|BAE03256.1|peptide chain release factor aRF [unclutured Candidatus Nitrosocaldus sp.] >gi|374857470|dbj|BAL60322.1| peptide chain release factor eRF subunit 1 [uncultured crenarchaeote]	1.89716e-67	sp|O59948|ERF1_PODAS	0	Eukaryotic peptide chain release factor subunit 1 OS=Podospora anserina GN=SU2 PE=3 SV=1	KOG0688	0	Peptide chain release factor 1 (eRF1)	ko03015	mRNA surveillance pathway	1	K03265	ETF1, ERF1	peptide chain release factor subunit 1	GO:0005737;GO:0006415;GO:0016149	cytoplasm|translational termination|translation release factor activity, codon specific
TCONS_00004712	170.303	275.891	64.7139	0.234563	-2.09195	0.0025202	0.209577	Down	1345	gi|297184006|gb|ADI20126.1|uncharacterized conserved protein [uncultured alpha proteobacterium EB080_L06A09]	7.90519e-53	sp|Q10082|YAO3_SCHPO	1e-88	Uncharacterized protein C11D3.03c OS=Schizosaccharomyces pombe (strain 972 / ATCC 24843) GN=SPAC11D3.03c PE=4 SV=1
TCONS_00004756	74.5461	124.517	24.5749	0.197361	-2.34109	0.00761831	0.397201	Down	1897
TCONS_00004758	57.0379	92.7776	21.2982	0.229562	-2.12304	0.0238236	0.758006	Down	1649
TCONS_00004768	6610.67	5127.18	8094.15	1.57867	0.658713	0.0367385	0.902189	Up	4150	gi|297180438|gb|ADI16653.1|sulfite reductase, alpha subunit (flavoprotein) [uncultured Rhodobacterales bacterium HF0010_04M21]	1.68108e-25	sp|P39692|MET10_YEAST	3e-107	Sulfite reductase [NADPH] flavoprotein component OS=Saccharomyces cerevisiae (strain ATCC 204508 / S288c) GN=MET10 PE=1 SV=2	KOG1158	8e-108	NADP/FAD dependent oxidoreductase	ko00920	Sulfur metabolism	1	K00380	cysJ	sulfite reductase (NADPH) flavoprotein alpha-component	GO:0020037;GO:0005506;GO:0003958;GO:0009055;GO:0070330;GO:0055114;GO:0010181	heme binding|iron ion binding|NADPH-hemoprotein reductase activity|electron carrier activity|aromatase activity|oxidation-reduction process|FMN binding
TCONS_00004813	40.1321	64.7002	15.5641	0.240557	-2.05555	0.0482576	1	Down	1116
TCONS_00004832	304.233	151.374	457.093	3.01963	1.59437	0.00563739	0.352602	Up	2957
TCONS_00004850	1319.23	948.529	1689.93	1.78164	0.833202	0.0132828	0.589112	Up	2985
TCONS_00004892	422.476	690.949	154.003	0.222886	-2.16562	2.69927e-05	0.00564379	Down	1425	gi|548174865|ref|WP_022396419.1|protein tyrosine/serine phosphatase [Akkermansia sp. CAG:344] >gi|524686845|emb|CDD96522.1| protein tyrosine/serine phosphatase [Akkermansia sp. CAG:344]	1.51439e-07	sp|Q10143|PFD3_SCHPO	5e-50	Probable prefoldin subunit 3 OS=Schizosaccharomyces pombe (strain 972 / ATCC 24843) GN=SPAC3H8.07c PE=3 SV=1	KOG3313	1e-50	Molecular chaperone Prefoldin, subunit 3
TCONS_00004911	2469.11	1831.14	3107.09	1.69681	0.762822	0.0159821	0.626928	Up	5349
TCONS_00004913	7011.82	5514.16	8509.47	1.5432	0.625926	0.047232	1	Up	6055	gi|524236048|emb|CDA02898.1|3-phosphoshikimate 1-carboxyvinyltransferase [Klebsiella variicola CAG:634]	9.16737e-64	sp|Q4P8F6|ARO1_USTMA	0	Pentafunctional AROM polypeptide OS=Ustilago maydis (strain 521 / FGSC 9021) GN=UM03607 PE=3 SV=1	KOG0692	0	Pentafunctional AROM protein	ko00400;ko01230	Phenylalanine, tyrosine and tryptophan biosynthesis|Biosynthesis of amino acids	2	K13830	ARO1	pentafunctional AROM polypeptide	GO:0005737;GO:0003866;GO:0009423;GO:0009073;GO:0003856	cytoplasm|3-phosphoshikimate 1-carboxyvinyltransferase activity|chorismate biosynthetic process|aromatic amino acid family biosynthetic process|3-dehydroquinate synthase activity
TCONS_00004933	2917.33	1662.67	4172	2.50921	1.32723	3.23318e-05	0.00657235	Up	3406	gi|547820475|ref|WP_022229009.1|ornithine carbamoyltransferase catabolic [Firmicutes bacterium CAG:41] >gi|524452950|emb|CDB99671.1| ornithine carbamoyltransferase catabolic [Firmicutes bacterium CAG:41]	1.7382e-61	sp|P78605|OTC_TRAHI	2e-106	Ornithine carbamoyltransferase, mitochondrial OS=Trametes hirsuta PE=3 SV=1	KOG1504	6e-94	Ornithine carbamoyltransferase OTC/ARG3							GO:0005737;GO:0006591;GO:0004585;GO:0016597	cytoplasm|ornithine metabolic process|ornithine carbamoyltransferase activity|amino acid binding
TCONS_00004954	7454.52	4779.27	10129.8	2.11952	1.08374	0.000645667	0.073828	Up	2825	gi|406979430|gb|EKE01219.1|hypothetical protein ACD_21C00189G0001 [uncultured bacterium]	1.55332e-63	sp|P07806|SYV_YEAST	8e-128	Valine--tRNA ligase, mitochondrial OS=Saccharomyces cerevisiae (strain ATCC 204508 / S288c) GN=VAS1 PE=1 SV=2	KOG0432	2e-128	Valyl-tRNA synthetase	ko00970	Aminoacyl-tRNA biosynthesis	1	K01873	VARS, valS	valyl-tRNA synthetase	GO:0004832;GO:0002161;GO:0006438;GO:0006450;GO:0005524;GO:0005737	valine-tRNA ligase activity|aminoacyl-tRNA editing activity|valyl-tRNA aminoacylation|regulation of translational fidelity|ATP binding|cytoplasm
TCONS_00004981	1951.51	1485.66	2417.35	1.62712	0.70232	0.0278805	0.822698	Up	5329	gi|557427040|ref|WP_023429016.1|ABC-type multidrug transport system, ATPase component [uncultured Acidilobus sp. JCHS] >gi|557079772|gb|ESQ25581.1| ABC-type multidrug transport system, ATPase component [uncultured Acidilobus sp. JCHS]	3.08933e-35	sp|Q8T6J5|ABCA2_DICDI	3e-96	ABC transporter A family member 2 OS=Dictyostelium discoideum GN=abcA2 PE=3 SV=1	KOG0059	7e-65	Lipid exporter ABCA1 and related proteins, ABC superfamily							GO:0006200;GO:0005524;GO:0016887	ATP catabolic process|ATP binding|ATPase activity
TCONS_00004989	783.772	990.035	577.51	0.583323	-0.777634	0.043928	0.983073	Down	1411	gi|557411346|ref|WP_023413845.1|hypothetical protein [uncultured Thiohalocapsa sp. PB-PSB1] >gi|557034929|gb|ESQ12432.1| hypothetical protein N838_16740 [uncultured Thiohalocapsa sp. PB-PSB1]	2.35341e-12	sp|O13834|PTR1_SCHPO	1e-37	E3 ubiquitin-protein ligase ptr1 OS=Schizosaccharomyces pombe (strain 972 / ATCC 24843) GN=ptr1 PE=1 SV=1	KOG0939	4e-38	E3 ubiquitin-protein ligase/Putative upstream regulatory element binding protein	ko04120	Ubiquitin mediated proteolysis	1	K10592	HUWE1, MULE, ARF-BP1	E3 ubiquitin-protein ligase HUWE1	GO:0016301;GO:0016310	kinase activity|phosphorylation
TCONS_00005004	433.519	695.832	171.205	0.246044	-2.02301	6.7391e-05	0.0117421	Down	2865
TCONS_00005020	754.364	1027.88	480.849	0.467807	-1.09601	0.00530108	0.340292	Down	1160	gi|226974012|gb|ACO95125.1|epoxide hydrolase [uncultured organism]	2.13474e-10	sp|P80299|HYES_RAT	2e-20	Bifunctional epoxide hydrolase 2 OS=Rattus norvegicus GN=Ephx2 PE=1 SV=1	KOG4178	9e-19	Soluble epoxide hydrolase	ko04146;ko00590;ko00625	Peroxisome|Arachidonic acid metabolism|Chloroalkane and chloroalkene degradation	3	K08726	EPHX2	soluble epoxide hydrolase / lipid-phosphate phosphatase
TCONS_00005038	966.899	726.351	1207.45	1.66235	0.73322	0.0427911	0.971818	Up	2219
TCONS_00005043	1395.35	1720.05	1070.65	0.622451	-0.683968	0.0393878	0.935791	Down	1130			sp|P36154|AIM29_YEAST	5e-29	Altered inheritance rate of mitochondria protein 29 OS=Saccharomyces cerevisiae (strain ATCC 204508 / S288c) GN=AIM29 PE=1 SV=1	KOG4147	1e-29	Uncharacterized conserved protein
TCONS_00005086	685.993	893.595	478.391	0.535356	-0.90143	0.0262518	0.802723	Down	650
TCONS_00005129	4726.23	3548.74	5903.71	1.6636	0.734313	0.0198189	0.690582	Up	3090	gi|524142668|emb|CCZ19015.1|aTP-dependent helicase superfamily II DNA and RNA helicase [Sutterella wadsworthensis CAG:135]	7.56217e-86	sp|Q4P733|DED1_USTMA	0	ATP-dependent RNA helicase DED1 OS=Ustilago maydis (strain 521 / FGSC 9021) GN=DED1 PE=3 SV=1	KOG0335	0	ATP-dependent RNA helicase	ko05203;ko05161;ko04622	Viral carcinogenesis|Hepatitis B|RIG-I-like receptor signaling pathway	3	K11594	DDX3X, bel	ATP-dependent RNA helicase DDX3X	GO:0003676;GO:0005524;GO:0008026	nucleic acid binding|ATP binding|ATP-dependent helicase activity
TCONS_00005136	551.898	379.656	724.14	1.90736	0.931577	0.036356	0.900866	Up	7312
TCONS_00005138	13897.1	17707.1	10087.2	0.569668	-0.811806	0.0109422	0.50047	Down	2852	gi|406937832|gb|EKD71191.1|Glucoamylase GlaM [uncultured bacterium]	2.27237e-53	sp|P36914|AMYG_ASPOR	5e-89	Glucoamylase OS=Aspergillus oryzae (strain ATCC 42149 / RIB 40) GN=glaA PE=2 SV=2				ko00500	Starch and sucrose metabolism	1	K01178	E3.2.1.3	glucoamylase
TCONS_00005146	1734.21	1240.29	2228.12	1.79645	0.845151	0.00891818	0.440932	Up	4930	gi|547421946|ref|WP_022065569.1|salicylaldehyde dehydrogenase [Klebsiella variicola CAG:634] >gi|524237634|emb|CDA01456.1| salicylaldehyde dehydrogenase [Klebsiella variicola CAG:634]	8.50578e-07	sp|P49412|PRIB_LENED	4e-27	Protein priB OS=Lentinula edodes GN=priB PE=2 SV=1
TCONS_00005164	829.847	615.262	1044.43	1.69754	0.763447	0.0441947	0.986027	Up	5550			sp|Q148E0|AAED1_BOVIN	3e-19	Thioredoxin-like protein AAED1 OS=Bos taurus GN=AAED1 PE=2 SV=1	KOG4498	1e-18	Uncharacterized conserved protein
TCONS_00005174	792.663	588.405	996.921	1.69428	0.760669	0.0483128	1	Up	4333
TCONS_00005184	1326.98	833.778	1820.18	2.18305	1.12635	0.000856759	0.0922024	Up	3500			sp|P38109|YBY9_YEAST	4e-89	Putative serine carboxypeptidase YBR139W OS=Saccharomyces cerevisiae (strain ATCC 204508 / S288c) GN=YBR139W PE=1 SV=1	KOG1282	9e-90	Serine carboxypeptidases (lysosomal cathepsin A)
TCONS_00005208	7797.48	5738.78	9856.17	1.71747	0.780282	0.0136426	0.59085	Up	4872	gi|547302047|ref|WP_022034377.1|protein kinase [Clostridium sp. CAG:710] >gi|524194520|emb|CCZ59398.1| protein kinase [Clostridium sp. CAG:710]	6.53522e-27	sp|Q59W62|GIN4_CANAL	3e-107	Serine/threonine-protein kinase GIN4 OS=Candida albicans (strain SC5314 / ATCC MYA-2876) GN=GIN4 PE=1 SV=1	KOG0588	2e-100	Serine/threonine protein kinase
TCONS_00005217	6.96289	0	13.9258	Inf	Inf	0.0456711	0.990893	Up	2616
TCONS_00005221	420.965	213.633	628.298	2.94102	1.55632	0.00221032	0.188083	Up	627			sp|Q4P7J4|FIS1_USTMA	2e-88	Mitochondria fission 1 protein OS=Ustilago maydis (strain 521 / FGSC 9021) GN=FIS1 PE=3 SV=1	KOG3364	2e-28	Membrane protein involved in organellar division
TCONS_00005224	546.419	739.779	353.059	0.477249	-1.06718	0.0169292	0.645251	Down	1130	gi|643036198|gb|AIA94726.1|CAZy families GT1 protein, partial [uncultured bacterium]	4.13115e-14	sp|O94739|CALM_PLEOS	6e-96	Calmodulin OS=Pleurotus ostreatus GN=CMD1 PE=2 SV=3	KOG0027	3e-94	Calmodulin and related proteins (EF-Hand superfamily)	ko04114;ko04014;ko04015;ko04020;ko04022;ko04024;ko04070;ko05214;ko05133;ko05152;ko05010;ko05031;ko05034;ko04261;ko04270;ko04970;ko04971;ko04910;ko04912;ko04915;ko04916;ko04921;ko04922;ko04925;ko04626;ko04713;ko04720;ko04722;ko04728;ko04740;ko04744;ko04745;ko04750	Oocyte meiosis|Ras signaling pathway|Rap1 signaling pathway|Calcium signaling pathway|cGMP - PKG signaling pathway|cAMP signaling pathway|Phosphatidylinositol signaling system|Glioma|Pertussis|Tuberculosis|Alzheimer's disease|Amphetamine addiction|Alcoholism|Adrenergic signaling in cardiomyocytes|Vascular smooth muscle contraction|Salivary secretion|Gastric acid secretion|Insulin signaling pathwa…	33	K02183	CALM	calmodulin
TCONS_00005243	2267.21	1699.3	2835.12	1.66841	0.738475	0.0199062	0.690582	Up	9206	gi|636667143|gb|AIA10549.1|WD domain, G-beta repeat, partial [uncultured bacterium]	2.88028e-06	sp|Q7LKZ7|BPH1_SCHPO	2e-139	Beige protein homolog 1 OS=Schizosaccharomyces pombe (strain 972 / ATCC 24843) GN=lvs1 PE=1 SV=2	KOG1786	1e-127	Lysosomal trafficking regulator LYST and related BEACH and WD40 repeat proteins
TCONS_00005249	542.872	885.05	200.695	0.226761	-2.14075	3.58368e-06	0.000904322	Down	2743			sp|P34211|YUAR_ECOLI	7e-26	Putative hydrolase YuaR OS=Escherichia coli (strain K12) GN=yuaR PE=3 SV=3	KOG3345	2e-06	Uncharacterized conserved protein
TCONS_00005269	593.963	291.761	896.164	3.07157	1.61898	0.000221443	0.0304176	Up	5662
TCONS_00005275	855.28	540.796	1169.76	2.16304	1.11306	0.00322567	0.24589	Up	2394
TCONS_00005316	194.164	368.669	19.6599	0.0533267	-4.229	1.41356e-08	7.38889e-06	Down	1202
TCONS_00005317	1162.18	2130.22	194.142	0.0911368	-3.45582	6.5855e-20	1.60642e-16	Down	3766
TCONS_00005318	47.0072	91.5569	2.45749	0.0268411	-5.21941	2.28668e-05	0.00492175	Down	990
TCONS_00005340	4820.73	3455.97	6185.5	1.7898	0.839801	0.00779225	0.398767	Up	6400	gi|322510715|gb|ADX06029.1|putative DNA-directed RNA polymerase II [Organic Lake phycodnavirus 1]	0	sp|P36594|RPB1_SCHPO	0	DNA-directed RNA polymerase II subunit rpb1 OS=Schizosaccharomyces pombe (strain 972 / ATCC 24843) GN=rpb1 PE=1 SV=1	KOG0260	0	RNA polymerase II, large subunit	ko03020;ko05168;ko05169;ko05016;ko00230;ko00240	RNA polymerase|Herpes simplex infection|Epstein-Barr virus infection|Huntington's disease|Purine metabolism|Pyrimidine metabolism	6	K03006	RPB1, POLR2A	DNA-directed RNA polymerase II subunit RPB1	GO:0003899;GO:0003677;GO:0006351;GO:0008270	DNA-directed RNA polymerase activity|DNA binding|transcription, DNA-templated|zinc ion binding
TCONS_00005377	1031.5	760.532	1302.47	1.71258	0.776168	0.0291268	0.839326	Up	3577
TCONS_00005405	369.881	241.71	498.051	2.06053	1.04302	0.0490555	1	Up	3657	gi|297170415|gb|ADI21447.1|predicted flavoprotein involved in K+ transport [uncultured gamma proteobacterium HF0070_10G19]	1.93896e-08	sp|P36366|FMO2_CAVPO	3e-28	Dimethylaniline monooxygenase [N-oxide-forming] 2 OS=Cavia porcellus GN=FMO2 PE=2 SV=2	KOG1399	3e-24	Flavin-containing monooxygenase	ko00982	Drug metabolism - cytochrome P450	1	K00485	FMO	dimethylaniline monooxygenase (N-oxide forming)
TCONS_00005407	71.5182	111.089	31.9474	0.287583	-1.79795	0.038643	0.927178	Down	4256	gi|297170415|gb|ADI21447.1|predicted flavoprotein involved in K+ transport [uncultured gamma proteobacterium HF0070_10G19]	2.51845e-08	sp|P36366|FMO2_CAVPO	5e-28	Dimethylaniline monooxygenase [N-oxide-forming] 2 OS=Cavia porcellus GN=FMO2 PE=2 SV=2	KOG1399	2e-27	Flavin-containing monooxygenase	ko00982	Drug metabolism - cytochrome P450	1	K00485	FMO	dimethylaniline monooxygenase (N-oxide forming)
TCONS_00005416	10.5852	19.5321	1.63833	0.0838785	-3.57556	0.0478338	1	Down	656
TCONS_00005419	249.131	468.771	29.4899	0.0629089	-3.99059	4.6809e-09	3.11407e-06	Down	1348
TCONS_00005420	21.7808	40.285	3.27665	0.0813367	-3.61995	0.00903796	0.440932	Down	613
TCONS_00005421	58.01	108.647	7.37247	0.0678568	-3.88136	0.000172387	0.0247358	Down	937
TCONS_00005422	13.6371	25.6359	1.63833	0.0639074	-3.96787	0.0190639	0.683871	Down	890
TCONS_00005443	10469.2	8099.73	12838.7	1.58508	0.664558	0.0360997	0.900866	Up	7760	gi|306811896|gb|ADN05993.1|glutamate synthase [NADPH] large chain [uncultured Myxococcales bacterium]	0	sp|Q9C102|GLT1_SCHPO	0	Putative glutamate synthase [NADPH] OS=Schizosaccharomyces pombe (strain 972 / ATCC 24843) GN=glt1 PE=2 SV=1	KOG0399	0	Glutamate synthase	ko00250;ko00910;ko01230	Alanine, aspartate and glutamate metabolism|Nitrogen metabolism|Biosynthesis of amino acids	3	K00264	GLT1	glutamate synthase (NADPH/NADH)	GO:0006537;GO:0004355;GO:0055114	glutamate biosynthetic process|glutamate synthase (NADPH) activity|oxidation-reduction process
TCONS_00005452	1598.26	1230.52	1965.99	1.59769	0.675984	0.0378757	0.917795	Up	6237	gi|524167484|emb|CCZ38857.1|aBC-type multidrug transport system [Bacteroides fragilis CAG:558]	1.44422e-34	sp|P32386|YBT1_YEAST	8e-132	ATP-dependent bile acid permease OS=Saccharomyces cerevisiae (strain ATCC 204508 / S288c) GN=YBT1 PE=1 SV=2	KOG0054	2e-132	Multidrug resistance-associated protein/mitoxantrone resistance protein, ABC superfamily							GO:0055085;GO:0016021;GO:0042626;GO:0006200;GO:0005524	transmembrane transport|integral component of membrane|ATPase activity, coupled to transmembrane movement of substances|ATP catabolic process|ATP binding
TCONS_00005461	1567.96	1101.12	2034.8	1.84793	0.885911	0.00679749	0.384626	Up	7480			sp|Q9N0Y2|MX2_CANFA	6e-12	Interferon-induced GTP-binding protein Mx2 OS=Canis familiaris GN=MX2 PE=2 SV=1	KOG0446	5e-07	Vacuolar sorting protein VPS1, dynamin, and related proteins
TCONS_00005475	320.012	461.447	178.578	0.386995	-1.36961	0.0145486	0.598126	Down	2354
TCONS_00005560	1108.18	733.676	1482.69	2.0209	1.015	0.00379236	0.272264	Up	2806			sp|C5G0E3|SSU1_ARTOC	3e-73	Sulfite efflux pump SSU1 OS=Arthroderma otae (strain ATCC MYA-4605 / CBS 113480) GN=SSU1 PE=3 SV=2
TCONS_00005583	2071.24	1254.94	2887.55	2.30095	1.20223	0.000179418	0.0252496	Up	2875	gi|558588753|ref|WP_023501516.1|cytochrome P450 [uncultured archaeon A07HB70] >gi|557611946|gb|ESS05527.1| cytochrome P450 [uncultured archaeon A07HB70]	4.45913e-25	sp|P49602|CP51_USTMA	0	Lanosterol 14-alpha demethylase OS=Ustilago maydis (strain 521 / FGSC 9021) GN=ERG11 PE=3 SV=1	KOG0684	1e-161	Cytochrome P450	ko00100	Steroid biosynthesis	1	K05917	CYP51	sterol 14-demethylase	GO:0020037;GO:0016705;GO:0004497;GO:0005506;GO:0009055;GO:0055114	heme binding|oxidoreductase activity, acting on paired donors, with incorporation or reduction of molecular oxygen|monooxygenase activity|iron ion binding|electron carrier activity|oxidation-reduction process
TCONS_00005586	229.881	92.7776	366.985	3.95553	1.98387	0.00185078	0.165171	Up	2428			sp|O15042|SR140_HUMAN	5e-42	U2 snRNP-associated SURP motif-containing protein OS=Homo sapiens GN=U2SURP PE=1 SV=2	KOG0151	8e-44	Predicted splicing regulator, contains RRM, SWAP and RPR domains
TCONS_00005587	645.018	397.967	892.069	2.24156	1.16451	0.00540273	0.340969	Up	844			sp|P25560|RER1_YEAST	3e-60	Protein RER1 OS=Saccharomyces cerevisiae (strain ATCC 204508 / S288c) GN=RER1 PE=1 SV=2	KOG1688	7e-61	Golgi proteins involved in ER retention (RER)
TCONS_00005623	6561.54	5119.86	8003.22	1.56317	0.644477	0.0409596	0.949225	Up	1751	gi|406968145|gb|EKD93065.1|hypothetical protein ACD_28C00257G0002 [uncultured bacterium]	0	sp|O13639|SAHH_SCHPO	0	Adenosylhomocysteinase OS=Schizosaccharomyces pombe (strain 972 / ATCC 24843) GN=pi047 PE=3 SV=1	KOG1370	0	S-adenosylhomocysteine hydrolase	ko00270	Cysteine and methionine metabolism	1	K01251	E3.3.1.1, ahcY	adenosylhomocysteinase	GO:0004013;GO:0005737;GO:0006730	adenosylhomocysteinase activity|cytoplasm|one-carbon metabolic process
TCONS_00005658	81975.4	104646	59304.9	0.566721	-0.819291	0.0147863	0.604503	Down	3715			sp|O74462|TAF6_SCHPO	4e-57	Transcription initiation factor TFIID subunit 6 OS=Schizosaccharomyces pombe (strain 972 / ATCC 24843) GN=taf6 PE=1 SV=1	KOG2549	9e-58	Transcription initiation factor TFIID, subunit TAF6 (also component of histone acetyltransferase SAGA)	ko03022;ko05168	Basal transcription factors|Herpes simplex infection	2	K03131	TAF6	transcription initiation factor TFIID subunit 6
TCONS_00005686	1446.13	1847.01	1045.25	0.565917	-0.821339	0.0129805	0.582052	Down	577
TCONS_00005687	2088.23	1445.38	2731.09	1.88953	0.91803	0.00401163	0.285021	Up	5162	gi|374851225|dbj|BAL54192.1|ABC transport system ATP-binding protein [uncultured planctomycete]	2.93871e-24	sp|P41820|BFR1_SCHPO	0	Brefeldin A resistance protein OS=Schizosaccharomyces pombe (strain 972 / ATCC 24843) GN=bfr1 PE=1 SV=1	KOG0065	0	Pleiotropic drug resistance proteins (PDR1-15), ABC superfamily							GO:0006200;GO:0005524;GO:0016887;GO:0016020	ATP catabolic process|ATP binding|ATPase activity|membrane
TCONS_00005752	37.2731	62.2587	12.2874	0.197361	-2.34109	0.0297665	0.849684	Down	529
TCONS_00005770	39.1042	65.9209	12.2874	0.186397	-2.42355	0.0229646	0.746912	Down	3794
TCONS_00005773	3654.28	2505	4803.57	1.9176	0.939299	0.00301483	0.24118	Up	12261			sp|P38811|TRA1_YEAST	0	Transcription-associated protein 1 OS=Saccharomyces cerevisiae (strain ATCC 204508 / S288c) GN=TRA1 PE=1 SV=1	KOG0889	0	Histone acetyltransferase SAGA, TRRAP/TRA1 component, PI-3 kinase superfamily
TCONS_00005780	25830.3	16634.1	35026.6	2.10572	1.07431	0.000920672	0.0942289	Up	2205
TCONS_00005784	1454.19	1074.27	1834.11	1.70731	0.771724	0.0195351	0.690582	Up	3057			sp|O14335|SCR1_SCHPO	4e-27	DNA-binding protein scr1 OS=Schizosaccharomyces pombe (strain 972 / ATCC 24843) GN=scr1 PE=3 SV=1	KOG1721	1e-27	FOG: Zn-finger
TCONS_00005789	1411.32	1030.32	1792.33	1.73958	0.798743	0.0162132	0.627768	Up	3039
TCONS_00005795	1934.32	1480.78	2387.86	1.61257	0.689361	0.0309747	0.861875	Up	5463	gi|547218705|ref|WP_021958818.1|inversin protein alternative isoform putative [Brachyspira sp. CAG:700] >gi|524098293|emb|CCY75446.1| inversin protein alternative isoform putative [Brachyspira sp. CAG:700]	1.51514e-06	sp|P40578|MGA2_YEAST	1e-29	Protein MGA2 OS=Saccharomyces cerevisiae (strain ATCC 204508 / S288c) GN=MGA2 PE=1 SV=1	KOG3836	3e-30	HLH transcription factor EBF/Olf-1 and related DNA binding proteins
TCONS_00005841	1289.29	898.478	1680.1	1.86994	0.902995	0.00761524	0.397201	Up	10783			sp|Q9P7W4|POF10_SCHPO	4e-15	F-box/WD repeat-containing protein pof10 OS=Schizosaccharomyces pombe (strain 972 / ATCC 24843) GN=pof10 PE=1 SV=1	KOG0274	9e-16	Cdc4 and related F-box and WD-40 proteins
TCONS_00005870	2377.27	2988.42	1766.12	0.590987	-0.758801	0.016566	0.634714	Down	1568			sp|P87317|YB2G_SCHPO	1e-41	Uncharacterized protein C31F10.16 OS=Schizosaccharomyces pombe (strain 972 / ATCC 24843) GN=SPBC31F10.16 PE=4 SV=2
TCONS_00005896	6.71417	13.4283	0	0	#NAME?	0.0268338	0.811597	Down	840
TCONS_00005927	2341.27	3160.54	1522	0.481564	-1.0542	0.000927095	0.0942289	Down	763
TCONS_00005987	725.258	972.944	477.572	0.490852	-1.02664	0.00991637	0.471221	Down	1174
TCONS_00005990	659.122	468.771	849.472	1.81213	0.857683	0.0376834	0.916169	Up	1189	gi|643013759|gb|AIA83455.1|CAZy families GT41 protein, partial [uncultured Pelodictyon sp.]	2.11437e-12	sp|O14085|SEC72_SCHPO	4e-15	Translocation protein sec72 OS=Schizosaccharomyces pombe (strain 972 / ATCC 24843) GN=sec72 PE=3 SV=1	KOG0548	2e-14	Molecular co-chaperone STI1
TCONS_00006052	3077.57	2385.36	3769.79	1.58038	0.660275	0.0364855	0.900866	Up	8375			sp|P33202|UFD4_YEAST	1e-110	Ubiquitin fusion degradation protein 4 OS=Saccharomyces cerevisiae (strain ATCC 204508 / S288c) GN=UFD4 PE=1 SV=1	KOG0170	1e-118	E3 ubiquitin protein ligase	ko04120	Ubiquitin mediated proteolysis	1	K10590	TRIP12	E3 ubiquitin-protein ligase TRIP12
TCONS_00006062	279.008	162.361	395.656	2.43689	1.28504	0.0286622	0.835656	Up	3419	gi|794201382|gb|AKA47830.1|hypothetical protein IX51_00615 [uncultured archaeon]	3.49379e-10	sp|D7UQ40|SOL5_ALTSO	3e-13	Bifunctional solanapyrone synthase OS=Alternaria solani GN=sol5 PE=1 SV=1
TCONS_00006071	17.701	35.402	0	0	#NAME?	0.000511891	0.0594606	Down	911
TCONS_00006102	1995.99	1534.49	2457.49	1.6015	0.679423	0.0331002	0.868198	Up	7858	gi|547249596|ref|WP_021985237.1|serine/threonine protein kinase [Clostridium sp. CAG:127] >gi|524131095|emb|CCZ08387.1| serine/threonine protein kinase [Clostridium sp. CAG:127]	1.35887e-16	sp|Q09690|POM1_SCHPO	2e-142	Dual specificity protein kinase pom1 OS=Schizosaccharomyces pombe (strain 972 / ATCC 24843) GN=pom1 PE=1 SV=1	KOG0667	4e-143	Dual-specificity tyrosine-phosphorylation regulated kinase
TCONS_00006120	1642.82	2006.93	1278.71	0.63715	-0.650295	0.0447446	0.990893	Down	932
TCONS_00006121	12722.7	9989.46	15456	1.54723	0.629685	0.0475709	1	Up	7472	gi|524860601|emb|CDD78163.1|putative uncharacterized protein [Ruminococcus sp. CAG:9]	3.88385e-72	sp|P78820|ACAC_SCHPO	0	Acetyl-CoA carboxylase OS=Schizosaccharomyces pombe (strain 972 / ATCC 24843) GN=cut6 PE=1 SV=2	KOG0368	0	Acetyl-CoA carboxylase	ko04152;ko00254;ko00620;ko00640;ko00061;ko01212;ko04910;ko04922	AMPK signaling pathway|Aflatoxin biosynthesis|Pyruvate metabolism|Propanoate metabolism|Fatty acid biosynthesis|Fatty acid metabolism|Insulin signaling pathway|Glucagon signaling pathway	8	K11262	ACACA	acetyl-CoA carboxylase / biotin carboxylase 1	GO:0046872;GO:0008152;GO:0005524;GO:0004075	metal ion binding|metabolic process|ATP binding|biotin carboxylase activity
TCONS_00006197	2086.43	1431.95	2740.92	1.91412	0.936679	0.00333885	0.246805	Up	2165	gi|547219047|ref|WP_021959147.1|squalene/phytoene synthase [Brachyspira sp. CAG:700] >gi|524097922|emb|CCY76226.1| squalene/phytoene synthase [Brachyspira sp. CAG:700]	8.91635e-19	sp|Q92459|FDFT_USTMA	0	Squalene synthase OS=Ustilago maydis (strain 521 / FGSC 9021) GN=ERG9 PE=3 SV=2	KOG1459	4e-128	Squalene synthetase	ko00100;ko00909	Steroid biosynthesis|Sesquiterpenoid and triterpenoid biosynthesis	2	K00801	FDFT1	farnesyl-diphosphate farnesyltransferase	GO:0009058;GO:0016765	biosynthetic process|transferase activity, transferring alkyl or aryl (other than methyl) groups
TCONS_00006201	1039.88	701.936	1377.83	1.9629	0.972989	0.00628163	0.370718	Up	7081			sp|Q09699|SNF5_SCHPO	2e-38	SWI/SNF chromatin-remodeling complex subunit snf5 OS=Schizosaccharomyces pombe (strain 972 / ATCC 24843) GN=snf5 PE=1 SV=1	KOG1649	5e-39	SWI-SNF chromatin remodeling complex, Snf5 subunit
TCONS_00006234	858.631	643.34	1073.92	1.66929	0.739238	0.0487802	1	Up	5618			sp|P23467|PTPRB_HUMAN	1e-27	Receptor-type tyrosine-protein phosphatase beta OS=Homo sapiens GN=PTPRB PE=1 SV=3	KOG4228	1e-28	Protein tyrosine phosphatase
TCONS_00006248	41.7625	67.1417	16.3833	0.24401	-2.03499	0.0476417	1	Down	565
TCONS_00006253	1090.28	1386.78	793.769	0.572382	-0.804949	0.0215604	0.713933	Down	1108			sp|Q96WV4|YHU5_SCHPO	4e-20	UPF0641 membrane protein PJ4664.05 OS=Schizosaccharomyces pombe (strain 972 / ATCC 24843) GN=SPBPJ4664.05 PE=3 SV=2	KOG3989	1e-08	Beta-2-glycoprotein I
TCONS_00006276	14304.6	9476.75	19132.4	2.01888	1.01355	0.0015382	0.144315	Up	3042			sp|O14031|PGT1_SCHPO	0	Glutathione transporter 1 OS=Schizosaccharomyces pombe (strain 972 / ATCC 24843) GN=pgt1 PE=1 SV=1	KOG2262	0	Sexual differentiation process protein ISP4
TCONS_00006300	644.812	1024.22	265.409	0.259134	-1.94823	4.97544e-06	0.00121367	Down	2915
TCONS_00006333	5030.9	3565.83	6495.96	1.82172	0.865303	0.00612946	0.367667	Up	6088			sp|Q10475|IF4G_SCHPO	2e-86	Eukaryotic translation initiation factor 4 gamma OS=Schizosaccharomyces pombe (strain 972 / ATCC 24843) GN=tif471 PE=1 SV=1	KOG0401	2e-87	Translation initiation factor 4F, ribosome/mRNA-bridging subunit (eIF-4G)
TCONS_00006370	131.862	69.5832	194.142	2.79006	1.4803	0.0439221	0.983073	Up	3369			sp|Q9HFE6|YNW6_SCHPO	4e-12	Uncharacterized RNA-binding protein P16F5.06 OS=Schizosaccharomyces pombe (strain 972 / ATCC 24843) GN=SPBP16F5.06 PE=1 SV=1
TCONS_00006399	1674.6	1306.21	2042.99	1.56406	0.645296	0.0461549	0.993417	Up	5582
TCONS_00006429	2168.2	1540.6	2795.8	1.81475	0.859773	0.00689882	0.384626	Up	7748			sp|A0JP85|CNOT1_XENTR	2e-142	CCR4-NOT transcription complex subunit 1 OS=Xenopus tropicalis GN=cnot1 PE=2 SV=1	KOG1831	2e-144	Negative regulator of transcription	ko03018	RNA degradation	1	K12604	CNOT1, NOT1	CCR4-NOT transcription complex subunit 1
TCONS_00006442	4396.47	3311.92	5481.02	1.65494	0.726778	0.021138	0.705772	Up	11616			sp|O13834|PTR1_SCHPO	2e-51	E3 ubiquitin-protein ligase ptr1 OS=Schizosaccharomyces pombe (strain 972 / ATCC 24843) GN=ptr1 PE=1 SV=1	KOG0939	5e-52	E3 ubiquitin-protein ligase/Putative upstream regulatory element binding protein	ko04120	Ubiquitin mediated proteolysis	1	K10592	HUWE1, MULE, ARF-BP1	E3 ubiquitin-protein ligase HUWE1
TCONS_00006463	4767.15	5876.73	3657.56	0.622381	-0.684131	0.0298399	0.849684	Down	816
TCONS_00006477	250.51	360.124	140.896	0.391243	-1.35386	0.0253175	0.792817	Down	876
TCONS_00006499	4500.61	5469	3532.23	0.645864	-0.630697	0.0451099	0.990893	Down	3662
TCONS_00006514	2420.75	1840.9	3000.59	1.62996	0.704834	0.0259595	0.801567	Up	4795	gi|643031778|gb|AIA92504.1|CAZy families GT2|GT41 protein, partial [uncultured Cyanothece sp.]	9.12765e-55	sp|O60184|CYC8_SCHPO	0	General transcriptional corepressor ssn6 OS=Schizosaccharomyces pombe (strain 972 / ATCC 24843) GN=ssn6 PE=1 SV=1	KOG1124	0	FOG: TPR repeat
TCONS_00006557	732.645	467.55	997.741	2.13397	1.09354	0.00601645	0.366903	Up	3729			sp|O14031|PGT1_SCHPO	0	Glutathione transporter 1 OS=Schizosaccharomyces pombe (strain 972 / ATCC 24843) GN=pgt1 PE=1 SV=1	KOG2262	0	Sexual differentiation process protein ISP4
TCONS_00006571	2631.53	3326.57	1936.5	0.582132	-0.780581	0.0135772	0.59085	Down	2153	gi|406923460|gb|EKD60575.1|hypothetical protein ACD_54C00663G0002 [uncultured bacterium]	1.89532e-54	sp|P86029|HQD2_CANAL	6e-75	Catechol 1,2-dioxygenase OS=Candida albicans (strain SC5314 / ATCC MYA-2876) GN=HQD2 PE=1 SV=1				ko01220;ko00361;ko00362;ko00364;ko00623	Degradation of aromatic compounds|Chlorocyclohexane and chlorobenzene degradation|Benzoate degradation|Fluorobenzoate degradation|Toluene degradation	5	K03381	catA	catechol 1,2-dioxygenase	GO:0018576;GO:0008199;GO:0019614;GO:0018575;GO:0055114	catechol 1,2-dioxygenase activity|ferric iron binding|catechol-containing compound catabolic process|chlorocatechol 1,2-dioxygenase activity|oxidation-reduction process
TCONS_00006587	688.362	419.941	956.782	2.27837	1.188	0.00361246	0.26436	Up	2281
TCONS_00006596	675.577	446.798	904.356	2.02408	1.01727	0.0130441	0.582052	Up	1454			sp|O13950|SRPB_SCHPO	2e-06	Signal recognition particle receptor subunit beta OS=Schizosaccharomyces pombe (strain 972 / ATCC 24843) GN=srp102 PE=3 SV=1	KOG0090	1e-12	Signal recognition particle receptor, beta subunit (small G protein superfamily)	ko03060	Protein export	1	K12272	SRPRB, SRP102	signal recognition particle receptor subunit beta
TCONS_00006606	2872.72	2153.42	3592.03	1.66806	0.738171	0.0195023	0.690582	Up	6363						KOG2273	6e-07	Membrane coat complex Retromer, subunit VPS5/SNX1, Sorting nexins, and related PX domain-containing proteins
TCONS_00006670	12886.6	16287.4	9485.91	0.582409	-0.779895	0.0143455	0.597983	Down	1711	gi|524523747|emb|CDC56311.1|acyltransferase [Lactobacillus ruminis CAG:367]	1.69893e-16	sp|Q5HHB1|OTRF1_STAAC	1e-18	Putative O-acetyltransferase SACOL0978 OS=Staphylococcus aureus (strain COL) GN=SACOL0978 PE=3 SV=1
TCONS_00006671	2552.69	3138.57	1966.81	0.626658	-0.674249	0.0328222	0.868198	Down	1835			sp|P87041|GMS1_SCHPO	2e-30	UDP-galactose transporter OS=Schizosaccharomyces pombe (strain 972 / ATCC 24843) GN=gms1 PE=2 SV=3	KOG2234	6e-31	Predicted UDP-galactose transporter
TCONS_00006712	85.7394	20.7529	150.726	7.26289	2.86054	0.00117923	0.118213	Up	2338
TCONS_00006747	5788.7	4482.62	7094.77	1.58273	0.662413	0.035522	0.896799	Up	4624			sp|Q9UUD1|SREBP_SCHPO	7e-14	Sterol regulatory element-binding protein 1 OS=Schizosaccharomyces pombe (strain 972 / ATCC 24843) GN=sre1 PE=1 SV=1	KOG2588	2e-14	Predicted DNA-binding protein
TCONS_00006768	909.783	1220.76	598.808	0.490521	-1.02761	0.00540482	0.340969	Down	3616			sp|O35750|SHOX2_RAT	1e-07	Short stature homeobox protein 2 (Fragment) OS=Rattus norvegicus GN=Shox2 PE=2 SV=2	KOG0490	3e-08	Transcription factor, contains HOX domain
TCONS_00006778	684.054	1110.89	257.217	0.231542	-2.11066	4.81329e-07	0.000167732	Down	2922
TCONS_00006779	3564.63	4370.31	2758.94	0.631291	-0.663622	0.0354032	0.896799	Down	3090			sp|Q5K8R6|CXT1_CRYNJ	3e-16	Beta-1,2-xylosyltransferase 1 OS=Cryptococcus neoformans var. neoformans serotype D (strain JEC21 / ATCC MYA-565) GN=CXT1 PE=1 SV=1	KOG2234	2e-15	Predicted UDP-galactose transporter
TCONS_00006780	3100.94	3757.49	2444.38	0.650535	-0.620301	0.0492078	1	Down	2562			sp|Q5K8R6|CXT1_CRYNJ	2e-23	Beta-1,2-xylosyltransferase 1 OS=Cryptococcus neoformans var. neoformans serotype D (strain JEC21 / ATCC MYA-565) GN=CXT1 PE=1 SV=1	KOG2458	5e-08	Endoplasmic reticulum protein EP58, contains filamin rod domain and KDEL motif
TCONS_00006785	23.1944	46.3888	0	0	#NAME?	0.000102813	0.015536	Down	1468			sp|P36864|YPTV5_VOLCA	6e-17	GTP-binding protein yptV5 OS=Volvox carteri GN=YPTV5 PE=3 SV=1	KOG0394	3e-15	Ras-related GTPase	ko04144;ko04145;ko05132;ko05146;ko05152	Endocytosis|Phagosome|Salmonella infection|Amoebiasis|Tuberculosis	5	K07897	RAB7A	Ras-related protein Rab-7A
TCONS_00006793	37.2639	2.44152	72.0863	29.5252	4.88388	0.000329203	0.0415364	Up	4961
TCONS_00006807	559.053	321.059	797.046	2.48255	1.31182	0.00327299	0.246805	Up	566			sp|Q870G5|GBG_LENED	1e-30	Guanine nucleotide-binding protein subunit gamma OS=Lentinula edodes GN=gg1 PE=3 SV=1				ko04011	MAPK signaling pathway - yeast	1	K07973	GNG	guanine nucleotide-binding protein subunit gamma, other
TCONS_00006873	767.598	550.562	984.634	1.78842	0.838683	0.0314703	0.862853	Up	5023
TCONS_00006885	3232.16	2458.61	4005.71	1.62926	0.704216	0.0257604	0.79879	Up	2526	gi|546150794|ref|WP_021793135.1|hypothetical protein [Thermoplasmatales archaeon E-plasma] >gi|530555445|gb|EQB66832.1| hypothetical protein AMDU2_EPLC00006G0389 [Thermoplasmatales archaeon E-plasma]	3.17762e-09	sp|Q70GH4|SED3_ASPFU	6e-115	Tripeptidyl-peptidase sed3 OS=Neosartorya fumigata (strain ATCC MYA-4609 / Af293 / CBS 101355 / FGSC A1100) GN=sed3 PE=1 SV=1				ko04142	Lysosome	1	K01279	TPP1, CLN2	tripeptidyl-peptidase I
TCONS_00006927	1212.66	659.209	1766.12	2.67914	1.42177	4.08456e-05	0.0076643	Up	3184	gi|374724805|gb|EHR76885.1|putative isopenicillin N synthase [uncultured marine group II euryarchaeote]	2.45222e-11	sp|Q7LL04|YQK1_SCHPO	2e-08	UPF0676 protein C1494.01 OS=Schizosaccharomyces pombe (strain 972 / ATCC 24843) GN=SPCC1494.01 PE=3 SV=2	KOG0143	4e-09	Iron/ascorbate family oxidoreductases
TCONS_00006970	360.418	129.4	591.436	4.57059	2.19238	7.65638e-05	0.012541	Up	3157	gi|406891456|gb|EKD37077.1|hypothetical protein ACD_75C01269G0003 [uncultured bacterium]	0	sp|Q4P257|EFGM_USTMA	0	Elongation factor G, mitochondrial OS=Ustilago maydis (strain 521 / FGSC 9021) GN=MEF1 PE=3 SV=1	KOG0465	0	Mitochondrial elongation factor							GO:0003746;GO:0006414;GO:0006184;GO:0003924;GO:0005737;GO:0005525	translation elongation factor activity|translational elongation|GTP catabolic process|GTPase activity|cytoplasm|GTP binding
TCONS_00006971	3510.48	2265.73	4755.24	2.09877	1.06954	0.000753998	0.0823546	Up	2956	gi|406891456|gb|EKD37077.1|hypothetical protein ACD_75C01269G0003 [uncultured bacterium]	0	sp|Q4P257|EFGM_USTMA	0	Elongation factor G, mitochondrial OS=Ustilago maydis (strain 521 / FGSC 9021) GN=MEF1 PE=3 SV=1	KOG0465	0	Mitochondrial elongation factor							GO:0003746;GO:0006414;GO:0006184;GO:0003924;GO:0005737;GO:0005525	translation elongation factor activity|translational elongation|GTP catabolic process|GTPase activity|cytoplasm|GTP binding
TCONS_00006997	1162.58	882.608	1442.55	1.63441	0.708772	0.0399742	0.938194	Up	5199			sp|Q4P209|EAF11_USTMA	0	Chromatin modification-related protein EAF1 OS=Ustilago maydis (strain 521 / FGSC 9021) GN=EAF1 PE=3 SV=1	KOG0391	2e-10	SNF2 family DNA-dependent ATPase
TCONS_00007057	1834.36	1361.15	2307.58	1.69532	0.761561	0.0177093	0.656168	Up	3787			sp|O94441|YPP1_SCHPO	2e-07	Putative cargo-transport protein ypp1 OS=Schizosaccharomyces pombe (strain 972 / ATCC 24843) GN=ypp1 PE=1 SV=1	KOG4162	5e-08	Predicted calmodulin-binding protein
TCONS_00007063	1733.06	1340.39	2125.73	1.5859	0.665301	0.0391027	0.935142	Up	6003	gi|547862627|ref|WP_022269224.1|non-specific serine/threonine protein kinase [Firmicutes bacterium CAG:424] >gi|524504322|emb|CDC47398.1| non-specific serine/threonine protein kinase [Firmicutes bacterium CAG:424]	6.64957e-26	sp|P22987|KIN1_SCHPO	5e-133	Protein kinase kin1 OS=Schizosaccharomyces pombe (strain 972 / ATCC 24843) GN=kin1 PE=1 SV=3	KOG0583	1e-133	Serine/threonine protein kinase
TCONS_00007110	767.155	498.069	1036.24	2.08052	1.05694	0.00692447	0.384626	Up	6625	gi|546386541|ref|WP_021854089.1|putative serine/threonine-protein kinase pknB [Prevotella sp. CAG:255] >gi|523983361|emb|CCX69520.1| putative serine/threonine-protein kinase pknB [Prevotella sp. CAG:255]	4.26744e-28	sp|Q0CL79|SEPH_ASPTN	1e-87	Cytokinesis protein sepH OS=Aspergillus terreus (strain NIH 2624 / FGSC A1156) GN=sepH PE=3 SV=2	KOG0198	7e-80	MEKK and related serine/threonine protein kinases							GO:0006468;GO:0005524;GO:0004674	protein phosphorylation|ATP binding|protein serine/threonine kinase activity
TCONS_00007118	1103.71	723.91	1483.5	2.04929	1.03513	0.00319515	0.24589	Up	7739			sp|Q12176|MAK21_YEAST	2e-117	Ribosome biogenesis protein MAK21 OS=Saccharomyces cerevisiae (strain ATCC 204508 / S288c) GN=MAK21 PE=1 SV=1	KOG2038	6e-118	CAATT-binding transcription factor/60S ribosomal subunit biogenesis protein
TCONS_00007135	164.616	261.242	67.9905	0.260259	-1.94198	0.00522213	0.339757	Down	1282
TCONS_00007179	254.015	102.544	405.486	3.95427	1.98341	0.00133233	0.131757	Up	5538	gi|406980851|gb|EKE02406.1|beta-galactosidase [uncultured bacterium]	8.90314e-44	sp|Q4PC06|HOG1_USTMA	0	Mitogen-activated protein kinase HOG1 OS=Ustilago maydis (strain 521 / FGSC 9021) GN=HOG1 PE=3 SV=1	KOG0660	0	Mitogen-activated protein kinase	ko04550;ko04010;ko04011;ko04015;ko04068;ko04071;ko04370;ko04668;ko05205;ko05120;ko05131;ko05132;ko05133;ko05140;ko05142;ko05145;ko05152;ko05160;ko05164;ko05169;ko05014;ko04261;ko04380;ko04912;ko04914;ko04917;ko04611;ko04620;ko04621;ko04622;ko04660;ko04664;ko04670;ko04722;ko04723;ko04728;ko04750	Signaling pathways regulating pluripotency of stem cells|MAPK signaling pathway|MAPK signaling pathway - yeast|Rap1 signaling pathway|FoxO signaling pathway|Sphingolipid signaling pathway|VEGF signaling pathway|TNF signaling pathway|Proteoglycans in cancer|Epithelial cell signaling in Helicobacter pylori infection|Shigellosis|Salmonella infection|Pertussis|Leishmaniasis|Chagas disease (American t…	37	K04441	P38	p38 MAP kinase
TCONS_00007193	24030.6	29729.1	18332	0.616636	-0.697509	0.0302737	0.855377	Down	1238			sp|P31302|PRA1_USTMA	8e-160	Pheromone receptor 1 OS=Ustilago maydis (strain 521 / FGSC 9021) GN=PRA1 PE=3 SV=1				ko04011	MAPK signaling pathway - yeast	1	K04627	STE3	pheromone a factor receptor
TCONS_00007194	2236.31	2818.73	1653.89	0.58675	-0.769182	0.0153327	0.619917	Down	1059			sp|P31302|PRA1_USTMA	8e-120	Pheromone receptor 1 OS=Ustilago maydis (strain 521 / FGSC 9021) GN=PRA1 PE=3 SV=1				ko04011	MAPK signaling pathway - yeast	1	K04627	STE3	pheromone a factor receptor
TCONS_00007198	421.456	251.476	591.436	2.35186	1.2338	0.0143648	0.597983	Up	3970			sp|Q7S9L2|STU1_NEUCR	1e-14	Protein stu-1 OS=Neurospora crassa (strain ATCC 24698 / 74-OR23-1A / CBS 708.71 / DSM 1257 / FGSC 987) GN=stu-1 PE=3 SV=1
TCONS_00007199	1677.88	1179.25	2176.52	1.84567	0.884148	0.00644087	0.377075	Up	6685
TCONS_00007223	5733.3	4514.36	6952.24	1.54003	0.622954	0.0479309	1	Up	3386			sp|O43024|YGVA_SCHPO	4e-06	CUE domain-containing protein C354.10 OS=Schizosaccharomyces pombe (strain 972 / ATCC 24843) GN=SPBC354.10 PE=1 SV=1
TCONS_00007237	16.4802	32.9605	0	0	#NAME?	0.00074937	0.0823546	Down	1622			sp|Q9FJ75|WAXS4_ARATH	3e-10	Probable long-chain-alcohol O-fatty-acyltransferase 4 OS=Arabidopsis thaliana GN=AT4 PE=2 SV=1
TCONS_00007241	9.15569	18.3114	0	0	#NAME?	0.00978999	0.468256	Down	1488	gi|291336230|gb|ADD95800.1|hypothetical protein [uncultured organism MedDCM-OCT-S08-C3] >gi|291336876|gb|ADD96406.1| hypothetical protein [uncultured organism MedDCM-OCT-S09-C25]	8.4536e-31	sp|Q00859|MAPK_FUSSO	1e-174	Mitogen-activated protein kinase OS=Fusarium solani subsp. pisi GN=MAPK PE=2 SV=1	KOG0660	6e-155	Mitogen-activated protein kinase	ko04114;ko04810;ko04510;ko04520;ko04540;ko04550;ko04010;ko04012;ko04013;ko04014;ko04015;ko04022;ko04024;ko04066;ko04068;ko04071;ko04150;ko04151;ko04350;ko04370;ko04668;ko05200;ko05203;ko05205;ko05210;ko05211;ko05212;ko05213;ko05214;ko05215;ko05216;ko05218;ko05219;ko05220;ko05221;ko05223;ko05230;ko05231;ko04930;ko05131;ko05132;ko05133;ko05140;ko05142;ko05145;ko05152;ko05160;ko05161;ko05164;ko05010…	Oocyte meiosis|Regulation of actin cytoskeleton|Focal adhesion|Adherens junction|Gap junction|Signaling pathways regulating pluripotency of stem cells|MAPK signaling pathway|ErbB signaling pathway|MAPK signaling pathway - fly|Ras signaling pathway|Rap1 signaling pathway|cGMP - PKG signaling pathway|cAMP signaling pathway|HIF-1 signaling pathway|FoxO signaling pathway|Sphingolipid signaling pathwa…	83	K04371	MAPK1_3	mitogen-activated protein kinase 1/3
TCONS_00007271	6117.44	7534.52	4700.36	0.623843	-0.680745	0.0308047	0.861875	Down	613
TCONS_00007278	2219.09	3513.34	924.835	0.263235	-1.92558	3.5333e-09	2.58567e-06	Down	2482			sp|Q767C8|IH5GT_IRIHO	7e-07	Cyanidin 3-O-rutinoside 5-O-glucosyltransferase OS=Iris hollandica GN=5GT PE=1 SV=1	KOG1192	1e-06	UDP-glucuronosyl and UDP-glucosyl transferase
TCONS_00007279	3509.85	5401.86	1617.85	0.299498	-1.73938	7.05585e-08	3.22717e-05	Down	2099
TCONS_00007280	1830.8	2950.57	711.033	0.240982	-2.05301	5.70653e-10	4.64004e-07	Down	4584	gi|547773198|ref|WP_022184586.1|drug resistance MFS transporter drug:H+ antiporter-2 family [Eggerthella sp. CAG:209] >gi|524382564|emb|CDB33555.1| drug resistance MFS transporter drug:H+ antiporter-2 family [Eggerthella sp. CAG:209]	2.15835e-41	sp|O42922|YBIH_SCHPO	5e-36	Uncharacterized MFS-type transporter C16A3.17c OS=Schizosaccharomyces pombe (strain 972 / ATCC 24843) GN=SPBC16A3.17c PE=3 SV=1	KOG0254	1e-36	Predicted transporter (major facilitator superfamily)							GO:0016021;GO:0005886;GO:0055085;GO:0005215	integral component of membrane|plasma membrane|transmembrane transport|transporter activity
TCONS_00007282	246.984	373.552	120.417	0.322357	-1.63327	0.0076531	0.397201	Down	2143			sp|B9W4V6|APO1_AGRAE	5e-34	Aromatic peroxygenase OS=Agrocybe aegerita GN=APO1 PE=1 SV=1
TCONS_00007297	3039.79	4608.36	1471.22	0.319249	-1.64724	3.11559e-07	0.000113999	Down	2384
TCONS_00007300	700.163	1069.38	330.942	0.30947	-1.69213	3.65204e-05	0.00722314	Down	1904
TCONS_00007338	637.983	419.941	856.025	2.03844	1.02747	0.0142672	0.597983	Up	2872
TCONS_00007340	337.209	588.405	86.0121	0.146178	-2.7742	1.64359e-06	0.000491051	Down	1963
TCONS_00007341	51.8822	103.764	0	0	#NAME?	1.17203e-07	5.04523e-05	Down	318	gi|297182714|gb|ADI18870.1|hypothetical protein [uncultured Pseudomonadales bacterium HF0010_05E14]	9.02976e-06
