# Supplementary material for: Transcriptome analysis of Sporisorium scitamineum reveals critical environmental signals for fungal sexual mating and filamentous growth
Source: BMC Genomics. 2016 May 16;17:354. doi: 10.1186/s12864-016-2691-5 (PMC4867532; doi:10.1186/s12864-016-2691-5)
Supplement: Additional file 3: Table S3. — List of DEGs (p ≤ 0.05) in non-mating mixture of SsΔMAT-1b X MAT-2, compared to the mating mixture of MAT-1 X MAT-2 (XLS 185 kb) [file 12864_2016_2691_MOESM3_ESM.xls]

## Sheet: Sheet1
id	baseMean	baseMean_Sample_WT17_WT18	baseMean_Sample_WT17b_WT18	foldChange	log2FoldChange	pval	padj	up_down	length	NR.id.and.Des	NR.e.value	swiss.id	swiss.e.value	swiss.Des	KOG.id	KOG.e.value	KOG.Des	kegg.id	kegg.term	kegg_hits_numbers	KO_ENTRY	KO_name	KO_Definition	GO.id	GO.term
TCONS_00000010	212.5	425	0	0	#NAME?	1.02278e-10	4.99458e-08	Down	315
TCONS_00000011	861.5	1462	261	0.178523	-2.48582	3.40186e-06	0.000566332	Down	2265			sp|P0CJ65|ATB54_ARATH	6e-07	Homeobox-leucine zipper protein ATHB-54 OS=Arabidopsis thaliana GN=ATHB-54 PE=2 SV=1	KOG0483	7e-07	Transcription factor HEX, contains HOX and HALZ domains
TCONS_00000014	2683.5	2039	3328	1.63217	0.706794	0.038019	0.843905	Up	1435	gi|406968849|gb|EKD93620.1|hypothetical protein ACD_28C00108G0013 [uncultured bacterium]	5.56619e-26	sp|Q4PIN7|FKBP4_USTMA	4e-68	FK506-binding protein 4 OS=Ustilago maydis (strain 521 / FGSC 9021) GN=FPR4 PE=3 SV=1	KOG0552	1e-40	FKBP-type peptidyl-prolyl cis-trans isomerase							GO:0006457;GO:0000413;GO:0003755	protein folding|protein peptidyl-prolyl isomerization|peptidyl-prolyl cis-trans isomerase activity
TCONS_00000022	2488.5	3564	1413	0.396465	-1.33474	0.000139303	0.0151439	Down	1370
TCONS_00000041	3955	4927	2983	0.605439	-0.723945	0.0289431	0.723577	Down	2318	gi|557426030|ref|WP_023428042.1|Arabinose efflux permease [uncultured Acidilobus sp. OSP8] >gi|557078812|gb|ESQ24641.1| Arabinose efflux permease [uncultured Acidilobus sp. OSP8]	3.14964e-52	sp|O42885|YBN1_SCHPO	2e-121	Putative inorganic phosphate transporter C8E4.01c OS=Schizosaccharomyces pombe (strain 972 / ATCC 24843) GN=SPBC8E4.01c PE=1 SV=2	KOG0252	1e-120	Inorganic phosphate transporter
TCONS_00000046	20.5	38	3	0.0789474	-3.66297	0.0374944	0.842474	Down	855
TCONS_00000067	824.5	440	1209	2.74773	1.45824	0.00549529	0.259697	Up	1770
TCONS_00000083	2823.5	3662	1985	0.542054	-0.883493	0.00910023	0.352694	Down	2423	gi|149356308|gb|EDM44864.1|dihydroxyacetone kinase [unidentified eubacterium SCB49]	1.23729e-49	sp|O13902|DAK1_SCHPO	1e-107	Dihydroxyacetone kinase 1 OS=Schizosaccharomyces pombe (strain 972 / ATCC 24843) GN=dak1 PE=3 SV=1	KOG2426	3e-108	Dihydroxyacetone kinase/glycerone kinase	ko00680;ko00561;ko01200;ko04622	Methane metabolism|Glycerolipid metabolism|Carbon metabolism|RIG-I-like receptor signaling pathway	4	K00863	E2.7.1.29, DAK1, DAK2	dihydroxyacetone kinase	GO:0006071;GO:0016310;GO:0004371	glycerol metabolic process|phosphorylation|glycerone kinase activity
TCONS_00000101	1620.5	1156	2085	1.80363	0.850906	0.0325195	0.778356	Up	4365
TCONS_00000102	26	52	0	0	#NAME?	0.00111339	0.0799564	Down	3981
TCONS_00000105	3299.5	2316	4283	1.84931	0.886986	0.00783658	0.324783	Up	2312	gi|557388518|ref|WP_023406101.1|hypothetical protein [uncultured Desulfofustis sp. PB-SRB1] >gi|557035171|gb|ESQ12628.1| hypothetical protein N839_01910 [uncultured Desulfofustis sp. PB-SRB1]	5.25963e-07
TCONS_00000121	2502	1719	3285	1.91099	0.934324	0.0070698	0.304625	Up	2010			sp|Q9P2S5|WRP73_HUMAN	6e-26	WD repeat-containing protein WRAP73 OS=Homo sapiens GN=WRAP73 PE=2 SV=1	KOG4497	8e-27	Uncharacterized conserved protein WDR8, contains WD repeats
TCONS_00000139	12	24	0	0	#NAME?	0.01591	0.509164	Down	3182
TCONS_00000143	7257	9346	5168	0.552964	-0.854743	0.0157795	0.509164	Down	1053			sp|P22943|HSP12_YEAST	1e-08	12 kDa heat shock protein OS=Saccharomyces cerevisiae (strain ATCC 204508 / S288c) GN=HSP12 PE=1 SV=1
TCONS_00000184	741.5	1048	435	0.415076	-1.26855	0.0200945	0.584096	Down	3262
TCONS_00000187	285	52	518	9.96154	3.31637	0.000149253	0.0156183	Up	4112			sp|Q9P775|YBEG_SCHPO	2e-96	Uncharacterized WD repeat-containing protein C17D11.16 OS=Schizosaccharomyces pombe (strain 972 / ATCC 24843) GN=SPBC1711.16 PE=1 SV=1	KOG0270	6e-97	WD40 repeat-containing protein
TCONS_00000191	521	756	286	0.378307	-1.40237	0.026762	0.692692	Down	3016
TCONS_00000194	623.5	250	997	3.988	1.99567	0.000857618	0.0628205	Up	843
TCONS_00000232	1964	2746	1182	0.430444	-1.2161	0.00115049	0.0818189	Down	1584	gi|558583700|ref|WP_023496917.1|bacteriorhodopsin [uncultured archaeon A07HR67] >gi|557611331|gb|ESS04915.1| bacteriorhodopsin [uncultured archaeon A07HR67]	5.01555e-14	sp|Q9UW81|NOP1_NEUCR	4e-28	Opsin-1 OS=Neurospora crassa (strain ATCC 24698 / 74-OR23-1A / CBS 708.71 / DSM 1257 / FGSC 987) GN=nop-1 PE=1 SV=1
TCONS_00000239	1999.5	2856	1143	0.40021	-1.32117	0.000394409	0.0343934	Down	2466			sp|Q12333|FRE7_YEAST	6e-37	Ferric/cupric reductase transmembrane component 7 OS=Saccharomyces cerevisiae (strain ATCC 204508 / S288c) GN=FRE7 PE=1 SV=2	KOG0039	2e-36	Ferric reductase, NADH/NADPH oxidase and related proteins
TCONS_00000278	633	387	879	2.27132	1.18353	0.0415909	0.886923	Up	3586
TCONS_00000280	1867.5	2682	1053	0.392617	-1.3488	0.000412448	0.03513	Down	3598	gi|548250112|ref|WP_022467908.1|thermostable beta-glucosidase [Acidaminococcus sp. CAG:917] >gi|524773702|emb|CDE72979.1| thermostable beta-glucosidase [Acidaminococcus sp. CAG:917]	2.49244e-87	sp|Q4WGT3|BGLL_ASPFU	0	Probable beta-glucosidase L OS=Neosartorya fumigata (strain ATCC MYA-4609 / Af293 / CBS 101355 / FGSC A1100) GN=bglL PE=3 SV=1				ko00940;ko00500;ko00460	Phenylpropanoid biosynthesis|Starch and sucrose metabolism|Cyanoamino acid metabolism	3	K05349	bglX	beta-glucosidase
TCONS_00000291	2322.5	1777	2868	1.61396	0.690601	0.0497746	0.926382	Up	1210			sp|Q4PHE4|H2AZ_USTMA	2e-68	Histone H2A.Z OS=Ustilago maydis (strain 521 / FGSC 9021) GN=HTZ1 PE=3 SV=1	KOG1757	7e-56	Histone 2A	ko05322;ko05034	Systemic lupus erythematosus|Alcoholism	2	K11251	H2A	histone H2A
TCONS_00000307	614.5	351	878	2.50142	1.32275	0.0249163	0.670011	Up	2135			sp|Q10138|YAS2_SCHPO	1e-58	CRAL-TRIO domain-containing protein C3H8.02 OS=Schizosaccharomyces pombe (strain 972 / ATCC 24843) GN=SPAC3H8.02 PE=1 SV=1	KOG1470	3e-59	Phosphatidylinositol transfer protein PDR16 and related proteins
TCONS_00000369	1249	1966	532	0.2706	-1.88577	2.9321e-05	0.00370304	Down	1964
TCONS_00000401	374	709	39	0.0550071	-4.18424	4.09451e-07	7.69033e-05	Down	1546
TCONS_00000404	27	49	5	0.102041	-3.29278	0.0373886	0.842474	Down	465
TCONS_00000423	188	82	294	3.58537	1.84212	0.0469392	0.918596	Up	1229			sp|Q9QXN4|MIOX_RAT	3e-76	Inositol oxygenase OS=Rattus norvegicus GN=Miox PE=2 SV=2	KOG1573	4e-74	Aldehyde reductase	ko00053;ko00562	Ascorbate and aldarate metabolism|Inositol phosphate metabolism	2	K00469	MIOX	inositol oxygenase
TCONS_00000425	6301.5	8383	4220	0.5034	-0.990224	0.00432439	0.224653	Down	1542
TCONS_00000426	4322.5	5358	3287	0.613475	-0.704923	0.0338746	0.795294	Down	1973	gi|547944142|ref|WP_022345293.1|rubredoxin [Clostridium sp. CAG:299] >gi|524621424|emb|CDD45695.1| rubredoxin [Clostridium sp. CAG:299]	1.97506e-30	sp|Q10499|AIF1_SCHPO	4e-105	Apoptosis-inducing factor 1 OS=Schizosaccharomyces pombe (strain 972 / ATCC 24843) GN=aif1 PE=3 SV=3	KOG1336	1e-87	Monodehydroascorbate/ferredoxin reductase							GO:0045454;GO:0050660;GO:0016491;GO:0055114	cell redox homeostasis|flavin adenine dinucleotide binding|oxidoreductase activity|oxidation-reduction process
TCONS_00000435	423.5	707	140	0.19802	-2.33628	0.00107641	0.078066	Down	1891	gi|568605198|gb|AHE14572.1|N-methyltransferase MarM [uncultured bacterium]	3.64113e-14	sp|Q12120|OMTA_ASPPA	7e-17	Sterigmatocystin 8-O-methyltransferase OS=Aspergillus parasiticus GN=omtA PE=1 SV=1	KOG3178	7e-08	Hydroxyindole-O-methyltransferase and related SAM-dependent methyltransferases
TCONS_00000444	1820	2367	1273	0.537812	-0.894827	0.0190322	0.566365	Down	580	gi|524245624|emb|CDA10945.1|putative endoribonuclease L-PSP [Clostridium bartlettii CAG:1329]	6.41157e-39	sp|P37552|RIDA_BACSU	6e-36	Enamine/imine deaminase OS=Bacillus subtilis (strain 168) GN=yabJ PE=1 SV=3	KOG2317	9e-32	Putative translation initiation inhibitor UK114/IBM1							GO:0019239	deaminase activity
TCONS_00000519	16	32	0	0	#NAME?	0.00668149	0.296618	Down	498
TCONS_00000580	1896	1336	2456	1.83832	0.878391	0.0194945	0.573484	Up	3004
TCONS_00000582	1728	1217	2239	1.83977	0.879525	0.0236743	0.649491	Up	3997	gi|524398423|emb|CDB49681.1|probable endonuclease 4 [Parabacteroides sp. CAG:2]	4.42698e-68	sp|A0L901|END4_MAGSM	2e-76	Probable endonuclease 4 OS=Magnetococcus sp. (strain MC-1) GN=nfo PE=3 SV=1	KOG3997	5e-69	Major apurinic/apyrimidinic endonuclease/3'-repair diesterase APN1	ko03410	Base excision repair	1	K10771	APEX1	AP endonuclease 1
TCONS_00000586	1687	1145	2229	1.94672	0.961049	0.0144183	0.484468	Up	2099	gi|524142668|emb|CCZ19015.1|aTP-dependent helicase superfamily II DNA and RNA helicase [Sutterella wadsworthensis CAG:135]	2.82816e-78	sp|Q4PHU9|DBP2_USTMA	0	ATP-dependent RNA helicase DBP2 OS=Ustilago maydis (strain 521 / FGSC 9021) GN=DBP2 PE=3 SV=2	KOG0331	0	ATP-dependent RNA helicase	ko03040;ko05202;ko05205	Spliceosome|Transcriptional misregulation in cancers|Proteoglycans in cancer	3	K12823	DDX5, DBP2	ATP-dependent RNA helicase DDX5/DBP2	GO:0003676;GO:0005524;GO:0008026	nucleic acid binding|ATP binding|ATP-dependent helicase activity
TCONS_00000621	27.5	52	3	0.0576923	-4.11548	0.0140714	0.483007	Down	1572	gi|547382885|ref|WP_022064584.1|major facilitator superfamily MFS_1 [Klebsiella variicola CAG:634] >gi|524237999|emb|CDA01099.1| major facilitator superfamily MFS_1 [Klebsiella variicola CAG:634]	4.53384e-12	sp|O94491|YC7A_SCHPO	5e-87	Uncharacterized transporter C417.10 OS=Schizosaccharomyces pombe (strain 972 / ATCC 24843) GN=SPCC417.10 PE=3 SV=1	KOG2533	1e-87	Permease of the major facilitator superfamily
TCONS_00000648	80.5	141	20	0.141844	-2.81762	0.0159179	0.509164	Down	3004
TCONS_00000650	4581.5	5612	3551	0.632751	-0.66029	0.0474965	0.918596	Down	1022	gi|149354538|gb|EDM43103.1|hypothetical protein SCB49_12799 [unidentified eubacterium SCB49]	7.09444e-29
TCONS_00000672	1977.5	1482	2473	1.66869	0.738717	0.0458032	0.914066	Up	4137	gi|547298268|ref|WP_022030717.1|siroheme synthase/uroporphyrinogen-III C-methyltransferase [Clostridium hathewayi CAG:224] >gi|524189493|emb|CCZ62985.1| siroheme synthase/uroporphyrinogen-III C-methyltransferase [Clostridium hathewayi CAG:224]	1.27457e-13	sp|Q10429|CND3_SCHPO	1e-93	Condensin complex subunit 3 OS=Schizosaccharomyces pombe (strain 972 / ATCC 24843) GN=cnd3 PE=1 SV=1	KOG2025	3e-94	Chromosome condensation complex Condensin, subunit G	ko04111	Cell cycle - yeast	1	K06678	YCG1, CAPG	condensin complex subunit 3	GO:0051266;GO:0019354;GO:0051287;GO:0043115;GO:0009236;GO:0004851;GO:0032259;GO:0055114	sirohydrochlorin ferrochelatase activity|siroheme biosynthetic process|NAD binding|precorrin-2 dehydrogenase activity|cobalamin biosynthetic process|uroporphyrin-III C-methyltransferase activity|methylation|oxidation-reduction process
TCONS_00000691	7679	4652	10706	2.30138	1.2025	0.000834408	0.0628205	Up	2825	gi|149355937|gb|EDM44494.1|putative regulatory protein (nitrile hydratase activator like) [unidentified eubacterium SCB49]	3.08072e-85	sp|Q869Q0|Y4527_DICDI	3e-77	COBW domain-containing protein DDB_G0274527 OS=Dictyostelium discoideum GN=DDB_G0274527 PE=3 SV=1	KOG3379	2e-37	Diadenosine polyphosphate hydrolase and related proteins of the histidine triad (HIT) family
TCONS_00000693	4210.5	5761	2660	0.461725	-1.11489	0.000853027	0.0628205	Down	1892
TCONS_00000694	257.5	391	124	0.317136	-1.65683	0.0492682	0.926382	Down	1220
TCONS_00000695	2683	4054	1312	0.323631	-1.62758	2.87212e-06	0.000489263	Down	2163
TCONS_00000738	990.5	457	1524	3.33479	1.7376	0.000411081	0.03513	Up	1599
TCONS_00000747	12.5	25	0	0	#NAME?	0.014177	0.483007	Down	1253
TCONS_00000751	3972.5	5017	2928	0.583616	-0.776909	0.0191752	0.566365	Down	3401
TCONS_00000797	936.5	1357	516	0.380251	-1.39498	0.00508827	0.243605	Down	1135
TCONS_00000821	4649.5	2844	6455	2.26969	1.1825	0.000443265	0.0373208	Up	1460			sp|P49354|FNTA_HUMAN	4e-40	Protein farnesyltransferase/geranylgeranyltransferase type-1 subunit alpha OS=Homo sapiens GN=FNTA PE=1 SV=1	KOG0530	9e-41	Protein farnesyltransferase, alpha subunit/protein geranylgeranyltransferase type I, alpha subunit	ko00900	Terpenoid backbone biosynthesis	1	K05955	FNTA	protein farnesyltransferase/geranylgeranyltransferase type-1 subunit alpha
TCONS_00000823	349	157	541	3.44586	1.78486	0.01867	0.560898	Up	13208	gi|547469004|ref|WP_022087847.1|kinase domain protein [Eubacterium sp. CAG:156] >gi|524266579|emb|CDA28652.1| kinase domain protein [Eubacterium sp. CAG:156]	1.8801e-16	sp|P38938|CEK1_SCHPO	9e-63	Serine/threonine-protein kinase cek1 OS=Schizosaccharomyces pombe (strain 972 / ATCC 24843) GN=cek1 PE=1 SV=3	KOG0605	2e-63	NDR and related serine/threonine kinases
TCONS_00000853	3810.5	4687	2934	0.625987	-0.675796	0.0412626	0.885664	Down	803	gi|406939017|gb|EKD72121.1|hypothetical protein ACD_46C00001G0001 [uncultured bacterium]	1.36049e-35	sp|P79081|ATS1_SCHPO	2e-23	N-acetyltransferase ats1 OS=Schizosaccharomyces pombe (strain 972 / ATCC 24843) GN=ats1 PE=2 SV=1	KOG3216	6e-24	Diamine acetyltransferase
TCONS_00000862	2506.5	3151	1862	0.590924	-0.758957	0.0281524	0.718431	Down	4338	gi|374851776|dbj|BAL54726.1|formyl transferase [uncultured beta proteobacterium]	7.76477e-73	sp|P31907|HOXX_BRADU	1e-62	Hydrogenase maturation factor HoxX OS=Bradyrhizobium diazoefficiens (strain JCM 10833 / IAM 13628 / NBRC 14792 / USDA 110) GN=hoxX PE=4 SV=2										GO:0006412;GO:0016742	translation|hydroxymethyl-, formyl- and related transferase activity
TCONS_00000864	2012	2594	1430	0.551272	-0.859163	0.0197036	0.577316	Down	2163	gi|524236711|emb|CDA02267.1|tartrate transporter [Klebsiella variicola CAG:634]	1.98691e-37	sp|Q9P6J0|YHDC_SCHPO	9e-57	Uncharacterized transporter C1683.12 OS=Schizosaccharomyces pombe (strain 972 / ATCC 24843) GN=SPBC1683.12 PE=3 SV=1	KOG2533	2e-57	Permease of the major facilitator superfamily
TCONS_00000876	3166	2293	4039	1.76145	0.816762	0.0145107	0.485348	Up	1515	gi|547957749|ref|WP_022358193.1|hypothetical protein [Ruminococcus sp. CAG:379] >gi|524639688|emb|CDD53728.1| putative uncharacterized protein [Ruminococcus sp. CAG:379]	3.40905e-10	sp|P32584|STE14_YEAST	2e-52	Protein-S-isoprenylcysteine O-methyltransferase OS=Saccharomyces cerevisiae (strain ATCC 204508 / S288c) GN=STE14 PE=1 SV=1	KOG2628	6e-53	Farnesyl cysteine-carboxyl methyltransferase	ko00900	Terpenoid backbone biosynthesis	1	K00587	ICMT, STE14	protein-S-isoprenylcysteine O-methyltransferase
TCONS_00000890	401.5	634	169	0.266562	-1.90746	0.00799062	0.324783	Down	2273
TCONS_00000893	1964	3488	440	0.126147	-2.98682	7.26763e-14	5.32354e-11	Down	831
TCONS_00000898	12236.5	20062	4411	0.219868	-2.18529	6.93876e-08	1.58833e-05	Down	2813
TCONS_00000931	1293.5	797	1790	2.24592	1.16731	0.00744341	0.313351	Up	3262	gi|557427195|ref|WP_023429171.1|putative ATPase involved in replication control, Cdc46/Mcm family [uncultured Acidilobus sp. JCHS] >gi|557079939|gb|ESQ25748.1| putative ATPase involved in replication control, Cdc46/Mcm family [uncultured Acidilobus sp. JCHS]	1.90648e-89	sp|P30666|MCM3_SCHPO	0	DNA replication licensing factor mcm3 OS=Schizosaccharomyces pombe (strain 972 / ATCC 24843) GN=mcm3 PE=1 SV=2	KOG0479	0	DNA replication licensing factor, MCM3 component	ko04110;ko04111;ko04113;ko03030	Cell cycle|Cell cycle - yeast|Meiosis - yeast|DNA replication	4	K02541	MCM3	DNA replication licensing factor MCM3	GO:0006260;GO:0003677;GO:0005524;GO:0017111	DNA replication|DNA binding|ATP binding|nucleoside-triphosphatase activity
TCONS_00000979	126.5	203	50	0.246305	-2.02148	0.0484287	0.923803	Down	470
TCONS_00000993	1561	1078	2044	1.8961	0.923038	0.0223824	0.630584	Up	2321	gi|547755959|ref|WP_022168581.1|glutathione peroxidase [Clostridium sp. CAG:221] >gi|524360709|emb|CDB17081.1| glutathione peroxidase [Clostridium sp. CAG:221]	8.35464e-54	sp|P38143|GPX2_YEAST	6e-59	Glutathione peroxidase 2 OS=Saccharomyces cerevisiae (strain ATCC 204508 / S288c) GN=GPX2 PE=1 SV=1	KOG1651	1e-59	Glutathione peroxidase	ko00590;ko00480;ko04918	Arachidonic acid metabolism|Glutathione metabolism|Thyroid hormone synthesis	3	K00432	E1.11.1.9	glutathione peroxidase
TCONS_00001010	2032.5	2737	1328	0.485203	-1.04334	0.00463136	0.232361	Down	1329	gi|547611990|ref|WP_022117349.1|3-oxoacyl-[acyl-carrier-protein] reductase [Clostridium sp. CAG:169] >gi|524302885|emb|CDA61661.1| 3-oxoacyl-[acyl-carrier-protein] reductase [Clostridium sp. CAG:169]	6.37576e-10	sp|Q5RCU5|CBR1_PONAB	8e-23	Carbonyl reductase [NADPH] 1 OS=Pongo abelii GN=CBR1 PE=2 SV=3	KOG1208	3e-23	Dehydrogenases with different specificities (related to short-chain alcohol dehydrogenases)
TCONS_00001046	97.5	164	31	0.189024	-2.40336	0.0288586	0.723577	Down	1857	gi|558591202|ref|WP_023503928.1|Choline dehydrogenase related flavoprotein [uncultured archaeon A07HN63] >gi|557614568|gb|ESS08133.1| Choline dehydrogenase related flavoprotein [uncultured archaeon A07HN63]	8.68188e-96	sp|P64264|Y1310_MYCBO	5e-89	Uncharacterized GMC-type oxidoreductase Mb1310 OS=Mycobacterium bovis (strain ATCC BAA-935 / AF2122/97) GN=Mb1310 PE=3 SV=1	KOG1238	8e-72	Glucose dehydrogenase/choline dehydrogenase/mandelonitrile lyase (GMC oxidoreductase family)	ko00260	Glycine, serine and threonine metabolism	1	K00108	betA, CHDH	choline dehydrogenase	GO:0050660;GO:0019285;GO:0008812;GO:0055114	flavin adenine dinucleotide binding|glycine betaine biosynthetic process from choline|choline dehydrogenase activity|oxidation-reduction process
TCONS_00001084	476	681	271	0.397944	-1.32936	0.0430206	0.900359	Down	1430	gi|698628275|gb|AIT98391.1|epoxide hydrolase [uncultured bacterium]	3.23782e-44	sp|Q06816|HYEP_STIAD	2e-44	Putative epoxide hydrolase OS=Stigmatella aurantiaca (strain DW4/3-1) GN=STAUR_4299 PE=3 SV=2	KOG2565	8e-40	Predicted hydrolases or acyltransferases (alpha/beta hydrolase superfamily)
TCONS_00001089	1362.5	2557	168	0.065702	-3.92792	2.51283e-16	3.06775e-13	Down	1277
TCONS_00001094	1792	2820	764	0.270922	-1.88405	1.72488e-06	0.000308164	Down	3434	gi|558593599|ref|WP_023506309.1|Zn-dependent alcohol dehydrogenase [uncultured archaeon A07HR60] >gi|557616754|gb|ESS10283.1| Zn-dependent alcohol dehydrogenase [uncultured archaeon A07HR60]	3.72301e-38	sp|Q9P6C8|ADH1_NEUCR	5e-106	Alcohol dehydrogenase 1 OS=Neurospora crassa (strain ATCC 24698 / 74-OR23-1A / CBS 708.71 / DSM 1257 / FGSC 987) GN=adh-1 PE=3 SV=1	KOG0023	4e-92	Alcohol dehydrogenase, class V	ko00350;ko00010;ko00071;ko00830;ko01220;ko00625;ko00626;ko00980;ko00982	Tyrosine metabolism|Glycolysis / Gluconeogenesis|Fatty acid degradation|Retinol metabolism|Degradation of aromatic compounds|Chloroalkane and chloroalkene degradation|Naphthalene degradation|Metabolism of xenobiotics by cytochrome P450|Drug metabolism - cytochrome P450	9	K13953	adhP	alcohol dehydrogenase, propanol-preferring	GO:0008270;GO:0016491;GO:0055114	zinc ion binding|oxidoreductase activity|oxidation-reduction process
TCONS_00001128	102.5	188	17	0.0904255	-3.46713	0.00256226	0.150291	Down	2037	gi|547247836|ref|WP_021983526.1|hypothetical protein [Eubacterium sp. CAG:603] >gi|524128172|emb|CCZ05186.1| putative uncharacterized protein [Eubacterium sp. CAG:603]	1.12227e-28	sp|P50325|CDA_AMYRO	2e-46	Chitin deacetylase OS=Amylomyces rouxii PE=1 SV=1										GO:0016810;GO:0005975;GO:0004553;GO:0030247	hydrolase activity, acting on carbon-nitrogen (but not peptide) bonds|carbohydrate metabolic process|hydrolase activity, hydrolyzing O-glycosyl compounds|polysaccharide binding
TCONS_00001174	67	129	5	0.0387597	-4.6893	0.000658237	0.051845	Down	5003	gi|524040082|emb|CCY18302.1|probable serine-threonine protein kinase [Bifidobacterium adolescentis CAG:119]	3.73533e-08	sp|Q6P3W7|SCYL2_HUMAN	2e-65	SCY1-like protein 2 OS=Homo sapiens GN=SCYL2 PE=1 SV=1	KOG2137	5e-63	Protein kinase
TCONS_00001226	1371.5	1840	903	0.490761	-1.02691	0.0157694	0.509164	Down	3579			sp|Q10327|YD72_SCHPO	2e-25	Uncharacterized protein C32A11.02c OS=Schizosaccharomyces pombe (strain 972 / ATCC 24843) GN=SPAC32A11.02c PE=4 SV=1
TCONS_00001263	1485.5	2127	844	0.396803	-1.33351	0.00133224	0.0912026	Down	503
TCONS_00001272	1733	1139	2327	2.04302	1.0307	0.00812867	0.326378	Up	3153			sp|Q04383|PLM2_YEAST	2e-06	Protein PLM2 OS=Saccharomyces cerevisiae (strain ATCC 204508 / S288c) GN=PLM2 PE=1 SV=1
TCONS_00001286	841.5	1149	534	0.464752	-1.10547	0.0322986	0.775696	Down	3515	gi|524238420|emb|CDA00699.1|putative uncharacterized protein [Klebsiella variicola CAG:634]	1.15742e-41	sp|P75791|YBIU_ECOLI	3e-40	Uncharacterized protein YbiU OS=Escherichia coli (strain K12) GN=ybiU PE=1 SV=1	KOG2088	6e-11	Predicted lipase/calmodulin-binding heat-shock protein
TCONS_00001312	55	102	8	0.0784314	-3.67243	0.0063447	0.288664	Down	1284
TCONS_00001332	525	828	222	0.268116	-1.89907	0.00304005	0.168224	Down	1294
TCONS_00001337	18797.5	27673	9922	0.358544	-1.47978	0.000773659	0.0596532	Down	3720	gi|406938135|gb|EKD71422.1|hypothetical protein ACD_46C00184G0002 [uncultured bacterium]	1.79759e-23	sp|Q70LM4|LGRD_BREPA	2e-23	Linear gramicidin synthase subunit D OS=Brevibacillus parabrevis GN=lgrD PE=1 SV=1	KOG1178	1e-22	Non-ribosomal peptide synthetase/alpha-aminoadipate reductase and related enzymes
TCONS_00001369	147.5	289	6	0.0207612	-5.58996	4.39259e-06	0.000678514	Down	1179
TCONS_00001374	94.5	176	13	0.0738636	-3.75899	0.00159927	0.107276	Down	1743	gi|406910095|gb|EKD50196.1|hypothetical protein ACD_62C00615G0002 [uncultured bacterium]	3.933e-15
TCONS_00001392	496.5	725	268	0.369655	-1.43575	0.0264609	0.689773	Down	1623
TCONS_00001406	6544.5	8575	4514	0.526414	-0.92573	0.00792388	0.324783	Down	1734	gi|524235560|emb|CDA03367.1|glycosyl hydrolase family 88 [Klebsiella variicola CAG:634]	9.76411e-62	sp|P40586|YIW2_YEAST	3e-39	Uncharacterized protein YIR042C OS=Saccharomyces cerevisiae (strain ATCC 204508 / S288c) GN=YIR042C PE=4 SV=1										GO:0008080	N-acetyltransferase activity
TCONS_00001414	295	490	100	0.204082	-2.29278	0.00539391	0.256561	Down	760	gi|291334296|gb|ADD93958.1|glutathione dependent formaldehyde activating GFA [uncultured marine bacterium MedDCM-OCT-S09-C199]	3.34764e-07
TCONS_00001450	16940.5	24118	9763	0.404801	-1.30471	0.00219844	0.136471	Down	2027	gi|547773198|ref|WP_022184586.1|drug resistance MFS transporter drug:H+ antiporter-2 family [Eggerthella sp. CAG:209] >gi|524382564|emb|CDB33555.1| drug resistance MFS transporter drug:H+ antiporter-2 family [Eggerthella sp. CAG:209]	2.20168e-33	sp|Q00357|TOXA_COCCA	6e-63	Putative HC-toxin efflux carrier TOXA OS=Cochliobolus carbonum GN=TOXA PE=3 SV=1	KOG0254	3e-39	Predicted transporter (major facilitator superfamily)							GO:0016021;GO:0005886;GO:0055085;GO:0005215	integral component of membrane|plasma membrane|transmembrane transport|transporter activity
TCONS_00001460	1233.5	1678	789	0.470203	-1.08865	0.014079	0.483007	Down	1709	gi|547829168|ref|WP_022237294.1|oxidoreductase short chain dehydrogenase/reductase family protein [Clostridium leptum CAG:27] >gi|524461887|emb|CDC04301.1| oxidoreductase short chain dehydrogenase/reductase family protein [Clostridium leptum CAG:27]	8.50701e-56	sp|P87219|SOU1_CANAL	1e-38	Sorbose reductase SOU1 OS=Candida albicans (strain SC5314 / ATCC MYA-2876) GN=SOU1 PE=1 SV=1	KOG0725	1e-37	Reductases with broad range of substrate specificities
TCONS_00001463	107	0	214	Inf	Inf	1.93618e-07	4.17134e-05	Up	330	gi|663514428|gb|AIF04939.1|nucleic acid binding OB-fold tRNA/helicase-type protein [uncultured marine group II/III euryarchaeote KM3_177_C07] >gi|663515921|gb|AIF06387.1| nucleic acid binding OB-fold tRNA/helicase-type protein [uncultured marine group II/III euryarchaeote KM3_191_F05]	1.90711e-08	sp|Q04832|HEXP_LEIMA	1e-11	DNA-binding protein HEXBP OS=Leishmania major GN=HEXBP PE=4 SV=1	KOG4400	3e-12	E3 ubiquitin ligase interacting with arginine methyltransferase
TCONS_00001467	558	264	852	3.22727	1.69032	0.00641848	0.290218	Up	1817
TCONS_00001510	1778	1276	2280	1.78683	0.837405	0.0293974	0.729866	Up	7000	gi|547301248|ref|WP_022033603.1|putative acetyl-hydrolase [Clostridium hathewayi CAG:224] >gi|524190245|emb|CCZ62296.1| putative acetyl-hydrolase [Clostridium hathewayi CAG:224]	1.4462e-17	sp|A6H8I0|UBP22_DANRE	5e-56	Ubiquitin carboxyl-terminal hydrolase 22 OS=Danio rerio GN=usp22 PE=2 SV=1	KOG1867	2e-54	Ubiquitin-specific protease
TCONS_00001539	3352	4099	2605	0.635521	-0.653989	0.0489447	0.926382	Down	688			sp|Q09196|MLR4_SCHPO	5e-56	Myosin regulatory light chain cdc4 OS=Schizosaccharomyces pombe (strain 972 / ATCC 24843) GN=cdc4 PE=1 SV=1	KOG0027	1e-56	Calmodulin and related proteins (EF-Hand superfamily)
TCONS_00001570	769	1056	482	0.456439	-1.1315	0.0347692	0.805146	Down	565
TCONS_00001585	6754.5	8851	4658	0.526268	-0.92613	0.00821524	0.326378	Down	630
TCONS_00001604	28.5	57	0	0	#NAME?	0.000752145	0.0586113	Down	1110			sp|Q66KC4|HSDL2_XENTR	4e-08	Hydroxysteroid dehydrogenase-like protein 2 OS=Xenopus tropicalis GN=hsdl2 PE=2 SV=1	KOG4170	1e-07	2-enoyl-CoA hydratase/3-hydroxyacyl-CoA dehydrogenase/Peroxisomal 3-ketoacyl-CoA-thiolase, sterol-binding domain and related enzymes
TCONS_00001624	1921	2417	1425	0.589574	-0.762256	0.0413511	0.885664	Down	2801
TCONS_00001756	8628	10730	6526	0.608201	-0.717379	0.0487674	0.926382	Down	3290			sp|Q10076|HSR1_SCHPO	1e-15	Hydrogen peroxide stress regulator 1 OS=Schizosaccharomyces pombe (strain 972 / ATCC 24843) GN=hsr1 PE=2 SV=1	KOG1721	3e-16	FOG: Zn-finger
TCONS_00001757	27	51	3	0.0588235	-4.08746	0.0150357	0.498355	Down	428
TCONS_00001765	395.5	691	100	0.144718	-2.78869	0.000201568	0.0202258	Down	2702	gi|18645093|gb|AAL76394.1|conserved hypothetical protein [uncultured marine proteobacterium] >gi|40063493|gb|AAR38293.1| conserved hypothetical protein [uncultured marine bacterium 581]	8.73055e-25	sp|O14094|PPX1_SCHPO	2e-24	Putative exopolyphosphatase OS=Schizosaccharomyces pombe (strain 972 / ATCC 24843) GN=SPAC2F3.11 PE=3 SV=1	KOG4129	4e-25	Exopolyphosphatases and related proteins
TCONS_00001779	79	154	4	0.025974	-5.26679	0.000139279	0.0151439	Down	2785
TCONS_00001780	14	28	0	0	#NAME?	0.010158	0.385529	Down	2167
TCONS_00001781	3552	2213	4891	2.21012	1.14413	0.000618044	0.0492084	Up	2378	gi|409712730|gb|AFV39915.1|HSP70, partial [Cryptosporidium environmental sequence]	0	sp|P83616|GRP78_ASPNG	0	78 kDa glucose-regulated protein homolog OS=Aspergillus niger GN=bipA PE=2 SV=1	KOG0100	0	Molecular chaperones GRP78/BiP/KAR2, HSP70 superfamily	ko03060;ko04141;ko05020;ko04918	Protein export|Protein processing in endoplasmic reticulum|Prion diseases|Thyroid hormone synthesis	4	K09490	HSPA5, BIP	heat shock 70kDa protein 5	GO:0006457;GO:0006950;GO:0005524;GO:0051082	protein folding|response to stress|ATP binding|unfolded protein binding
TCONS_00001796	1425.5	929	1922	2.06889	1.04886	0.0123837	0.444662	Up	4950
TCONS_00001844	2971	2279	3663	1.60728	0.684625	0.0412869	0.885664	Up	2135	gi|406906117|gb|EKD47374.1|hypothetical protein ACD_66C00093G0002 [uncultured bacterium]	4.62409e-41	sp|P31049|FAMT_PSEPU	2e-36	Probable fatty acid methyltransferase OS=Pseudomonas putida PE=3 SV=1										GO:0008610;GO:0008168;GO:0032259	lipid biosynthetic process|methyltransferase activity|methylation
TCONS_00001847	2344	3350	1338	0.399403	-1.32408	0.000195691	0.0199088	Down	3093
TCONS_00001860	380	724	36	0.0497238	-4.32992	1.68336e-07	3.73655e-05	Down	2835			sp|Q6CHP9|CCM1_YARLI	2e-08	Mitochondrial group I intron splicing factor CCM1 OS=Yarrowia lipolytica (strain CLIB 122 / E 150) GN=CCM1 PE=3 SV=1	KOG4197	4e-08	FOG: PPR repeat
TCONS_00001895	1231.5	831	1632	1.9639	0.973721	0.0278302	0.717803	Up	1121			sp|Q8GW19|FACE2_ARATH	2e-16	CAAX prenyl protease 2 OS=Arabidopsis thaliana GN=FACE2 PE=2 SV=2	KOG4130	7e-15	Prenyl protein protease	ko00900	Terpenoid backbone biosynthesis	1	K08658	RCE1, FACE2	prenyl protein peptidase
TCONS_00001938	1319	515	2123	4.12233	2.04346	4.28221e-06	0.000678514	Up	3150
TCONS_00001940	46.5	13	80	6.15385	2.62149	0.0467624	0.918596	Up	1659	gi|149355711|gb|EDM44269.1|cytochrome P450 family protein [unidentified eubacterium SCB49]	6.93979e-17	sp|Q9Y7G5|PHACA_EMEND	8e-150	Phenylacetate 2-hydroxylase OS=Emericella nidulans GN=phacA PE=1 SV=1	KOG0156	6e-43	Cytochrome P450 CYP2 subfamily	ko00360;ko00643	Phenylalanine metabolism|Styrene degradation	2	K10437	PHACA	phenylacetate 2-hydroxylase	GO:0020037;GO:0016705;GO:0004497;GO:0005506;GO:0009055;GO:0055114	heme binding|oxidoreductase activity, acting on paired donors, with incorporation or reduction of molecular oxygen|monooxygenase activity|iron ion binding|electron carrier activity|oxidation-reduction process
TCONS_00001962	1788.5	1307	2270	1.7368	0.796433	0.037775	0.843297	Up	2218
TCONS_00002020	1868.5	2853	884	0.309849	-1.69036	1.16592e-05	0.00158155	Down	2571			sp|O57383|DPOLB_XENLA	9e-27	DNA polymerase beta OS=Xenopus laevis GN=polb PE=1 SV=3	KOG2534	2e-26	DNA polymerase IV (family X)	ko03410;ko05203;ko05166	Base excision repair|Viral carcinogenesis|HTLV-I infection	3	K02330	POLB	DNA polymerase beta
TCONS_00002051	1026	687	1365	1.9869	0.990519	0.0373089	0.842474	Up	1928	gi|285808578|gb|ADC36099.1|beta-lactamase domain protein [uncultured bacterium 164]	2.88105e-13	sp|P36110|PRY2_YEAST	2e-24	Protein PRY2 OS=Saccharomyces cerevisiae (strain ATCC 204508 / S288c) GN=PRY2 PE=3 SV=1	KOG3017	5e-25	Defense-related protein containing SCP domain
TCONS_00002057	796.5	1457	136	0.0933425	-3.42132	3.1191e-09	1.08797e-06	Down	3352
TCONS_00002073	2505.5	1843	3168	1.71894	0.781516	0.0238554	0.652017	Up	8330			sp|P39960|BEM2_YEAST	3e-30	GTPase-activating protein BEM2/IPL2 OS=Saccharomyces cerevisiae (strain ATCC 204508 / S288c) GN=BEM2 PE=1 SV=1	KOG1450	8e-31	Predicted Rho GTPase-activating protein
TCONS_00002075	184.5	346	23	0.066474	-3.91107	0.000142652	0.0151439	Down	2896	gi|336288443|gb|AEI30553.1|S-adenosylmethionine:diacylglycerol 3-amino-3-carboxypropyl transferase [uncultured microorganism]	5.46774e-38							ko00564	Glycerophospholipid metabolism	1	K13621	BTA1	betaine lipid synthase
TCONS_00002112	2252	3708	796	0.214671	-2.2198	1.98766e-09	8.08867e-07	Down	3185
TCONS_00002113	1086.5	1787	386	0.216004	-2.21087	4.53886e-06	0.000678514	Down	3009
TCONS_00002119	638.5	218	1059	4.8578	2.2803	0.000142274	0.0151439	Up	2194	gi|546701482|ref|WP_021886479.1|carbohydrate binding domain protein [Clostridium sp. CAG:590] >gi|524004207|emb|CCX88992.1| carbohydrate binding domain protein [Clostridium sp. CAG:590]	1.38535e-25	sp|Q8N0N3|BGBP_PENMO	5e-57	Beta-1,3-glucan-binding protein OS=Penaeus monodon PE=2 SV=1										GO:0005975;GO:0004553	carbohydrate metabolic process|hydrolase activity, hydrolyzing O-glycosyl compounds
TCONS_00002122	170	287	53	0.184669	-2.43699	0.0122643	0.442971	Down	1370			sp|P41365|LIPB_CANAR	4e-148	Lipase B OS=Candida antarctica PE=1 SV=1
TCONS_00002130	5616.5	7486	3747	0.500534	-0.998459	0.00347053	0.185559	Down	4591			sp|O74771|DIP1_SCHPO	4e-22	Protein dip1 OS=Schizosaccharomyces pombe (strain 972 / ATCC 24843) GN=dip1 PE=3 SV=2	KOG4035	1e-22	Coeffector of mDia Rho GTPase, regulates actin polymerization and cell adhesion turnover
TCONS_00002175	16400.5	23362	9439	0.404032	-1.30746	0.00197457	0.125772	Down	2121
TCONS_00002176	29324.5	40598	18051	0.444628	-1.16933	0.0200516	0.584096	Down	1482
TCONS_00002231	339.5	668	11	0.0164671	-5.92427	6.73763e-10	2.90313e-07	Down	1724
TCONS_00002240	1972.5	1482	2463	1.66194	0.732871	0.0477174	0.918596	Up	2009			sp|Q9Y7K9|YGI7_SCHPO	7e-21	PARP-type zinc finger-containing protein C2A9.07c OS=Schizosaccharomyces pombe (strain 972 / ATCC 24843) GN=SPBC2A9.07c PE=1 SV=3
TCONS_00002247	162.5	280	45	0.160714	-2.63743	0.00788411	0.324783	Down	2092			sp|Q4PFA7|MDM34_USTMA	3e-177	Mitochondrial distribution and morphology protein 34 OS=Ustilago maydis (strain 521 / FGSC 9021) GN=MDM34 PE=3 SV=1
TCONS_00002253	957	1454	460	0.316369	-1.66032	0.000844769	0.0628205	Down	1718			sp|Q91090|PON2_MELGA	2e-11	Serum paraoxonase/arylesterase 2 OS=Meleagris gallopavo GN=PON2 PE=2 SV=1
TCONS_00002258	19	38	0	0	#NAME?	0.00372719	0.196415	Down	2267	gi|406946237|gb|EKD77506.1|glycine-rich RNA-binding protein [uncultured bacterium]	4.67729e-11	sp|Q9M427|UBP1_NICPL	7e-36		KOG0118	4e-36	FOG: RRM domain
TCONS_00002279	1388.5	2568	209	0.0813863	-3.61907	1.07685e-14	9.85986e-12	Down	6520			sp|P14381|YTX2_XENLA	4e-40	Transposon TX1 uncharacterized 149 kDa protein OS=Xenopus laevis PE=4 SV=1	KOG1075	1e-25	FOG: Reverse transcriptase
TCONS_00002302	11023	8002	14044	1.75506	0.811521	0.0336566	0.793611	Up	2397	gi|547469376|ref|WP_022088189.1|fibronectin type III domain protein [Eubacterium sp. CAG:156] >gi|524266431|emb|CDA28811.1| fibronectin type III domain protein [Eubacterium sp. CAG:156]	5.04217e-17	sp|Q09788|ASL1_SCHPO	8e-16	Alkali-sensitive linkage protein 1 OS=Schizosaccharomyces pombe (strain 972 / ATCC 24843) GN=asl1 PE=1 SV=1
TCONS_00002333	1491	1953	1029	0.526882	-0.924449	0.0245974	0.666857	Down	3140	gi|663524468|gb|AIF14694.1|Transketolase, C-terminal subunit (bkdA2) [uncultured marine group II/III euryarchaeote KM3_67_G08]	1.02954e-92	sp|P35738|ODBB_RAT	1e-131	2-oxoisovalerate dehydrogenase subunit beta, mitochondrial OS=Rattus norvegicus GN=Bckdhb PE=1 SV=3	KOG0525	2e-131	Branched chain alpha-keto acid dehydrogenase E1, beta subunit	ko00280	Valine, leucine and isoleucine degradation	1	K00167	BCKDHB, bkdA2	2-oxoisovalerate dehydrogenase E1 component beta subunit	GO:0003824;GO:0008152	catalytic activity|metabolic process
TCONS_00002344	9000	6178	11822	1.91356	0.936262	0.0109792	0.408236	Up	2834	gi|548174407|ref|WP_022395976.1|oligopeptide transporter OPT superfamily [Akkermansia sp. CAG:344] >gi|524688391|emb|CDD94006.1| oligopeptide transporter OPT superfamily [Akkermansia sp. CAG:344]	2.92314e-30	sp|Q6R3K9|YSL2_ARATH	3e-25	Metal-nicotianamine transporter YSL2 OS=Arabidopsis thaliana GN=YSL2 PE=2 SV=1
TCONS_00002345	13.5	0	27	Inf	Inf	0.0113293	0.416637	Up	1015
TCONS_00002348	18336	24375	12297	0.504492	-0.987096	0.0223825	0.630584	Down	1581			sp|P48827|CHI4_TRIHA	2e-09	42 kDa endochitinase OS=Trichoderma harzianum GN=chit42 PE=1 SV=1
TCONS_00002353	1284	1788	780	0.436242	-1.1968	0.00624903	0.286089	Down	4353			sp|Q8LF80|CKB21_ARATH	9e-09	Cyclin-dependent kinase B2-1 OS=Arabidopsis thaliana GN=CDKB2-1 PE=1 SV=2	KOG0594	2e-09	Protein kinase PCTAIRE and related kinases
TCONS_00002405	1673.5	2160	1187	0.549537	-0.863711	0.0280894	0.718431	Down	2961			sp|Q00858|CGPB_FUSSO	2e-16	Cutinase gene palindrome-binding protein OS=Fusarium solani subsp. pisi PE=2 SV=1	KOG1601	7e-09	GATA-4/5/6 transcription factors
TCONS_00002449	1866	1322	2410	1.823	0.866311	0.0219363	0.623652	Up	2718			sp|P30776|RAD21_SCHPO	2e-43	Cohesin subunit rad21 OS=Schizosaccharomyces pombe (strain 972 / ATCC 24843) GN=rad21 PE=1 SV=1	KOG1213	5e-44	Sister chromatid cohesion complex Cohesin, subunit RAD21/SCC1	ko04110;ko04111	Cell cycle|Cell cycle - yeast	2	K06670	SCC1, MCD1, RAD21	cohesin complex subunit SCC1
TCONS_00002453	8	16	0	0	#NAME?	0.0442224	0.906524	Down	872
TCONS_00002457	2396	1641	3151	1.92017	0.941235	0.00725073	0.310594	Up	4179
TCONS_00002472	34.5	66	3	0.0454545	-4.45943	0.00582903	0.273374	Down	352
TCONS_00002476	2959	2223	3695	1.66217	0.733066	0.0290643	0.724135	Up	4331			sp|O94679|CND1_SCHPO	1e-138	Condensin complex subunit 1 OS=Schizosaccharomyces pombe (strain 972 / ATCC 24843) GN=cnd1 PE=1 SV=1	KOG0414	3e-139	Chromosome condensation complex Condensin, subunit D2
TCONS_00002485	846	1683	9	0.00534759	-7.54689	5.7516e-25	1.05326e-21	Down	656
TCONS_00002509	429	646	212	0.328173	-1.60747	0.0202408	0.586024	Down	9130	gi|119713421|gb|ABL97483.1|possible alternative respiratory pathway oxidase [uncultured marine bacterium HF130_81H07]	1.56933e-33	sp|Q8NKE2|AOX_CRYNH	2e-72	Alternative oxidase, mitochondrial OS=Cryptococcus neoformans var. grubii serotype A (strain H99 / ATCC 208821 / CBS 10515 / FGSC 9487) GN=AOX1 PE=3 SV=2										GO:0009916;GO:0055114	alternative oxidase activity|oxidation-reduction process
TCONS_00002510	23439	33887	12991	0.383362	-1.38322	0.00316166	0.171178	Down	9282	gi|67906549|gb|AAY82655.1|predicted alternative respiratory pathway oxidase [uncultured bacterium MedeBAC49C08]	1.24719e-41	sp|Q8NKE2|AOX_CRYNH	2e-85	Alternative oxidase, mitochondrial OS=Cryptococcus neoformans var. grubii serotype A (strain H99 / ATCC 208821 / CBS 10515 / FGSC 9487) GN=AOX1 PE=3 SV=2										GO:0009916;GO:0055114	alternative oxidase activity|oxidation-reduction process
TCONS_00002563	9692	13980	5404	0.386552	-1.37126	0.000273582	0.0260258	Down	911
TCONS_00002565	9070	13926	4214	0.302599	-1.72452	4.47867e-06	0.000678514	Down	2506
TCONS_00002593	6440.5	4787	8094	1.69083	0.757731	0.0289017	0.723577	Up	3201
TCONS_00002596	343	507	179	0.353057	-1.50203	0.0474065	0.918596	Down	3585	gi|406938135|gb|EKD71422.1|hypothetical protein ACD_46C00184G0002 [uncultured bacterium]	1.56609e-10	sp|Q70LM4|LGRD_BREPA	1e-10	Linear gramicidin synthase subunit D OS=Brevibacillus parabrevis GN=lgrD PE=1 SV=1	KOG1178	3e-08	Non-ribosomal peptide synthetase/alpha-aminoadipate reductase and related enzymes
TCONS_00002603	1246	1656	836	0.504831	-0.986128	0.0252716	0.671864	Down	1499	gi|558583700|ref|WP_023496917.1|bacteriorhodopsin [uncultured archaeon A07HR67] >gi|557611331|gb|ESS04915.1| bacteriorhodopsin [uncultured archaeon A07HR67]	4.31348e-09	sp|O74631|FD123_TRAVE	2e-69	Protein FDD123 OS=Trametes versicolor GN=FDD123 PE=2 SV=1
TCONS_00002612	33	66	0	0	#NAME?	0.00038602	0.0340674	Down	2136
TCONS_00002650	1518	2675	361	0.134953	-2.88947	3.64054e-11	1.90478e-08	Down	728
TCONS_00002651	713	1361	65	0.047759	-4.38808	5.58659e-12	3.72016e-09	Down	725
TCONS_00002670	3924.5	4905	2944	0.600204	-0.736475	0.0262898	0.687759	Down	2952	gi|156637466|gb|ABU92558.1|G-protein alpha subunit [uncultured Aspergillus]	5.35076e-29	sp|P87033|GPA2_USTMA	0	Guanine nucleotide-binding protein alpha-2 subunit OS=Ustilago maydis (strain 521 / FGSC 9021) GN=GPA2 PE=3 SV=1	KOG0082	9e-110	G-protein alpha subunit (small G protein superfamily)							GO:0004871;GO:0006184;GO:0031683;GO:0003924;GO:0007186;GO:0005525	signal transducer activity|GTP catabolic process|G-protein beta/gamma-subunit complex binding|GTPase activity|G-protein coupled receptor signaling pathway|GTP binding
TCONS_00002675	163	50	276	5.52	2.46467	0.0122762	0.442971	Up	1355	gi|548311412|ref|WP_022501889.1|glycoside Hydrolase Family 28 [Eubacterium sp. CAG:76] >gi|524815836|emb|CDF10093.1| glycoside Hydrolase Family 28 [Eubacterium sp. CAG:76]	2.5851e-07	sp|P49575|PGLRA_ASPPA	6e-117	Probable endopolygalacturonase A OS=Aspergillus parasiticus GN=pgaA PE=2 SV=1				ko00040;ko00500	Pentose and glucuronate interconversions|Starch and sucrose metabolism	2	K01213	E3.2.1.67	galacturan 1,4-alpha-galacturonidase
TCONS_00002677	6269	8471	4067	0.480109	-1.05857	0.00229856	0.139148	Down	1850	gi|547903041|ref|WP_022306517.1|aldehyde dehydrogenase (NAD) family protein [Roseburia sp. CAG:380] >gi|524569907|emb|CDC94422.1| aldehyde dehydrogenase (NAD) family protein [Roseburia sp. CAG:380]	5.7229e-144	sp|P42041|ALDH_ALTAL	0	Aldehyde dehydrogenase OS=Alternaria alternata GN=ALTA10 PE=1 SV=2	KOG2450	0	Aldehyde dehydrogenase	ko00280;ko00310;ko00330;ko00340;ko00380;ko00010;ko00040;ko00053;ko00620;ko00071;ko00561;ko00410;ko00903;ko00625	Valine, leucine and isoleucine degradation|Lysine degradation|Arginine and proline metabolism|Histidine metabolism|Tryptophan metabolism|Glycolysis / Gluconeogenesis|Pentose and glucuronate interconversions|Ascorbate and aldarate metabolism|Pyruvate metabolism|Fatty acid degradation|Glycerolipid metabolism|beta-Alanine metabolism|Limonene and pinene degradation|Chloroalkane and chloroalkene degra…	14	K00128	E1.2.1.3	aldehyde dehydrogenase (NAD+)
TCONS_00002683	854.5	1289	420	0.325834	-1.61779	0.00186571	0.11988	Down	1539			sp|P22018|B4_USTMD	1e-138	Mating-type locus allele B4 protein OS=Ustilago maydis PE=3 SV=1
TCONS_00002686	4281	5503	3059	0.555879	-0.847158	0.0109178	0.408025	Down	1042
TCONS_00002722	2447.5	3125	1770	0.5664	-0.820107	0.0184385	0.558107	Down	955	gi|663506233|gb|AIE96972.1|ubiquitin-conjugating enzyme E2 Z-like (UBE2Z) [uncultured marine group II/III euryarchaeote AD1000_88_G11]	1.45985e-16	sp|P15732|UBC5_YEAST	7e-49	Ubiquitin-conjugating enzyme E2-16 kDa OS=Saccharomyces cerevisiae (strain ATCC 204508 / S288c) GN=UBC5 PE=1 SV=1	KOG0417	2e-49	Ubiquitin-protein ligase	ko04120;ko04141	Ubiquitin mediated proteolysis|Protein processing in endoplasmic reticulum	2	K06689	UBE2D_E, UBC4, UBC5	ubiquitin-conjugating enzyme E2 D/E
TCONS_00002728	2460.5	3094	1827	0.590498	-0.759997	0.0286177	0.722845	Down	4549	gi|308275104|emb|CBX31703.1|hypothetical protein N47_E52150 [uncultured Desulfobacterium sp.]	1.0507e-13	sp|O74999|RAD7_SCHPO	5e-73	DNA repair protein rhp7 OS=Schizosaccharomyces pombe (strain 972 / ATCC 24843) GN=rhp7 PE=3 SV=1	KOG1947	1e-73	Leucine rich repeat proteins, some proteins contain F-box
TCONS_00002760	88.5	7	170	24.2857	4.60204	0.000321407	0.0301834	Up	5186			sp|Q9Y7N9|YCKC_SCHPO	4e-11	PX domain-containing protein C1450.12 OS=Schizosaccharomyces pombe (strain 972 / ATCC 24843) GN=SPCC1450.12 PE=1 SV=1	KOG2273	1e-11	Membrane coat complex Retromer, subunit VPS5/SNX1, Sorting nexins, and related PX domain-containing proteins
TCONS_00002799	7586.5	9859	5314	0.539	-0.891643	0.0124891	0.446257	Down	1264
TCONS_00002800	12575	15967	9183	0.575124	-0.798056	0.0421653	0.889819	Down	1264
TCONS_00002810	3751	2845	4657	1.63691	0.710972	0.031871	0.767944	Up	2812	gi|663513425|gb|AIF03964.1|CTP synthase (pyrG) [uncultured marine group II/III euryarchaeote KM3_16_D12]	0	sp|O42644|PYRG_SCHPO	0	CTP synthase OS=Schizosaccharomyces pombe (strain 972 / ATCC 24843) GN=ura7 PE=3 SV=1	KOG2387	0	CTP synthase (UTP-ammonia lyase)	ko00240	Pyrimidine metabolism	1	K01937	pyrG, CTPS	CTP synthase	GO:0006541;GO:0003883;GO:0005524;GO:0044210	glutamine metabolic process|CTP synthase activity|ATP binding|'de novo' CTP biosynthetic process
TCONS_00002819	1674	1200	2148	1.79	0.83996	0.0326219	0.778356	Up	3204
TCONS_00002828	187	374	0	0	#NAME?	6.00677e-10	2.74997e-07	Down	806
TCONS_00002841	6068	7600	4536	0.596842	-0.744579	0.0302812	0.744329	Down	2377
TCONS_00002874	1206.5	849	1564	1.84217	0.881404	0.0478572	0.918596	Up	753			sp|Q9UTG8|DAD2_SCHPO	2e-10	DASH complex subunit dad2 OS=Schizosaccharomyces pombe (strain 972 / ATCC 24843) GN=dad2 PE=1 SV=1
TCONS_00002895	8305.5	6279	10332	1.64548	0.718513	0.0469087	0.918596	Up	2771	gi|374851362|dbj|BAL54324.1|DEAD/DEAH box helicase domain protein [uncultured Aquificae bacterium]	7.31697e-46	sp|Q94C75|RH25_ARATH	4e-72	DEAD-box ATP-dependent RNA helicase 25 OS=Arabidopsis thaliana GN=RH25 PE=2 SV=2	KOG0342	1e-72	ATP-dependent RNA helicase pitchoune							GO:0003676;GO:0005524;GO:0008026	nucleic acid binding|ATP binding|ATP-dependent helicase activity
TCONS_00002916	1960	2544	1376	0.540881	-0.886618	0.0171047	0.533156	Down	1909	gi|413000562|emb|CCO25562.1|Aminopeptidase [uncultured bacterium]	9.56312e-43	sp|A4R640|LAP1_MAGO7	1e-98	Leucine aminopeptidase 1 OS=Magnaporthe oryzae (strain 70-15 / ATCC MYA-4617 / FGSC 8958) GN=LAP1 PE=3 SV=1	KOG2195	4e-72	Transferrin receptor and related proteins containing the protease-associated (PA) domain							GO:0004177;GO:0006508	aminopeptidase activity|proteolysis
TCONS_00002954	2345	3803	887	0.233237	-2.10013	8.17633e-09	2.60398e-06	Down	1889
TCONS_00002959	2939	2024	3854	1.90415	0.929147	0.00585934	0.273374	Up	5292
TCONS_00003007	4612.5	8713	512	0.0587628	-4.08895	3.01693e-27	7.36634e-24	Down	2145			sp|Q8BIQ3|ZNF2_MOUSE	8e-28	Zinc finger protein 2 OS=Mus musculus GN=Znf2 PE=2 SV=1	KOG1721	4e-28	FOG: Zn-finger
TCONS_00003023	36.5	64	9	0.140625	-2.83007	0.0459217	0.914066	Down	896			sp|Q8RXN0|AB11G_ARATH	5e-18	ABC transporter G family member 11 OS=Arabidopsis thaliana GN=ABCG11 PE=1 SV=1	KOG0061	1e-18	Transporter, ABC superfamily (Breast cancer resistance protein)
TCONS_00003025	4130	2823	5437	1.92597	0.945582	0.00451185	0.229509	Up	1875			sp|P54672|AP2M_DICDI	5e-165	AP-2 complex subunit mu OS=Dictyostelium discoideum GN=apm2 PE=2 SV=2	KOG0938	2e-162	Adaptor complexes medium subunit family	ko04144;ko05016;ko04961;ko04721	Endocytosis|Huntington's disease|Endocrine and other factor-regulated calcium reabsorption|Synaptic vesicle cycle	4	K11826	AP2M1	AP-2 complex subunit mu-1
TCONS_00003038	67.5	135	0	0	#NAME?	6.13103e-06	0.000880585	Down	499
TCONS_00003052	12.5	25	0	0	#NAME?	0.014177	0.483007	Down	291
TCONS_00003056	3245.5	2479	4012	1.61839	0.694563	0.0369686	0.840977	Up	3415	gi|547719658|ref|WP_022134238.1|protein kinase [Clostridium sp. CAG:594] >gi|524323147|emb|CDA80142.1| protein kinase [Clostridium sp. CAG:594]	4.63457e-28	sp|P50528|PLO1_SCHPO	2e-92	Serine/threonine-protein kinase plo1 OS=Schizosaccharomyces pombe (strain 972 / ATCC 24843) GN=plo1 PE=1 SV=1	KOG0575	5e-93	Polo-like serine/threonine protein kinase							GO:0006468;GO:0005524;GO:0004674	protein phosphorylation|ATP binding|protein serine/threonine kinase activity
TCONS_00003062	848.5	557	1140	2.04668	1.03328	0.0443684	0.906524	Up	3620	gi|68164592|gb|AAY87321.1|predicted oxidoreductase [uncultured bacterium BAC17H8]	4.9602e-70	sp|Q12062|AFLK_ASPPA	1e-104	Versicolorin B synthase OS=Aspergillus parasiticus GN=vbs PE=1 SV=1	KOG1238	1e-61	Glucose dehydrogenase/choline dehydrogenase/mandelonitrile lyase (GMC oxidoreductase family)							GO:0050660;GO:0019285;GO:0008812;GO:0055114	flavin adenine dinucleotide binding|glycine betaine biosynthetic process from choline|choline dehydrogenase activity|oxidation-reduction process
TCONS_00003069	2162	1608	2716	1.68905	0.756216	0.0354675	0.811873	Up	7692			sp|P33144|BIMB_EMENI	5e-73	Separin OS=Emericella nidulans (strain FGSC A4 / ATCC 38163 / CBS 112.46 / NRRL 194 / M139) GN=bimB PE=3 SV=2	KOG1849	3e-37	Regulator of spindle pole body duplication	ko04110;ko04111;ko04113;ko04114	Cell cycle|Cell cycle - yeast|Meiosis - yeast|Oocyte meiosis	4	K02365	ESP1	separase
TCONS_00003070	2228	2802	1654	0.590293	-0.760498	0.0328764	0.781881	Down	3813	gi|406872521|gb|EKD23002.1|hypothetical protein ACD_83C00113G0004, partial [uncultured bacterium]	3.88362e-31	sp|P31244|RAD16_YEAST	0	DNA repair protein RAD16 OS=Saccharomyces cerevisiae (strain ATCC 204508 / S288c) GN=RAD16 PE=1 SV=1	KOG1002	0	Nucleotide excision repair protein RAD16
TCONS_00003098	2795	3564	2026	0.568462	-0.814863	0.0161873	0.513299	Down	3843			sp|Q810T5|KAT7_RAT	2e-90	Histone acetyltransferase KAT7 OS=Rattus norvegicus GN=Kat7 PE=2 SV=1	KOG2747	4e-91	Histone acetyltransferase (MYST family)
TCONS_00003106	1558.5	832	2285	2.74639	1.45754	0.000370611	0.0331261	Up	3429			sp|Q4P996|PRM1_USTMA	0	Plasma membrane fusion protein PRM1 OS=Ustilago maydis (strain 521 / FGSC 9021) GN=PRM1 PE=3 SV=1
TCONS_00003121	422	816	28	0.0343137	-4.86507	2.66058e-09	9.74436e-07	Down	5128			sp|P08548|LIN1_NYCCO	2e-18	LINE-1 reverse transcriptase homolog OS=Nycticebus coucang PE=1 SV=1	KOG1075	9e-19	FOG: Reverse transcriptase
TCONS_00003159	667	968	366	0.378099	-1.40316	0.0141142	0.483007	Down	2331	gi|406968004|gb|EKD92958.1|Cysteine desulfurase [uncultured bacterium]	4.87546e-52	sp|Q9C5X8|MOCOS_ARATH	9e-37	Molybdenum cofactor sulfurase OS=Arabidopsis thaliana GN=ABA3 PE=1 SV=1	KOG2142	2e-37	Molybdenum cofactor sulfurase
TCONS_00003172	154.5	298	11	0.0369128	-4.75974	2.7331e-05	0.003575	Down	559
TCONS_00003216	2643	3499	1787	0.510717	-0.969403	0.00472352	0.233782	Down	9763			sp|Q9JME5|AP3B2_MOUSE	3e-75	AP-3 complex subunit beta-2 OS=Mus musculus GN=Ap3b2 PE=1 SV=2	KOG1060	4e-73	Vesicle coat complex AP-3, beta subunit
TCONS_00003217	1034	396	1672	4.22222	2.078	2.16403e-05	0.00288209	Up	9407			sp|Q9JME5|AP3B2_MOUSE	3e-75	AP-3 complex subunit beta-2 OS=Mus musculus GN=Ap3b2 PE=1 SV=2	KOG1060	4e-73	Vesicle coat complex AP-3, beta subunit
TCONS_00003222	1841.5	2673	1010	0.377853	-1.4041	0.000258891	0.0249523	Down	4124
TCONS_00003227	2478	3081	1875	0.608569	-0.716508	0.0386239	0.852169	Down	1701	gi|557427489|ref|WP_023429451.1|DNA repair and recombination protein RadA [uncultured Acidilobus sp. JCHS] >gi|557078973|gb|ESQ24800.1| DNA repair and recombination protein RadA [uncultured Acidilobus sp. JCHS]	1.39411e-81	sp|Q99133|RAD51_USTMA	0	DNA repair protein RAD51 OS=Ustilago maydis (strain 521 / FGSC 9021) GN=RAD51 PE=3 SV=1	KOG1433	0	DNA repair protein RAD51/RHP55	ko03440;ko03460;ko05200;ko05212	Homologous recombination|Fanconi anemia pathway|Pathways in cancer|Pancreatic cancer	4	K04482	RAD51	DNA repair protein RAD51	GO:0008094;GO:0005524;GO:0003684;GO:0006310;GO:0006281	DNA-dependent ATPase activity|ATP binding|damaged DNA binding|DNA recombination|DNA repair
TCONS_00003297	1343.5	2653	34	0.0128157	-6.28595	9.93602e-30	3.63907e-26	Down	3038
TCONS_00003319	1463.5	2031	896	0.441162	-1.18062	0.00457621	0.231177	Down	1994
TCONS_00003339	508	717	299	0.417015	-1.26183	0.0478728	0.918596	Down	1515
TCONS_00003370	1288.5	1747	830	0.4751	-1.0737	0.0137759	0.481806	Down	4030			sp|Q4PAB2|TOF1_USTMA	9e-20	Topoisomerase 1-associated factor 1 OS=Ustilago maydis (strain 521 / FGSC 9021) GN=TOF1 PE=3 SV=1
TCONS_00003422	832.5	1242	423	0.34058	-1.55394	0.00305444	0.168224	Down	1919
TCONS_00003437	1778.5	2257	1300	0.575986	-0.795895	0.0382945	0.847454	Down	1383			sp|Q9VIM5|ARPC2_DROME	3e-18	Actin-related protein 2/3 complex subunit 2 OS=Drosophila melanogaster GN=Arpc2 PE=2 SV=2	KOG2826	5e-17	Actin-related protein Arp2/3 complex, subunit ARPC2	ko04810;ko04144;ko05100;ko05130;ko05131;ko05132;ko04666	Regulation of actin cytoskeleton|Endocytosis|Bacterial invasion of epithelial cells|Pathogenic Escherichia coli infection|Shigellosis|Salmonella infection|Fc gamma R-mediated phagocytosis	7	K05758	ARPC2	actin related protein 2/3 complex, subunit 2
TCONS_00003471	271	418	124	0.296651	-1.75316	0.0349842	0.805146	Down	2776
TCONS_00003484	2454.5	3286	1623	0.493914	-1.01767	0.00354413	0.188122	Down	2427	gi|496137077|ref|WP_008861584.1|major facilitator transporter [Bacteroides sp. CAG:20] >gi|524012077|emb|CCX95407.1| sugar porter (SP) family MFS transporter [Bacteroides sp. CAG:20]	2.4675e-46	sp|Q8VZ80|PLT5_ARATH	2e-47	Polyol transporter 5 OS=Arabidopsis thaliana GN=PLT5 PE=1 SV=2	KOG0254	4e-48	Predicted transporter (major facilitator superfamily)
TCONS_00003489	988	223	1753	7.86099	2.97471	9.10635e-09	2.77933e-06	Up	3757	gi|547766018|ref|WP_022177916.1|cell wall-associated serine proteinase [Oscillibacter sp. CAG:241] >gi|524375495|emb|CDB25173.1| cell wall-associated serine proteinase [Oscillibacter sp. CAG:241]	1.8958e-35	sp|P29141|SUBV_BACSU	7e-38	Minor extracellular protease vpr OS=Bacillus subtilis (strain 168) GN=vpr PE=1 SV=1										GO:0004252;GO:0006508	serine-type endopeptidase activity|proteolysis
TCONS_00003495	3776	4891	2661	0.544061	-0.878161	0.00819429	0.326378	Down	1255
TCONS_00003503	949.5	1485	414	0.278788	-1.84276	0.000241738	0.0236097	Down	1820	gi|547801358|ref|WP_022210937.1|hypothetical protein [Bacteroides cellulosilyticus CAG:158] >gi|524422159|emb|CDB73412.1| uncharacterized protein BN506_04314 [Bacteroides cellulosilyticus CAG:158]	1.24346e-71	sp|Q09923|YAKC_SCHPO	2e-79	Aldo-keto reductase yakc [NADP(+)] OS=Schizosaccharomyces pombe (strain 972 / ATCC 24843) GN=yakc PE=1 SV=1	KOG1575	4e-80	Voltage-gated shaker-like K+ channel, subunit beta/KCNAB
TCONS_00003517	2726	3406	2046	0.600705	-0.735272	0.0305061	0.744856	Down	2264						KOG4628	3e-06	Predicted E3 ubiquitin ligase
TCONS_00003549	1664	2115	1213	0.573522	-0.802078	0.0416521	0.886923	Down	4612
TCONS_00003550	957	1271	643	0.505901	-0.983073	0.0444113	0.906524	Down	4318
TCONS_00003577	21	39	3	0.0769231	-3.70044	0.0348132	0.805146	Down	2784
TCONS_00003606	795.5	1110	481	0.433333	-1.20645	0.0227052	0.635972	Down	1085
TCONS_00003613	4785	3188	6382	2.00188	1.00136	0.00288566	0.163856	Up	16628	gi|677571037|gb|AIM47441.1|CbbQ-m [uncultured bacterium]	1.06297e-17	sp|Q12019|MDN1_YEAST	0	Midasin OS=Saccharomyces cerevisiae (strain ATCC 204508 / S288c) GN=MDN1 PE=1 SV=1	KOG1808	0	AAA ATPase containing von Willebrand factor type A (vWA) domain	ko03008	Ribosome biogenesis in eukaryotes	1	K14572	MDN1, REA1	midasin	GO:0006200;GO:0005524;GO:0016887	ATP catabolic process|ATP binding|ATPase activity
TCONS_00003653	70.5	12	129	10.75	3.42626	0.0059693	0.276741	Up	6828	gi|406934815|gb|EKD68984.1|hypothetical protein ACD_47C00334G0001 [uncultured bacterium]	1.33557e-29	sp|Q54YH4|DHKB_DICDI	1e-21	Hybrid signal transduction histidine kinase B OS=Dictyostelium discoideum GN=dhkB PE=1 SV=1	KOG0519	1e-21	Sensory transduction histidine kinase							GO:0000155;GO:0023014;GO:0000160;GO:0005524;GO:0016020	phosphorelay sensor kinase activity|signal transduction by phosphorylation|phosphorelay signal transduction system|ATP binding|membrane
TCONS_00003722	1448.5	1906	991	0.519937	-0.943591	0.0233104	0.641912	Down	4984
TCONS_00003743	2659.5	1932	3387	1.75311	0.809913	0.0177973	0.551858	Up	1004	gi|407009634|gb|EKE24729.1|hypothetical protein ACD_6C00044G0005 [uncultured bacterium]	6.63029e-79	sp|P34227|PRX1_YEAST	2e-78	Mitochondrial peroxiredoxin PRX1 OS=Saccharomyces cerevisiae (strain ATCC 204508 / S288c) GN=PRX1 PE=1 SV=1	KOG0854	5e-79	Alkyl hydroperoxide reductase, thiol specific antioxidant and related enzymes							GO:0055114;GO:0051920;GO:0004601	oxidation-reduction process|peroxiredoxin activity|peroxidase activity
TCONS_00003758	2469.5	3364	1575	0.468193	-1.09483	0.00170827	0.11273	Down	4271	gi|547320050|ref|WP_022051375.1|cation-transporting ATPase [Firmicutes bacterium CAG:631] >gi|524218691|emb|CCZ85278.1| cation-transporting ATPase [Firmicutes bacterium CAG:631]	1.69588e-128	sp|P13607|ATNA_DROME	2e-172	Sodium/potassium-transporting ATPase subunit alpha OS=Drosophila melanogaster GN=Atpalpha PE=1 SV=3	KOG0203	1e-173	Na+/K+ ATPase, alpha subunit	ko04022;ko04024;ko04260;ko04261;ko04970;ko04971;ko04972;ko04973;ko04974;ko04976;ko04978;ko04911;ko04918;ko04919;ko04960;ko04961;ko04964	cGMP - PKG signaling pathway|cAMP signaling pathway|Cardiac muscle contraction|Adrenergic signaling in cardiomyocytes|Salivary secretion|Gastric acid secretion|Pancreatic secretion|Carbohydrate digestion and absorption|Protein digestion and absorption|Bile secretion|Mineral absorption|Insulin secretion|Thyroid hormone synthesis|Thyroid hormone signaling pathway|Aldosterone-regulated sodium reabso…	17	K01539	ATP1A	sodium/potassium-transporting ATPase subunit alpha	GO:0046872;GO:0006812;GO:0016021;GO:0000166;GO:0019829	metal ion binding|cation transport|integral component of membrane|nucleotide binding|cation-transporting ATPase activity
TCONS_00003762	1244	1614	874	0.541512	-0.884935	0.0444289	0.906524	Down	1712			sp|P0CT24|GLU2B_USTMA	0	Glucosidase 2 subunit beta OS=Ustilago maydis (strain 521 / FGSC 9021) GN=UM12045 PE=3 SV=1	KOG2397	2e-26	Protein kinase C substrate, 80 KD protein, heavy chain
TCONS_00003778	1640	2658	622	0.234011	-2.09535	3.22923e-07	6.393e-05	Down	2162	gi|643038235|gb|AIA95749.1|peptidase_M28, partial [uncultured Streptomyces sp.]	2.20163e-31	sp|Q4WFX9|LAP2_ASPFU	2e-143	Probable leucine aminopeptidase 2 OS=Neosartorya fumigata (strain ATCC MYA-4609 / Af293 / CBS 101355 / FGSC A1100) GN=lap2 PE=3 SV=2	KOG2195	2e-87	Transferrin receptor and related proteins containing the protease-associated (PA) domain							GO:0008233;GO:0006508	peptidase activity|proteolysis
TCONS_00003779	1886	2821	951	0.337114	-1.56869	4.18827e-05	0.00502936	Down	2169	gi|643038235|gb|AIA95749.1|peptidase_M28, partial [uncultured Streptomyces sp.]	2.22561e-31	sp|Q4WFX9|LAP2_ASPFU	2e-143	Probable leucine aminopeptidase 2 OS=Neosartorya fumigata (strain ATCC MYA-4609 / Af293 / CBS 101355 / FGSC A1100) GN=lap2 PE=3 SV=2	KOG2195	2e-87	Transferrin receptor and related proteins containing the protease-associated (PA) domain							GO:0008233;GO:0006508	peptidase activity|proteolysis
TCONS_00003817	6613	9867	3359	0.340428	-1.55458	1.1507e-05	0.00158155	Down	1884	gi|406992013|gb|EKE11433.1|SPFH protein [uncultured bacterium]	9.20916e-30	sp|Q5UP73|YR614_MIMIV	3e-49	Putative band 7 family protein R614 OS=Acanthamoeba polyphaga mimivirus GN=MIMI_R614 PE=3 SV=1	KOG2621	7e-32	Prohibitins and stomatins of the PID superfamily							GO:0008233;GO:0016020;GO:0006508	peptidase activity|membrane|proteolysis
TCONS_00003878	1557	2738	376	0.137327	-2.86432	3.31723e-11	1.86913e-08	Down	2276
TCONS_00003896	3803	2937	4669	1.58972	0.66877	0.0433994	0.900569	Up	1481	gi|374724341|gb|EHR76421.1|ribonucleoside-diphosphate reductase beta chain [uncultured marine group II euryarchaeote]	7.0805e-129	sp|Q9C167|RIR2_NEUCR	6e-161	Ribonucleoside-diphosphate reductase small chain OS=Neurospora crassa (strain ATCC 24698 / 74-OR23-1A / CBS 708.71 / DSM 1257 / FGSC 987) GN=rnr-2 PE=3 SV=2	KOG1567	3e-147	Ribonucleotide reductase, beta subunit	ko04115;ko00480;ko00230;ko00240	p53 signaling pathway|Glutathione metabolism|Purine metabolism|Pyrimidine metabolism	4	K10808	RRM2	ribonucleoside-diphosphate reductase subunit M2	GO:0005971;GO:0009263;GO:0006260;GO:0046914;GO:0009186;GO:0004748;GO:0055114	ribonucleoside-diphosphate reductase complex|deoxyribonucleotide biosynthetic process|DNA replication|transition metal ion binding|deoxyribonucleoside diphosphate metabolic process|ribonucleoside-diphosphate reductase activity, thioredoxin disulfide as acceptor|oxidation-reduction process
TCONS_00003935	5346	6990	3702	0.529614	-0.916988	0.00685252	0.300567	Down	2400
TCONS_00003937	6311	8069	4553	0.564258	-0.825572	0.017063	0.533156	Down	3629	gi|406910095|gb|EKD50196.1|hypothetical protein ACD_62C00615G0002 [uncultured bacterium]	2.65964e-09	sp|P0CR96|TIM9_CRYNJ	9e-30	Mitochondrial import inner membrane translocase subunit TIM9 OS=Cryptococcus neoformans var. neoformans serotype D (strain JEC21 / ATCC MYA-565) GN=TIM9 PE=3 SV=1	KOG3479	1e-26	Mitochondrial import inner membrane translocase, subunit TIM9
TCONS_00003971	1661	1131	2191	1.93722	0.953991	0.0157358	0.509164	Up	4929			sp|A2BGA0|RFX4_DANRE	7e-11	Transcription factor RFX4 OS=Danio rerio GN=rfx4 PE=2 SV=1	KOG3712	2e-11	RFX family transcription factor
TCONS_00004028	79	27	131	4.85185	2.27854	0.0463874	0.918345	Up	3384	gi|524825661|emb|CDF17819.1|uncharacterized protein BN728_02149 [Bacteroides vulgatus CAG:6]	2.06995e-56	sp|Q4P3W3|DBP10_USTMA	7e-173	ATP-dependent RNA helicase DBP10 OS=Ustilago maydis (strain 521 / FGSC 9021) GN=DBP10 PE=3 SV=1	KOG0337	8e-104	ATP-dependent RNA helicase
TCONS_00004029	1607.5	1182	2033	1.71997	0.78238	0.0497749	0.926382	Up	3625
TCONS_00004047	708.5	402	1015	2.52488	1.33621	0.016416	0.518308	Up	2399	gi|529087374|gb|AGS49485.1|peptide monooxygenase [uncultured bacterium esnapd7]	1.58886e-34	sp|P56584|SID1_USTMA	0	L-ornithine 5-monooxygenase OS=Ustilago maydis (strain 521 / FGSC 9021) GN=SID1 PE=2 SV=2	KOG1399	1e-43	Flavin-containing monooxygenase							GO:0004497	monooxygenase activity
TCONS_00004078	636.5	319	954	2.9906	1.58043	0.00695739	0.30335	Up	7057	gi|547953085|ref|WP_022353796.1|ABC transporter [Bacteroides sp. CAG:875] >gi|524636185|emb|CDD47980.1| aBC transporter [Bacteroides sp. CAG:875]	5.3897e-63	sp|P36619|PMD1_SCHPO	1e-104	Leptomycin B resistance protein pmd1 OS=Schizosaccharomyces pombe (strain 972 / ATCC 24843) GN=pmd1 PE=3 SV=2	KOG0055	2e-105	Multidrug/pheromone exporter, ABC superfamily							GO:0055085;GO:0016021;GO:0006200;GO:0006869;GO:0005524;GO:0034040;GO:0005886	transmembrane transport|integral component of membrane|ATP catabolic process|lipid transport|ATP binding|lipid-transporting ATPase activity|plasma membrane
TCONS_00004079	222	438	6	0.0136986	-6.18982	5.00241e-08	1.27715e-05	Down	6709	gi|547953085|ref|WP_022353796.1|ABC transporter [Bacteroides sp. CAG:875] >gi|524636185|emb|CDD47980.1| aBC transporter [Bacteroides sp. CAG:875]	4.88606e-63	sp|P36619|PMD1_SCHPO	8e-105	Leptomycin B resistance protein pmd1 OS=Schizosaccharomyces pombe (strain 972 / ATCC 24843) GN=pmd1 PE=3 SV=2	KOG0055	2e-105	Multidrug/pheromone exporter, ABC superfamily							GO:0055085;GO:0016021;GO:0006200;GO:0006869;GO:0005524;GO:0034040;GO:0005886	transmembrane transport|integral component of membrane|ATP catabolic process|lipid transport|ATP binding|lipid-transporting ATPase activity|plasma membrane
TCONS_00004087	6007.5	9029	2986	0.330712	-1.59635	5.01069e-06	0.000734066	Down	736			sp|Q8K4J6|MKL1_MOUSE	3e-10	MKL/myocardin-like protein 1 OS=Mus musculus GN=Mkl1 PE=1 SV=2
TCONS_00004105	360	115	605	5.26087	2.3953	0.00178374	0.115627	Up	1690	gi|146197431|dbj|BAF57479.1|putative glycosyl hydrolase family45 [uncultured symbiotic protist of Cryptocercus punctulatus]	5.07348e-41	sp|P54424|GUN1_USTMA	8e-149	Endoglucanase 1 OS=Ustilago maydis (strain 521 / FGSC 9021) GN=EGL1 PE=2 SV=1										GO:0005975;GO:0008810	carbohydrate metabolic process|cellulase activity
TCONS_00004110	2465.5	1893	3038	1.60486	0.682447	0.0490218	0.926382	Up	7013			sp|O94534|ALP14_SCHPO	3e-87	Spindle pole body component alp14 OS=Schizosaccharomyces pombe (strain 972 / ATCC 24843) GN=alp14 PE=1 SV=1	KOG1820	7e-88	Microtubule-associated protein
TCONS_00004111	1006.5	1370	643	0.469343	-1.09129	0.023076	0.640271	Down	1693	gi|557411888|ref|WP_023414274.1|hypothetical protein [uncultured Thiohalocapsa sp. PB-PSB1] >gi|557033282|gb|ESQ11016.1| hypothetical protein N838_18165 [uncultured Thiohalocapsa sp. PB-PSB1]	5.33039e-35	sp|Q2KIB0|FAHD2_BOVIN	2e-35	Fumarylacetoacetate hydrolase domain-containing protein 2 OS=Bos taurus GN=FAHD2 PE=2 SV=1	KOG1535	2e-35	Predicted fumarylacetoacetate hydralase							GO:0016853;GO:0008152	isomerase activity|metabolic process
TCONS_00004145	276.5	428	125	0.292056	-1.77568	0.0316997	0.766338	Down	685
TCONS_00004157	5850.5	4211	7490	1.77867	0.830803	0.0152537	0.503303	Up	1648
TCONS_00004265	631.5	385	878	2.28052	1.18936	0.0408156	0.884539	Up	6199	gi|548200427|ref|WP_022420676.1|serine/threonine-protein kinase PrkC [Eubacterium dolichum CAG:375] >gi|524718733|emb|CDE22930.1| serine/threonine-protein kinase PrkC [Eubacterium dolichum CAG:375]	9.7739e-18	sp|Q07538|PRP4_SCHPO	2e-117	Serine/threonine-protein kinase prp4 OS=Schizosaccharomyces pombe (strain 972 / ATCC 24843) GN=prp4 PE=1 SV=2	KOG0670	5e-118	U4/U6-associated splicing factor PRP4
TCONS_00004280	3450.5	4271	2630	0.615781	-0.699511	0.0350531	0.805146	Down	3298
TCONS_00004314	2836.5	3680	1993	0.541576	-0.884764	0.0089562	0.348958	Down	4149			sp|Q9USG8|MU190_SCHPO	2e-140	Meiotically up-regulated gene 190 protein OS=Schizosaccharomyces pombe (strain 972 / ATCC 24843) GN=mug190 PE=1 SV=1	KOG1012	4e-141	Ca2+-dependent lipid-binding protein CLB1/vesicle protein vp115/Granuphilin A, contains C2 domain
TCONS_00004352	811	1590	32	0.0201258	-5.63481	5.35934e-18	7.85143e-15	Down	2594
TCONS_00004355	117.5	234	1	0.0042735	-7.87036	4.82033e-07	8.82722e-05	Down	1709
TCONS_00004366	276	57	495	8.68421	3.11839	0.000366242	0.0331261	Up	5406	gi|546742495|ref|WP_021889537.1|adenylate kinase [Succinatimonas sp. CAG:777] >gi|524009847|emb|CCX91869.1| adenylate kinase [Succinatimonas sp. CAG:777]	1.64261e-43	sp|P08760|KAD3_BOVIN	6e-58	GTP:AMP phosphotransferase AK3, mitochondrial OS=Bos taurus GN=AK3 PE=1 SV=3	KOG3078	3e-56	Adenylate kinase							GO:0046939;GO:0004017;GO:0005524;GO:0044209;GO:0005737	nucleotide phosphorylation|adenylate kinase activity|ATP binding|AMP salvage|cytoplasm
TCONS_00004369	1189	1713	665	0.388208	-1.3651	0.00256469	0.150291	Down	1492	gi|406966000|gb|EKD91578.1|Methyltransferase type 11 [uncultured bacterium]	2.01352e-13	sp|A6ZRD1|TMT1_YEAS7	4e-17	Trans-aconitate 3-methyltransferase OS=Saccharomyces cerevisiae (strain YJM789) GN=TMT1 PE=3 SV=1	KOG3010	1e-17	Methyltransferase
TCONS_00004400	665.5	980	351	0.358163	-1.48131	0.00979042	0.37547	Down	401
TCONS_00004473	240.5	371	110	0.296496	-1.75392	0.0421529	0.889819	Down	1508
TCONS_00004499	191.5	364	19	0.0521978	-4.25987	4.17533e-05	0.00502936	Down	834
TCONS_00004508	920.5	606	1235	2.03795	1.02712	0.0388395	0.854352	Up	4095	gi|21328686|gb|AAM48692.1|sulfate permease family protein [uncultured marine proteobacterium]	9.9949e-36	sp|O74377|SULH1_SCHPO	0	Probable sulfate permease C3H7.02 OS=Schizosaccharomyces pombe (strain 972 / ATCC 24843) GN=SPBC3H7.02 PE=3 SV=1	KOG0236	0	Sulfate/bicarbonate/oxalate exchanger SAT-1 and related transporters (SLC26 family)							GO:0016021;GO:0008271;GO:0008272;GO:0055085	integral component of membrane|secondary active sulfate transmembrane transporter activity|sulfate transport|transmembrane transport
TCONS_00004523	3634.5	4632	2637	0.569301	-0.812738	0.0143411	0.484094	Down	1014	gi|636669776|gb|AIA12217.1|short chain dehydrogenase, partial [uncultured bacterium]	7.35758e-63	sp|Q9WYG0|Y325_THEMA	2e-40	Uncharacterized oxidoreductase TM_0325 OS=Thermotoga maritima (strain ATCC 43589 / MSB8 / DSM 3109 / JCM 10099) GN=TM_0325 PE=3 SV=1	KOG0725	1e-34	Reductases with broad range of substrate specificities							GO:0006633;GO:0004316;GO:0051287;GO:0055114	fatty acid biosynthetic process|3-oxoacyl-[acyl-carrier-protein] reductase (NADPH) activity|NAD binding|oxidation-reduction process
TCONS_00004541	1797	2262	1332	0.588859	-0.764005	0.0458173	0.914066	Down	3838	gi|406957924|gb|EKD85752.1|hypothetical protein ACD_37C00634G0002, partial [uncultured bacterium]	1.86467e-78	sp|Q4P6I8|MSH3_USTMA	0	DNA mismatch repair protein MSH3 OS=Ustilago maydis (strain 521 / FGSC 9021) GN=MSH3 PE=3 SV=1	KOG0218	2e-178	Mismatch repair MSH3	ko03430;ko05200;ko05210	Mismatch repair|Pathways in cancer|Colorectal cancer	3	K08736	MSH3	DNA mismatch repair protein MSH3
TCONS_00004580	545.5	855	236	0.276023	-1.85714	0.00317818	0.171178	Down	1739
TCONS_00004585	5249.5	6817	3682	0.54012	-0.888647	0.00861729	0.339364	Down	745
TCONS_00004587	585	840	330	0.392857	-1.34792	0.0251905	0.671864	Down	2815
TCONS_00004593	1238	2067	409	0.197871	-2.33737	3.87937e-07	7.478e-05	Down	1376
TCONS_00004616	583.5	1080	87	0.0805556	-3.63387	4.20691e-08	1.14132e-05	Down	1196
TCONS_00004623	401.5	218	585	2.68349	1.42411	0.0444242	0.906524	Up	11532			sp|P78621|SEPA_EMENI	7e-107	Cytokinesis protein sepA OS=Emericella nidulans (strain FGSC A4 / ATCC 38163 / CBS 112.46 / NRRL 194 / M139) GN=sepA PE=3 SV=2	KOG2662	5e-57	Magnesium transporters: CorA family
TCONS_00004625	1622	2120	1124	0.530189	-0.915422	0.0215409	0.617122	Down	11614			sp|P78621|SEPA_EMENI	7e-107	Cytokinesis protein sepA OS=Emericella nidulans (strain FGSC A4 / ATCC 38163 / CBS 112.46 / NRRL 194 / M139) GN=sepA PE=3 SV=2	KOG2662	9e-57	Magnesium transporters: CorA family
TCONS_00004628	98.5	169	28	0.16568	-2.59352	0.0191324	0.566365	Down	1073	gi|385763949|gb|AFI78772.1|rhamnolipids biosynthesis 3-oxoacyl-(acyl-carrier-protein) reductase [uncultured bacterium ws198A12]	3.13049e-17	sp|Q9RPT1|RHLG_PSEAE	2e-17	Rhamnolipids biosynthesis 3-oxoacyl-[acyl-carrier-protein] reductase OS=Pseudomonas aeruginosa (strain ATCC 15692 / PAO1 / 1C / PRS 101 / LMG 12228) GN=rhlG PE=1 SV=1	KOG0725	1e-14	Reductases with broad range of substrate specificities							GO:0055114;GO:0016491	oxidation-reduction process|oxidoreductase activity
TCONS_00004631	2136.5	1365	2908	2.1304	1.09113	0.00265242	0.154198	Up	7854	gi|546918763|ref|WP_021903508.1|dEAD/DEAH box helicase-like protein [Porphyromonas sp. CAG:1061] >gi|524027308|emb|CCY10390.1| dEAD/DEAH box helicase-like protein [Porphyromonas sp. CAG:1061]	1.41361e-15	sp|Q9FIY7|SM3L3_ARATH	3e-10	Putative SWI/SNF-related matrix-associated actin-dependent regulator of chromatin subfamily A member 3-like 3 OS=Arabidopsis thaliana GN=At5g43530 PE=3 SV=1	KOG1001	7e-11	Helicase-like transcription factor HLTF/DNA helicase RAD5, DEAD-box superfamily
TCONS_00004640	10	0	20	Inf	Inf	0.0258858	0.682064	Up	781	gi|547921086|ref|WP_022323368.1|hypothetical protein [Alistipes sp. CAG:435] >gi|524596548|emb|CDD16140.1| putative uncharacterized protein [Alistipes sp. CAG:435]	2.07319e-11	sp|Q7TQA3|RDHE2_MOUSE	1e-12	Epidermal retinol dehydrogenase 2 OS=Mus musculus GN=Sdr16c5 PE=2 SV=1	KOG1201	2e-11	Hydroxysteroid 17-beta dehydrogenase 11
TCONS_00004676	1001.5	1921	82	0.0426861	-4.55009	4.32917e-16	4.53017e-13	Down	2954	gi|534500460|gb|AGU09902.1|Carboxylesterase family [uncultured organism]	1.25674e-29	sp|P37136|ACES_RAT	4e-36	Acetylcholinesterase OS=Rattus norvegicus GN=Ache PE=2 SV=1	KOG1516	2e-36	Carboxylesterase and related proteins							GO:0004104;GO:0008152	cholinesterase activity|metabolic process
TCONS_00004696	1124	1700	548	0.322353	-1.63329	0.000460153	0.0383025	Down	1018
TCONS_00004735	188	316	60	0.189873	-2.39689	0.0113757	0.416637	Down	880
TCONS_00004739	8638	10796	6480	0.600222	-0.736431	0.0431771	0.900569	Down	2816	gi|663515490|gb|AIF05969.1|major facilitator superfamily MFS_1 (tetA) [uncultured marine group II/III euryarchaeote KM3_18_A05] >gi|663524746|gb|AIF14964.1| major facilitator superfamily protein (tetA) [uncultured marine group II/III euryarchaeote KM3_69_A05]	1.01611e-24	sp|P25351|YCR3_YEAST	5e-27	Uncharacterized membrane protein YCR023C OS=Saccharomyces cerevisiae (strain ATCC 204508 / S288c) GN=YCR023C PE=1 SV=2	KOG2615	1e-27	Permease of the major facilitator superfamily							GO:0016021;GO:0005886;GO:0055085;GO:0005215	integral component of membrane|plasma membrane|transmembrane transport|transporter activity
TCONS_00004740	367.5	733	2	0.00272851	-8.51767	5.29548e-14	4.30993e-11	Down	1835
TCONS_00004744	364.5	579	150	0.259067	-1.9486	0.00935338	0.360597	Down	2587	gi|149355653|gb|EDM44211.1|alkaline phosphatase [unidentified eubacterium SCB49]	6.20312e-37	sp|P11491|PPB_YEAST	8e-103	Repressible alkaline phosphatase OS=Saccharomyces cerevisiae (strain ATCC 204508 / S288c) GN=PHO8 PE=1 SV=2	KOG4126	2e-103	Alkaline phosphatase	ko02020;ko00790;ko00627	Two-component system|Folate biosynthesis|Aminobenzoate degradation	3	K01077	E3.1.3.1, phoA, phoB	alkaline phosphatase	GO:0016311;GO:0016791	dephosphorylation|phosphatase activity
TCONS_00004747	266	428	104	0.242991	-2.04103	0.0156989	0.509164	Down	1482	gi|406929886|gb|EKD65366.1|Dioxygenase [uncultured bacterium]	6.15326e-11
TCONS_00004755	31	55	7	0.127273	-2.974	0.0462796	0.918345	Down	4447	gi|547239356|ref|WP_021975401.1|pF08354 domain protein [Bifidobacterium longum CAG:69] >gi|524120747|emb|CCY94928.1| pF08354 domain protein [Bifidobacterium longum CAG:69]	2.16507e-82	sp|P34731|FAS1_CANAX	0	Fatty acid synthase subunit beta OS=Candida albicans GN=FAS1 PE=3 SV=1
TCONS_00004803	52.5	94	11	0.117021	-3.09516	0.0183945	0.558107	Down	3172			sp|O14220|MEU26_SCHPO	6e-25	Meiotic expression up-regulated protein 26 OS=Schizosaccharomyces pombe (strain 972 / ATCC 24843) GN=meu26 PE=2 SV=1
TCONS_00004813	123.5	225	22	0.0977778	-3.35435	0.00222056	0.136686	Down	1116
TCONS_00004815	155	272	38	0.139706	-2.83954	0.00508523	0.243605	Down	1540	gi|546377424|ref|WP_021853166.1|pectinesterase domain protein [Prevotella sp. CAG:1058] >gi|523980870|emb|CCX66146.1| pectinesterase domain protein [Prevotella sp. CAG:1058]	4.23738e-25	sp|A1DBT4|PMEA_NEOFI	8e-25	Probable pectinesterase A OS=Neosartorya fischeri (strain ATCC 1020 / DSM 3700 / FGSC A1164 / NRRL 181) GN=pmeA PE=3 SV=1
TCONS_00004823	2921.5	2237	3606	1.61198	0.688834	0.0404569	0.881087	Up	5020	gi|322510575|gb|ADX05889.1|putative DNA gyrase/DNA topoisomerase IV subunit A [Organic Lake phycodnavirus 1]	0	sp|P08096|TOP2_SCHPO	0	DNA topoisomerase 2 OS=Schizosaccharomyces pombe (strain 972 / ATCC 24843) GN=top2 PE=1 SV=2	KOG0355	0	DNA topoisomerase type II							GO:0003918;GO:0003677;GO:0005524;GO:0006265	DNA topoisomerase type II (ATP-hydrolyzing) activity|DNA binding|ATP binding|DNA topological change
TCONS_00004841	592	973	211	0.216855	-2.2052	0.000345856	0.0320683	Down	2120	gi|524238243|emb|CDA00878.1|4-hydroxyphenylacetate transporter [Klebsiella variicola CAG:634]	3.1539e-24	sp|P53322|TNA1_YEAST	8e-42	High-affinity nicotinic acid transporter OS=Saccharomyces cerevisiae (strain ATCC 204508 / S288c) GN=TNA1 PE=1 SV=1	KOG2533	2e-42	Permease of the major facilitator superfamily
TCONS_00004876	2656	3288	2024	0.615572	-0.700001	0.0402726	0.880587	Down	4790	gi|557423285|ref|WP_023425330.1|Major Facilitator Superfamily [uncultured Acidilobus sp. CIS] >gi|557075750|gb|ESQ21667.1| Major Facilitator Superfamily [uncultured Acidilobus sp. CIS]	9.62412e-19	sp|P47159|YJ94_YEAST	1e-42	Uncharacterized membrane protein YJR124C OS=Saccharomyces cerevisiae (strain ATCC 204508 / S288c) GN=YJR124C PE=1 SV=1										GO:0055085;GO:0016021	transmembrane transport|integral component of membrane
TCONS_00004883	10	20	0	0	#NAME?	0.0258858	0.682064	Down	851			sp|P21228|ALCR_EMENI	1e-19	Regulatory protein alcR OS=Emericella nidulans (strain FGSC A4 / ATCC 38163 / CBS 112.46 / NRRL 194 / M139) GN=alcR PE=1 SV=2
TCONS_00004896	105.5	17	194	11.4118	3.51245	0.0021662	0.135619	Up	2659
TCONS_00004971	170.5	283	58	0.204947	-2.28668	0.0179522	0.55252	Down	4214	gi|663516163|gb|AIF06621.1|phosphate permease (TC.PIT) [uncultured marine group II/III euryarchaeote KM3_194_F01]	2.00066e-31	sp|P15710|PHO4_NEUCR	2e-129	Phosphate-repressible phosphate permease OS=Neurospora crassa (strain ATCC 24698 / 74-OR23-1A / CBS 708.71 / DSM 1257 / FGSC 987) GN=pho-4 PE=3 SV=1	KOG2493	3e-120	Na+/Pi symporter							GO:0006817;GO:0016020;GO:0005315	phosphate ion transport|membrane|inorganic phosphate transmembrane transporter activity
TCONS_00004982	3398.5	4300	2497	0.580698	-0.784141	0.0183566	0.558107	Down	1188	gi|406892431|gb|EKD37779.1|hypothetical protein ACD_75C00996G0003, partial [uncultured bacterium]	3.11269e-92	sp|Q42966|NRL4B_TOBAC	2e-91	Bifunctional nitrilase/nitrile hydratase NIT4B OS=Nicotiana tabacum GN=NIT4B PE=2 SV=1	KOG0805	7e-88	Carbon-nitrogen hydrolase							GO:0006807;GO:0016810	nitrogen compound metabolic process|hydrolase activity, acting on carbon-nitrogen (but not peptide) bonds
TCONS_00005020	725.5	1018	433	0.425344	-1.2333	0.024971	0.670011	Down	1160	gi|226974012|gb|ACO95125.1|epoxide hydrolase [uncultured organism]	2.13474e-10	sp|P80299|HYES_RAT	2e-20	Bifunctional epoxide hydrolase 2 OS=Rattus norvegicus GN=Ephx2 PE=1 SV=1	KOG4178	9e-19	Soluble epoxide hydrolase	ko04146;ko00590;ko00625	Peroxisome|Arachidonic acid metabolism|Chloroalkane and chloroalkene degradation	3	K08726	EPHX2	soluble epoxide hydrolase / lipid-phosphate phosphatase
TCONS_00005023	1494.5	2345	644	0.274627	-1.86446	9.61402e-06	0.00135428	Down	1451			sp|Q6FTN2|DIC1_CANGA	3e-58	Mitochondrial dicarboxylate transporter OS=Candida glabrata (strain ATCC 2001 / CBS 138 / JCM 3761 / NBRC 0622 / NRRL Y-65) GN=DIC1 PE=3 SV=1	KOG0759	1e-54	Mitochondrial oxoglutarate/malate carrier proteins	ko04964	Proximal tubule bicarbonate reclamation	1	K13577	SLC25A10, DIC	solute carrier family 25 (mitochondrial dicarboxylate transporter), member 10
TCONS_00005038	3484	2697	4271	1.58361	0.663218	0.0454933	0.914066	Up	2219
TCONS_00005046	257	391	123	0.314578	-1.66851	0.0479049	0.918596	Down	1982
TCONS_00005094	6090.5	8626	3555	0.412126	-1.27884	0.000232746	0.0230387	Down	1337
TCONS_00005114	2045.5	2702	1389	0.514064	-0.959981	0.00892251	0.348958	Down	2504	gi|524238466|emb|CDA00687.1|drug resistance transporter EmrB/QacA subfamily [Klebsiella variicola CAG:634]	2.10256e-42	sp|O42922|YBIH_SCHPO	2e-39	Uncharacterized MFS-type transporter C16A3.17c OS=Schizosaccharomyces pombe (strain 972 / ATCC 24843) GN=SPBC16A3.17c PE=3 SV=1	KOG0254	5e-40	Predicted transporter (major facilitator superfamily)							GO:0016021;GO:0005886;GO:0055085;GO:0005215	integral component of membrane|plasma membrane|transmembrane transport|transporter activity
TCONS_00005123	3096.5	2397	3796	1.58365	0.66325	0.0470813	0.918596	Up	984			sp|Q09330|MLO3_SCHPO	6e-27	mRNA export protein mlo3 OS=Schizosaccharomyces pombe (strain 972 / ATCC 24843) GN=mlo3 PE=1 SV=1	KOG0533	1e-27	RRM motif-containing protein	ko03040;ko03013;ko03015;ko05168	Spliceosome|RNA transport|mRNA surveillance pathway|Herpes simplex infection	4	K12881	THOC4, ALY	THO complex subunit 4
TCONS_00005138	26701	37632	15770	0.419058	-1.25478	0.0100654	0.384007	Down	2852	gi|406937832|gb|EKD71191.1|Glucoamylase GlaM [uncultured bacterium]	2.27237e-53	sp|P36914|AMYG_ASPOR	5e-89	Glucoamylase OS=Aspergillus oryzae (strain ATCC 42149 / RIB 40) GN=glaA PE=2 SV=2				ko00500	Starch and sucrose metabolism	1	K01178	E3.2.1.3	glucoamylase
TCONS_00005147	1471	2019	923	0.457157	-1.12924	0.00651938	0.292972	Down	4914			sp|Q54PI4|T1841_DICDI	7e-40	Transmembrane protein 184 homolog DDB_G0284525 OS=Dictyostelium discoideum GN=tmem184A PE=3 SV=1	KOG2641	4e-38	Predicted seven transmembrane receptor - rhodopsin family
TCONS_00005197	1851	2370	1332	0.562025	-0.831293	0.0282469	0.718431	Down	4885	gi|643026388|gb|AIA89796.1|GDE_C, partial [uncultured Yarrowia]	1.4785e-37	sp|Q06625|GDE_YEAST	0	Glycogen debranching enzyme OS=Saccharomyces cerevisiae (strain ATCC 204508 / S288c) GN=GDB1 PE=1 SV=1	KOG3625	0	Alpha amylase	ko00500	Starch and sucrose metabolism	1	K01196	AGL	glycogen debranching enzyme
TCONS_00005211	12599	21334	3864	0.181119	-2.46499	2.21938e-09	8.55631e-07	Down	4455			sp|Q99109|REP1_USTMA	2e-135	Repellent protein 1 OS=Ustilago maydis (strain 521 / FGSC 9021) GN=REP1 PE=1 SV=1
TCONS_00005227	3244	4049	2439	0.602371	-0.731276	0.0281484	0.718431	Down	3787	gi|374724891|gb|EHR76971.1|permease of the major facilitator superfamily, drug efflux transporter [uncultured marine group II euryarchaeote]	7.43079e-16	sp|Q8RWN2|ZIF1_ARATH	5e-21	Protein ZINC INDUCED FACILITATOR 1 OS=Arabidopsis thaliana GN=ZIF1 PE=1 SV=2	KOG2615	6e-21	Permease of the major facilitator superfamily
TCONS_00005242	1110.5	466	1755	3.76609	1.91307	5.20662e-05	0.00615137	Up	1380	gi|255292053|dbj|BAH90534.1|heat shock protein [uncultured bacterium]	1.29373e-12	sp|P40920|HSP30_EMENI	9e-14	30 kDa heat shock protein OS=Emericella nidulans (strain FGSC A4 / ATCC 38163 / CBS 112.46 / NRRL 194 / M139) GN=hsp30 PE=2 SV=1										GO:0006950	response to stress
TCONS_00005249	1707.5	2591	824	0.318024	-1.65279	3.26726e-05	0.00405639	Down	2743			sp|P34211|YUAR_ECOLI	7e-26	Putative hydrolase YuaR OS=Escherichia coli (strain K12) GN=yuaR PE=3 SV=3	KOG3345	2e-06	Uncharacterized conserved protein
TCONS_00005288	9532	12672	6392	0.504419	-0.987305	0.00802535	0.324783	Down	1419			sp|Q06686|CTR3_YEAST	2e-19	Copper transport protein CTR3 OS=Saccharomyces cerevisiae (strain ATCC 204508 / S288c) GN=CTR3 PE=1 SV=1	KOG3386	5e-20	Copper transporter	ko04978	Mineral absorption	1	K14686	SLC31A1, CTR1	solute carrier family 31 (copper transporter), member 1
TCONS_00005303	4676.5	3526	5827	1.65258	0.724721	0.0299857	0.739546	Up	2358			sp|Q04903|FNTB_PEA	2e-53	Protein farnesyltransferase subunit beta OS=Pisum sativum GN=FTB PE=2 SV=1	KOG0365	2e-49	Beta subunit of farnesyltransferase	ko00900	Terpenoid backbone biosynthesis	1	K05954	FNTB	protein farnesyltransferase subunit beta
TCONS_00005342	23	42	4	0.0952381	-3.39232	0.041849	0.888532	Down	278
TCONS_00005386	3476	2698	4254	1.57672	0.65693	0.0475814	0.918596	Up	2078
TCONS_00005391	13.5	27	0	0	#NAME?	0.0113293	0.416637	Down	653
TCONS_00005398	918	1358	478	0.351988	-1.5064	0.0027743	0.158763	Down	1744
TCONS_00005475	1389.5	2338	441	0.188623	-2.40642	5.23066e-08	1.27715e-05	Down	2354
TCONS_00005513	2231.5	2880	1583	0.549653	-0.863408	0.015541	0.509164	Down	2223	gi|388254737|gb|AFK24853.1|aldehyde dehydrogenase family protein [uncultured archaeon]	2.04338e-59	sp|Q9P7K9|YOSF_SCHPO	3e-174	Putative aldehyde dehydrogenase-like protein C21C3 OS=Schizosaccharomyces pombe (strain 972 / ATCC 24843) GN=SPBC21C3.15c PE=3 SV=1	KOG2454	8e-175	Betaine aldehyde dehydrogenase							GO:0016620;GO:0055114	oxidoreductase activity, acting on the aldehyde or oxo group of donors, NAD or NADP as acceptor|oxidation-reduction process
TCONS_00005524	4161	5788	2534	0.437802	-1.19165	0.000370832	0.0331261	Down	2773			sp|Q09868|CIP2_SCHPO	2e-31	RNA-binding post-transcriptional regulator cip2 OS=Schizosaccharomyces pombe (strain 972 / ATCC 24843) GN=cip2 PE=1 SV=1	KOG0108	4e-32	mRNA cleavage and polyadenylation factor I complex, subunit RNA15
TCONS_00005530	7354.5	9821	4888	0.497709	-1.00663	0.00467057	0.232734	Down	4093
TCONS_00005559	5160	6434	3886	0.603979	-0.72743	0.0308033	0.747133	Down	1891	gi|547827945|ref|WP_022236106.1|transporter major facilitator family protein [Clostridium leptum CAG:27] >gi|524461015|emb|CDC05091.1| transporter major facilitator family protein [Clostridium leptum CAG:27]	8.09228e-09	sp|Q08280|BSC6_YEAST	2e-09	Bypass of stop codon protein 6 OS=Saccharomyces cerevisiae (strain ATCC 204508 / S288c) GN=BSC6 PE=1 SV=1
TCONS_00005569	914	1413	415	0.293701	-1.76758	0.000508612	0.0418605	Down	1557	gi|547916329|ref|WP_022319063.1|oxidoreductase short chain dehydrogenase/reductase family protein [Dorea sp. CAG:317] >gi|524585062|emb|CDD08002.1| oxidoreductase short chain dehydrogenase/reductase family protein [Dorea sp. CAG:317]	2.98017e-47	sp|Q6CEE9|SDR_YARLI	1e-75		KOG0725	6e-53	Reductases with broad range of substrate specificities	ko00051	Fructose and mannose metabolism	1	K17742	SOU1	sorbose reductase
TCONS_00005573	470.5	122	819	6.71311	2.74698	7.75936e-05	0.00888082	Up	3356
TCONS_00005591	872	1354	390	0.288035	-1.79568	0.000536804	0.0436899	Down	2597			sp|Q04608|YD124_YEAST	4e-19	Uncharacterized protein YDR124W OS=Saccharomyces cerevisiae (strain ATCC 204508 / S288c) GN=YDR124W PE=1 SV=1
TCONS_00005597	929	1237	621	0.502021	-0.99418	0.0446094	0.907678	Down	1336	gi|524239025|emb|CDA00165.1|2OG-Fe(II) oxygenase superfamily dioxygenase [Klebsiella variicola CAG:634]	1.01481e-95	sp|Q7LL04|YQK1_SCHPO	2e-25	UPF0676 protein C1494.01 OS=Schizosaccharomyces pombe (strain 972 / ATCC 24843) GN=SPCC1494.01 PE=3 SV=2	KOG0143	3e-28	Iron/ascorbate family oxidoreductases							GO:0055114;GO:0005506;GO:0016706	oxidation-reduction process|iron ion binding|oxidoreductase activity, acting on paired donors, with incorporation or reduction of molecular oxygen, 2-oxoglutarate as one donor, and incorporation of one atom each of oxygen into both donors
TCONS_00005606	6971.5	4664	9279	1.98949	0.992402	0.00488754	0.240277	Up	3242
TCONS_00005662	447	679	215	0.316642	-1.65907	0.0148796	0.495423	Down	978
TCONS_00005669	5899	4293	7505	1.74819	0.805866	0.0186838	0.560898	Up	1185
TCONS_00005708	3257	2287	4227	1.84827	0.886178	0.00794295	0.324783	Up	2321			sp|Q9USW3|YHZ7_SCHPO	8e-60	Probable glycosidase C21B10.07 OS=Schizosaccharomyces pombe (strain 972 / ATCC 24843) GN=SPBC21B10.07 PE=3 SV=1
TCONS_00005744	2390.5	2980	1801	0.604362	-0.726514	0.0376621	0.843297	Down	2033
TCONS_00005751	79.5	132	27	0.204545	-2.28951	0.0451521	0.913643	Down	702
TCONS_00005757	698	313	1083	3.46006	1.7908	0.00161096	0.107276	Up	3591
TCONS_00005770	209.5	406	13	0.0320197	-4.9649	2.83533e-06	0.000489263	Down	3794
TCONS_00005775	133	266	0	0	#NAME?	2.72625e-08	7.6973e-06	Down	3238			sp|Q54PU1|HBX10_DICDI	5e-10	Homeobox protein 10 OS=Dictyostelium discoideum GN=hbx10 PE=3 SV=1	KOG0849	1e-09	Transcription factor PRD and related proteins, contain PAX and HOX domains
TCONS_00005776	703	993	413	0.415911	-1.26565	0.0232336	0.641912	Down	2778	gi|524206217|emb|CCZ72752.1|glycosyl hydrolase family 43 [Bacteroides caccae CAG:21]	1.93331e-16	sp|Q12382|DGK1_YEAST	8e-29	CTP-dependent diacylglycerol kinase 1 OS=Saccharomyces cerevisiae (strain ATCC 204508 / S288c) GN=DGK1 PE=1 SV=1	KOG4453	2e-29	Predicted ER membrane protein
TCONS_00005810	210	415	5	0.0120482	-6.37504	5.2167e-08	1.27715e-05	Down	1207
TCONS_00005813	1010.5	539	1482	2.74954	1.45919	0.0025631	0.150291	Up	3810
TCONS_00005814	3245	4403	2087	0.473995	-1.07706	0.00131023	0.0905418	Down	1564			sp|Q4P4C1|IPPK_USTMA	1e-09	Inositol-pentakisphosphate 2-kinase OS=Ustilago maydis (strain 521 / FGSC 9021) GN=IPK1 PE=3 SV=1
TCONS_00005827	11544.5	14883	8206	0.551367	-0.858914	0.0260724	0.684518	Down	1975	gi|546456280|ref|WP_021863576.1|sugar transporter [Clostridium sp. CAG:715] >gi|523996248|emb|CCX79408.1| sugar transporter [Clostridium sp. CAG:715]	5.86881e-44	sp|Q92253|RCO3_NEUCR	2e-112	Probable glucose transporter rco-3 OS=Neurospora crassa (strain ATCC 24698 / 74-OR23-1A / CBS 708.71 / DSM 1257 / FGSC 987) GN=rco-3 PE=3 SV=2	KOG0254	5e-110	Predicted transporter (major facilitator superfamily)
TCONS_00005860	1761	2473	1049	0.424181	-1.23725	0.00146633	0.0994526	Down	900
TCONS_00005861	3482	4256	2708	0.636278	-0.65227	0.0491515	0.926382	Down	1042	gi|297172857|gb|ADI23820.1|enoyl-CoA hydratase/carnithine racemase [uncultured gamma proteobacterium HF4000_47G05]	1.06208e-102	sp|Q52995|ECHH_RHIME	8e-105	Probable enoyl-CoA hydratase OS=Rhizobium meliloti (strain 1021) GN=fadB1 PE=3 SV=2	KOG1680	2e-102	Enoyl-CoA hydratase	ko00280;ko00310;ko00380;ko00640;ko00650;ko00062;ko00071;ko00410;ko01200;ko01212;ko00627;ko00930	Valine, leucine and isoleucine degradation|Lysine degradation|Tryptophan metabolism|Propanoate metabolism|Butanoate metabolism|Fatty acid elongation|Fatty acid degradation|beta-Alanine metabolism|Carbon metabolism|Fatty acid metabolism|Aminobenzoate degradation|Caprolactam degradation	12	K07511	ECHS1	enoyl-CoA hydratase	GO:0003824;GO:0008152	catalytic activity|metabolic process
TCONS_00005862	1710.5	2519	902	0.358079	-1.48165	0.000180235	0.0185946	Down	2324	gi|548224531|ref|WP_022443524.1|fumarate reductase flavoprotein subunit [Sutterella sp. CAG:351] >gi|524747610|emb|CDE47677.1| fumarate reductase flavoprotein subunit [Sutterella sp. CAG:351]	7.47214e-76	sp|O13755|OSM1_SCHPO	2e-149	Putative fumarate reductase OS=Schizosaccharomyces pombe (strain 972 / ATCC 24843) GN=osm1 PE=3 SV=1	KOG2404	6e-150	Fumarate reductase, flavoprotein subunit
TCONS_00005874	198	325	71	0.218462	-2.19455	0.0178553	0.551858	Down	3615
TCONS_00005909	892	1586	198	0.124842	-3.00182	2.73215e-08	7.6973e-06	Down	2643
TCONS_00005927	3522	4679	2365	0.50545	-0.98436	0.00313196	0.171178	Down	763
TCONS_00005935	1437	2562	312	0.12178	-3.03765	1.32073e-11	8.06199e-09	Down	1022			sp|P40414|TPM2_YEAST	2e-16	Tropomyosin-2 OS=Saccharomyces cerevisiae (strain ATCC 204508 / S288c) GN=TPM2 PE=1 SV=1	KOG1003	5e-17	Actin filament-coating protein tropomyosin
TCONS_00005936	1528	1076	1980	1.84015	0.879822	0.0307041	0.747133	Up	2435	gi|534501859|gb|AGU10931.1|Kinesin motor domain [uncultured organism]	3.36626e-44	sp|P28739|KLPA_EMENI	7e-135	Kinesin-like protein klpA OS=Emericella nidulans (strain FGSC A4 / ATCC 38163 / CBS 112.46 / NRRL 194 / M139) GN=klpA PE=2 SV=3	KOG0239	1e-126	Kinesin (KAR3 subfamily)
TCONS_00005943	361	544	178	0.327206	-1.61173	0.0303983	0.744708	Down	3956
TCONS_00005946	2784	2084	3484	1.67179	0.741389	0.0286047	0.722845	Up	5352	gi|557425705|ref|WP_023427720.1|DNA polymerase elongation subunit (family B) [uncultured Acidilobus sp. OSP8] >gi|557079380|gb|ESQ25197.1| DNA polymerase elongation subunit (family B) [uncultured Acidilobus sp. OSP8]	2.29239e-29	sp|P28040|DPOA_SCHPO	0	DNA polymerase alpha catalytic subunit OS=Schizosaccharomyces pombe (strain 972 / ATCC 24843) GN=pol1 PE=1 SV=1	KOG0970	0	DNA polymerase alpha, catalytic subunit	ko03030;ko00230;ko00240	DNA replication|Purine metabolism|Pyrimidine metabolism	3	K02320	POLA1	DNA polymerase alpha subunit A	GO:0003887;GO:0006260;GO:0003677;GO:0000166	DNA-directed DNA polymerase activity|DNA replication|DNA binding|nucleotide binding
TCONS_00005966	3051.5	4902	1201	0.245002	-2.02913	4.60906e-09	1.53461e-06	Down	3735			sp|G5EB19|PPOA_EMENI	1e-135	Psi-producing oxygenase A OS=Emericella nidulans (strain FGSC A4 / ATCC 38163 / CBS 112.46 / NRRL 194 / M139) GN=ppoA PE=3 SV=1	KOG2408	1e-06	Peroxidase/oxygenase
TCONS_00005968	3281	4088	2474	0.605186	-0.72455	0.0294936	0.729866	Down	798
TCONS_00005972	30.5	57	4	0.0701754	-3.83289	0.0160139	0.510009	Down	381
TCONS_00005987	192	320	64	0.2	-2.32193	0.0133974	0.475106	Down	1174
TCONS_00006011	1428	1879	977	0.519957	-0.943535	0.0240758	0.655597	Down	2047
TCONS_00006023	234.5	451	18	0.0399113	-4.64706	3.74428e-06	0.000609485	Down	6650	gi|521121158|ref|WP_020434504.1|putative serine/threonine-specific protein kinase [Clostridium sp. CAG:1000] >gi|519764689|emb|CCX35529.1| putative serine/threonine-specific protein kinase [Clostridium sp. CAG:1000]	1.58501e-15	sp|Q9TW45|PAR1_CAEEL	2e-24	Serine/threonine-protein kinase par-1 OS=Caenorhabditis elegans GN=par-1 PE=1 SV=1	KOG0586	4e-25	Serine/threonine protein kinase
TCONS_00006058	25	50	0	0	#NAME?	0.00130911	0.0905418	Down	2246			sp|O14068|YFF7_SCHPO	1e-09	UPF0357 protein C1687.07 OS=Schizosaccharomyces pombe (strain 972 / ATCC 24843) GN=SPAC1687.07 PE=3 SV=1
TCONS_00006155	133.5	221	46	0.208145	-2.26434	0.0267048	0.692692	Down	1473	gi|557411621|ref|WP_023414066.1|hypothetical protein [uncultured Thiohalocapsa sp. PB-PSB1] >gi|557034115|gb|ESQ11728.1| hypothetical protein N838_17525 [uncultured Thiohalocapsa sp. PB-PSB1]	2.50303e-21	sp|Q92194|AXE1_ASPAW	1e-63	Acetylxylan esterase A OS=Aspergillus awamori GN=axeA PE=1 SV=2
TCONS_00006157	847	520	1174	2.25769	1.17485	0.0227474	0.635972	Up	1616	gi|636671171|gb|AIA13064.1|Pregnancy-associated plasma protein-A [uncultured bacterium]	3.39893e-47	sp|E4V4I7|MEP6_ARTGP	5e-52	Extracellular metalloprotease MGYG_07913 OS=Arthroderma gypseum (strain ATCC MYA-4604 / CBS 118893) GN=MGYG_07913 PE=3 SV=1										GO:0008237	metallopeptidase activity
TCONS_00006165	4178	3184	5172	1.62437	0.699882	0.0349046	0.805146	Up	3061	gi|374724342|gb|EHR76422.1|ribonucleoside-diphosphate reductase alpha chain [uncultured marine group II euryarchaeote]	0	sp|Q9UW15|RIR1_NEUCR	0	Ribonucleoside-diphosphate reductase large chain OS=Neurospora crassa (strain ATCC 24698 / 74-OR23-1A / CBS 708.71 / DSM 1257 / FGSC 987) GN=rnr-1 PE=1 SV=2	KOG1112	0	Ribonucleotide reductase, alpha subunit	ko00480;ko00230;ko00240	Glutathione metabolism|Purine metabolism|Pyrimidine metabolism	3	K10807	RRM1	ribonucleoside-diphosphate reductase subunit M1	GO:0005971;GO:0006260;GO:0031419;GO:0005524;GO:0004748;GO:0055114	ribonucleoside-diphosphate reductase complex|DNA replication|cobalamin binding|ATP binding|ribonucleoside-diphosphate reductase activity, thioredoxin disulfide as acceptor|oxidation-reduction process
TCONS_00006182	63	9	117	13	3.70044	0.00449658	0.229509	Up	3688	gi|547271163|ref|WP_022005264.1|hypothetical protein [Firmicutes bacterium CAG:194] >gi|524154884|emb|CCZ29615.1| putative uncharacterized protein [Firmicutes bacterium CAG:194]	9.28647e-06
TCONS_00006186	357.5	163	552	3.3865	1.7598	0.019101	0.566365	Up	2157
TCONS_00006187	731	405	1057	2.60988	1.38398	0.0119347	0.434932	Up	4267
TCONS_00006193	3814.5	2934	4695	1.6002	0.678256	0.040536	0.881087	Up	3041			sp|Q9USW3|YHZ7_SCHPO	2e-24	Probable glycosidase C21B10.07 OS=Schizosaccharomyces pombe (strain 972 / ATCC 24843) GN=SPBC21B10.07 PE=3 SV=1
TCONS_00006205	1659.5	813	2506	3.08241	1.62406	5.29355e-05	0.00615481	Up	2420
TCONS_00006213	5233	6707	3759	0.560459	-0.835319	0.0134262	0.475106	Down	3737
TCONS_00006255	56.5	103	10	0.0970874	-3.36457	0.0102148	0.385686	Down	548
TCONS_00006281	748.5	326	1171	3.59202	1.8448	0.000847738	0.0628205	Up	2404	gi|547930799|ref|WP_022332719.1|hypothetical protein [Alistipes sp. CAG:29] >gi|524607223|emb|CDD24154.1| putative uncharacterized protein [Alistipes sp. CAG:29]	2.09697e-32	sp|Q7M4T0|NEG1_NEUCR	3e-21	Endo-1,6-beta-D-glucanase OS=Neurospora crassa (strain ATCC 24698 / 74-OR23-1A / CBS 708.71 / DSM 1257 / FGSC 987) GN=neg-1 PE=1 SV=2	KOG2566	3e-17	Beta-glucocerebrosidase
TCONS_00006283	4142	3211	5073	1.57988	0.659816	0.0465565	0.918596	Up	2505	gi|58651786|emb|CAI50966.1|fatty-acid-CoA ligase [uncultured bacterium]	1.04014e-52	sp|Q9M0X9|4CLL7_ARATH	8e-79	4-coumarate--CoA ligase-like 7 OS=Arabidopsis thaliana GN=4CLL7 PE=1 SV=1	KOG1176	2e-79	Acyl-CoA synthetase							GO:0016874;GO:0008152	ligase activity|metabolic process
TCONS_00006300	3705.5	1612	5799	3.59739	1.84695	5.84097e-08	1.38016e-05	Up	2915
TCONS_00006340	1083	611	1555	2.54501	1.34767	0.00408449	0.213706	Up	2240	gi|406973760|gb|EKD97068.1|hypothetical protein ACD_23C01087G0002, partial [uncultured bacterium]	5.27437e-47	sp|P21448|MDR1_CRIGR	2e-69	Multidrug resistance protein 1 OS=Cricetulus griseus GN=ABCB1 PE=1 SV=2	KOG0055	6e-70	Multidrug/pheromone exporter, ABC superfamily							GO:0034040;GO:0006869;GO:0016310;GO:0009029;GO:0016021;GO:0009245;GO:0055085;GO:0006200;GO:0005886;GO:0005524	lipid-transporting ATPase activity|lipid transport|phosphorylation|tetraacyldisaccharide 4'-kinase activity|integral component of membrane|lipid A biosynthetic process|transmembrane transport|ATP catabolic process|plasma membrane|ATP binding
TCONS_00006341	619.5	293	946	3.22867	1.69094	0.00442085	0.228047	Up	2363	gi|602749065|gb|AHN97813.1|ABC transporter [uncultured bacterium lac84]	1.1238e-45	sp|Q8LPK2|AB2B_ARATH	3e-54	ABC transporter B family member 2 OS=Arabidopsis thaliana GN=ABCB2 PE=1 SV=3	KOG0055	4e-55	Multidrug/pheromone exporter, ABC superfamily							GO:0055085;GO:0016021;GO:0006200;GO:0006869;GO:0005524;GO:0034040;GO:0005886	transmembrane transport|integral component of membrane|ATP catabolic process|lipid transport|ATP binding|lipid-transporting ATPase activity|plasma membrane
TCONS_00006358	918.5	1356	481	0.35472	-1.49525	0.0029669	0.165897	Down	1057			sp|Q01358|BLI3_NEUCR	2e-20	Protein bli-3 OS=Neurospora crassa (strain ATCC 24698 / 74-OR23-1A / CBS 708.71 / DSM 1257 / FGSC 987) GN=bli-3 PE=2 SV=1
TCONS_00006364	904.5	507	1302	2.56805	1.36067	0.00699934	0.303374	Up	3331	gi|446877074|ref|WP_000954330.1|long-chain fatty acid--CoA ligase [Escherichia coli CAG:4] >gi|524546318|emb|CDC79249.1| long-chain-fatty-acid--CoA ligase [Escherichia coli CAG:4]	6.05248e-37	sp|Q42982|4CL2_ORYSJ	4e-61	Probable 4-coumarate--CoA ligase 2 OS=Oryza sativa subsp. japonica GN=4CL2 PE=2 SV=2	KOG1176	1e-68	Acyl-CoA synthetase							GO:0016874;GO:0008152	ligase activity|metabolic process
TCONS_00006365	1975	2757	1193	0.432717	-1.20851	0.00120702	0.0850136	Down	1531	gi|349858893|gb|AEQ20499.1|cinnamyl alcohol dehydrogenase protein [uncultured bacterium CSL144]	9.25675e-87	sp|P42327|ADH2_GEOSE	2e-51	Alcohol dehydrogenase OS=Geobacillus stearothermophilus GN=adh PE=1 SV=1	KOG0023	1e-39	Alcohol dehydrogenase, class V							GO:0008270;GO:0016491;GO:0055114	zinc ion binding|oxidoreductase activity|oxidation-reduction process
TCONS_00006387	172	306	38	0.124183	-3.00946	0.00253031	0.150291	Down	3288			sp|O74438|MCP2_SCHPO	7e-54	Meiotic coiled-coil protein 2 OS=Schizosaccharomyces pombe (strain 972 / ATCC 24843) GN=mcp2 PE=4 SV=1	KOG1488	2e-54	Translational repressor Pumilio/PUF3 and related RNA-binding proteins (Puf superfamily)
TCONS_00006388	65.5	120	11	0.0916667	-3.44746	0.00661855	0.295615	Down	2429			sp|O74438|MCP2_SCHPO	1e-54	Meiotic coiled-coil protein 2 OS=Schizosaccharomyces pombe (strain 972 / ATCC 24843) GN=mcp2 PE=4 SV=1	KOG1488	3e-55	Translational repressor Pumilio/PUF3 and related RNA-binding proteins (Puf superfamily)
TCONS_00006410	1999	2751	1247	0.45329	-1.14149	0.00210689	0.133043	Down	2503	gi|558586415|ref|WP_023499194.1|translation elongation factor 1A GTP binding domain family [uncultured archaeon A07HR67] >gi|557609473|gb|ESS03070.1| translation elongation factor 1A GTP binding domain family [uncultured archaeon A07HR67]	5.58341e-53	sp|D2XV59|GTPB1_RAT	2e-150	GTP-binding protein 1 OS=Rattus norvegicus GN=Gtpbp1 PE=1 SV=1	KOG0463	3e-150	GTP-binding protein GP-1							GO:0003746;GO:0006414;GO:0006184;GO:0003924;GO:0005737;GO:0005525	translation elongation factor activity|translational elongation|GTP catabolic process|GTPase activity|cytoplasm|GTP binding
TCONS_00006420	1858	3694	22	0.0059556	-7.39154	1.77678e-44	1.30149e-40	Down	2122	gi|547469371|ref|WP_022088184.1|hypothetical protein [Eubacterium sp. CAG:156] >gi|524266426|emb|CDA28806.1| uncharacterized protein BN504_00350 [Eubacterium sp. CAG:156]	3.64023e-16	sp|Q09788|ASL1_SCHPO	2e-13	Alkali-sensitive linkage protein 1 OS=Schizosaccharomyces pombe (strain 972 / ATCC 24843) GN=asl1 PE=1 SV=1
TCONS_00006430	1472.5	2018	927	0.459366	-1.12228	0.00682727	0.300567	Down	5014			sp|Q9C0H5|RHG39_HUMAN	1e-08	Rho GTPase-activating protein 39 OS=Homo sapiens GN=ARHGAP39 PE=1 SV=2
TCONS_00006431	4300.5	5272	3329	0.631449	-0.663261	0.045746	0.914066	Down	3139	gi|374851057|dbj|BAL54028.1|hypothetical conserved protein [uncultured planctomycete]	3.38076e-26	sp|O61122|SVKA_DICDI	2e-118	Serine/threonine-protein kinase svkA OS=Dictyostelium discoideum GN=svkA PE=1 SV=1	KOG0201	8e-114	Serine/threonine protein kinase							GO:0006468;GO:0005524;GO:0004674	protein phosphorylation|ATP binding|protein serine/threonine kinase activity
TCONS_00006452	2444.5	3203	1686	0.526382	-0.925819	0.00793227	0.324783	Down	2186
TCONS_00006454	112	183	41	0.224044	-2.15815	0.0411698	0.885664	Down	967			sp|Q7LL14|RU2B_SCHPO	2e-15	Probable U2 small nuclear ribonucleoprotein B'' OS=Schizosaccharomyces pombe (strain 972 / ATCC 24843) GN=msl1 PE=1 SV=1	KOG4206	5e-16	Spliceosomal protein snRNP-U1A/U2B
TCONS_00006468	645.5	996	295	0.296185	-1.75543	0.00271388	0.156529	Down	1616	gi|211926987|dbj|BAG82721.1|putative gluconolactonase [uncultured bacterium]	4.05178e-19	sp|Q01578|GNL_ZYMMO	2e-11	Gluconolactonase OS=Zymomonas mobilis subsp. mobilis (strain ATCC 31821 / ZM4 / CP4) GN=gnl PE=1 SV=2				ko00030;ko00053;ko01200;ko01220;ko00930	Pentose phosphate pathway|Ascorbate and aldarate metabolism|Carbon metabolism|Degradation of aromatic compounds|Caprolactam degradation	5	K01053	E3.1.1.17, gnl, RGN	gluconolactonase
TCONS_00006469	922.5	604	1241	2.05464	1.03888	0.0365379	0.83377	Up	1110
TCONS_00006518	2182.5	3446	919	0.266686	-1.90679	2.40069e-07	4.88474e-05	Down	1965	gi|406981778|gb|EKE03176.1|hypothetical protein ACD_20C00235G0001 [uncultured bacterium]	4.23758e-71	sp|O07575|YHDF_BACSU	7e-75	Uncharacterized oxidoreductase YhdF OS=Bacillus subtilis (strain 168) GN=yhdF PE=3 SV=1	KOG0725	6e-70	Reductases with broad range of substrate specificities							GO:0055114;GO:0016491	oxidation-reduction process|oxidoreductase activity
TCONS_00006522	1665	1209	2121	1.75434	0.81093	0.0394324	0.864796	Up	4849
TCONS_00006523	763.5	375	1152	3.072	1.61918	0.00293968	0.16564	Up	4866
TCONS_00006539	23	2	44	22	4.45943	0.014338	0.484094	Up	962
TCONS_00006576	993	1422	564	0.396624	-1.33415	0.0060079	0.276779	Down	1643
TCONS_00006584	695	1005	385	0.383085	-1.38427	0.013764	0.481806	Down	829
TCONS_00006598	19.5	37	2	0.0540541	-4.20945	0.0246714	0.666857	Down	843
TCONS_00006609	2129.5	1603	2656	1.65689	0.728481	0.0436633	0.903485	Up	2585			sp|P40996|SCD2_SCHPO	6e-65	Protein scd2/ral3 OS=Schizosaccharomyces pombe (strain 972 / ATCC 24843) GN=scd2 PE=4 SV=1	KOG4773	1e-65	NADPH oxidase
TCONS_00006680	12.5	1	24	24	4.58496	0.0425167	0.892363	Up	1965	gi|442770917|gb|AGC71619.1|monooxygenase, flavin-binding family [uncultured bacterium A1Q1_fos_1053]	3.05117e-114	sp|A0R665|ETHA_MYCS2	1e-114	FAD-containing monooxygenase EthA OS=Mycobacterium smegmatis (strain ATCC 700084 / mc(2)155) GN=ethA PE=3 SV=1	KOG1399	8e-11	Flavin-containing monooxygenase							GO:0004497	monooxygenase activity
TCONS_00006695	1858.5	2416	1301	0.538493	-0.892999	0.018391	0.558107	Down	3716	gi|198401911|gb|ACH87589.1|chitin synthase [uncultured Scedosporium] >gi|198401913|gb|ACH87590.1| chitin synthase [uncultured Scedosporium]	1.48339e-17	sp|P30598|CHS1_USTMA	0	Chitin synthase 1 OS=Ustilago maydis (strain 521 / FGSC 9021) GN=CHS1 PE=3 SV=2	KOG2571	1e-178	Chitin synthase/hyaluronan synthase (glycosyltransferases)							GO:0006031;GO:0004100	chitin biosynthetic process|chitin synthase activity
TCONS_00006698	31	56	6	0.107143	-3.22239	0.0335704	0.793611	Down	1406
TCONS_00006712	36.5	8	65	8.125	3.02237	0.0350637	0.805146	Up	2338
TCONS_00006748	532.5	846	219	0.258865	-1.94973	0.00224557	0.137073	Down	4197			sp|P19541|RDS2_YEAST	5e-11	Regulator of drug sensitivity 2 OS=Saccharomyces cerevisiae (strain ATCC 204508 / S288c) GN=RDS2 PE=1 SV=2
TCONS_00006768	1844.5	2380	1309	0.55	-0.862496	0.023074	0.640271	Down	3616			sp|O35750|SHOX2_RAT	1e-07	Short stature homeobox protein 2 (Fragment) OS=Rattus norvegicus GN=Shox2 PE=2 SV=2	KOG0490	3e-08	Transcription factor, contains HOX domain
TCONS_00006769	53	92	14	0.152174	-2.71621	0.0341607	0.799448	Down	2069			sp|P50537|MAE1_SCHPO	1e-40	Malic acid transport protein OS=Schizosaccharomyces pombe (strain 972 / ATCC 24843) GN=mae1 PE=1 SV=1
TCONS_00006774	121.5	213	30	0.140845	-2.82782	0.008243	0.326378	Down	2831	gi|534503514|gb|AGU11948.1|NAD dependent epimerase/dehydratase family [uncultured organism]	1.67386e-26	sp|P45602|GALE_KLEPN	2e-07	UDP-glucose 4-epimerase (Fragment) OS=Klebsiella pneumoniae GN=galE PE=3 SV=1	KOG1371	1e-06	UDP-glucose 4-epimerase/UDP-sulfoquinovose synthase
TCONS_00006845	184	294	74	0.251701	-1.99022	0.0336946	0.793611	Down	1835	gi|548261610|ref|WP_022478804.1|homoserine O-acetyltransferase [Coraliomargarita sp. CAG:312] >gi|524787598|emb|CDE84657.1| homoserine O-acetyltransferase [Coraliomargarita sp. CAG:312]	4.48818e-76	sp|Q10341|CYS2_SCHPO	9e-165	Probable serine-O-acetyltransferase cys2 OS=Schizosaccharomyces pombe (strain 972 / ATCC 24843) GN=cys2 PE=1 SV=1				ko00270	Cysteine and methionine metabolism	1	K00641	metX	homoserine O-acetyltransferase	GO:0005737;GO:0009086;GO:0004414	cytoplasm|methionine biosynthetic process|homoserine O-acetyltransferase activity
TCONS_00006846	97	180	14	0.0777778	-3.6845	0.00177396	0.115627	Down	1840	gi|548261610|ref|WP_022478804.1|homoserine O-acetyltransferase [Coraliomargarita sp. CAG:312] >gi|524787598|emb|CDE84657.1| homoserine O-acetyltransferase [Coraliomargarita sp. CAG:312]	4.69195e-76	sp|Q10341|CYS2_SCHPO	4e-165	Probable serine-O-acetyltransferase cys2 OS=Schizosaccharomyces pombe (strain 972 / ATCC 24843) GN=cys2 PE=1 SV=1				ko00270	Cysteine and methionine metabolism	1	K00641	metX	homoserine O-acetyltransferase	GO:0005737;GO:0009086;GO:0004414	cytoplasm|methionine biosynthetic process|homoserine O-acetyltransferase activity
TCONS_00006873	2499.5	1685	3314	1.96677	0.975825	0.00494843	0.241182	Up	5023
TCONS_00006880	923	613	1233	2.01142	1.00821	0.042274	0.889819	Up	2753			sp|P87216|VIPI_SCHPO	3e-20	Protein vip1 OS=Schizosaccharomyces pombe (strain 972 / ATCC 24843) GN=vip1 PE=1 SV=1
TCONS_00006912	2118.5	3152	1085	0.344226	-1.53857	2.9247e-05	0.00370304	Down	4646	gi|529110557|gb|AGS50307.1|hypothetical protein [uncultured bacterium Ele45G2]	1.2507e-87	sp|Q2U325|BGLG_ASPOR	6e-172	Probable beta-glucosidase G OS=Aspergillus oryzae (strain ATCC 42149 / RIB 40) GN=bglG PE=3 SV=1				ko00940;ko00500;ko00460	Phenylpropanoid biosynthesis|Starch and sucrose metabolism|Cyanoamino acid metabolism	3	K05349	bglX	beta-glucosidase
TCONS_00006914	10967	7053	14881	2.10988	1.07716	0.00497181	0.241182	Up	2458	gi|255292336|dbj|BAH89457.1|carboxylesterase [uncultured bacterium]	4.48057e-41	sp|Q8R0W5|EST4A_MOUSE	4e-49	Carboxylesterase 4A OS=Mus musculus GN=Ces4a PE=2 SV=2	KOG1516	2e-45	Carboxylesterase and related proteins							GO:0052689	carboxylic ester hydrolase activity
TCONS_00006959	1899	2471	1327	0.53703	-0.896927	0.0170428	0.533156	Down	3327
TCONS_00006982	2237.5	1695	2780	1.64012	0.7138	0.0448212	0.909461	Up	3972	gi|558592884|ref|WP_023505597.1|condensin subunit Smc [uncultured archaeon A07HR60] >gi|557617917|gb|ESS11443.1| condensin subunit Smc [uncultured archaeon A07HR60]	1.01796e-58	sp|P41003|SMC2_SCHPO	0	Structural maintenance of chromosomes protein 2 OS=Schizosaccharomyces pombe (strain 972 / ATCC 24843) GN=cut14 PE=1 SV=2	KOG0933	0	Structural maintenance of chromosome protein 2 (chromosome condensation complex Condensin, subunit E)	ko04111	Cell cycle - yeast	1	K06674	SMC2	structural maintenance of chromosome 2
TCONS_00007015	586	874	298	0.340961	-1.55232	0.0103075	0.387193	Down	3100	gi|291336160|gb|ADD95738.1|predicted protein [uncultured organism MedDCM-OCT-S04-C2]	7.20226e-07	sp|Q5ZKG2|BRD7_CHICK	2e-17	Bromodomain-containing protein 7 OS=Gallus gallus GN=BRD7 PE=2 SV=1	KOG1828	2e-18	IRF-2-binding protein CELTIX-1, contains BROMO domain
TCONS_00007029	432	221	643	2.9095	1.54077	0.0253153	0.671864	Up	2970	gi|547424114|ref|WP_022065695.1|ubiquinone biosynthesis hydroxylase UbiH/UbiF/VisC/COQ6 family [Klebsiella variicola CAG:634] >gi|524237264|emb|CDA01782.1| ubiquinone biosynthesis hydroxylase UbiH/UbiF/VisC/COQ6 family [Klebsiella variicola CAG:634]	1.19914e-13	sp|Q9Y7Z9|COQ6_SCHPO	1e-41	Probable ubiquinone biosynthesis monooxygenase coq6 OS=Schizosaccharomyces pombe (strain 972 / ATCC 24843) GN=coq6 PE=3 SV=2	KOG3855	2e-42	Monooxygenase involved in coenzyme Q (ubiquinone) biosynthesis							GO:0050660;GO:0046914;GO:0016709;GO:0006744;GO:0055114	flavin adenine dinucleotide binding|transition metal ion binding|oxidoreductase activity, acting on paired donors, with incorporation or reduction of molecular oxygen, NAD(P)H as one donor, and incorporation of one atom of oxygen|ubiquinone biosynthetic process|oxidation-reduction process
TCONS_00007048	569.5	796	343	0.430905	-1.21456	0.045385	0.914066	Down	2726	gi|270047914|gb|ACZ58365.1|laccase 1 [uncultured Lentinus]	3.30252e-37	sp|Q09920|FIO1_SCHPO	4e-53	Iron transport multicopper oxidase fio1 OS=Schizosaccharomyces pombe (strain 972 / ATCC 24843) GN=fio1 PE=3 SV=1	KOG1263	1e-53	Multicopper oxidases							GO:0052716;GO:0005507;GO:0042597;GO:0055114	hydroquinone:oxygen oxidoreductase activity|copper ion binding|periplasmic space|oxidation-reduction process
TCONS_00007071	1644	2372	916	0.386172	-1.37268	0.000605617	0.0487488	Down	704
TCONS_00007088	1086.5	1472	701	0.476223	-1.07029	0.021551	0.617122	Down	1953
TCONS_00007089	3228	4989	1467	0.294047	-1.76588	2.33296e-07	4.88255e-05	Down	5505
TCONS_00007100	2962.5	2279	3646	1.59982	0.677914	0.0433664	0.900569	Up	2480	gi|557427266|ref|WP_023429234.1|Peptide N-acetyl-beta-D-glucosaminyl asparaginase amidase A [uncultured Acidilobus sp. JCHS] >gi|557080009|gb|ESQ25818.1| Peptide N-acetyl-beta-D-glucosaminyl asparaginase amidase A [uncultured Acidilobus sp. JCHS]	1.33048e-08	sp|P81898|PNAA_PRUDU	6e-55	Peptide-N4-(N-acetyl-beta-glucosaminyl)asparagine amidase A OS=Prunus dulcis PE=1 SV=2
TCONS_00007175	819.5	1323	316	0.238851	-2.06582	0.000119822	0.013503	Down	1450	gi|547449629|ref|WP_022069319.1|phosphatidylserine decarboxylase proenzyme [Fusobacterium sp. CAG:649] >gi|524243004|emb|CDA08646.1| phosphatidylserine decarboxylase proenzyme [Fusobacterium sp. CAG:649]	2.13776e-46	sp|O14111|PSD3_SCHPO	6e-67	Phosphatidylserine decarboxylase proenzyme 3 OS=Schizosaccharomyces pombe (strain 972 / ATCC 24843) GN=psd3 PE=3 SV=2	KOG2419	2e-67	Phosphatidylserine decarboxylase
TCONS_00007179	644	391	897	2.29412	1.19794	0.0378764	0.843297	Up	5538	gi|406980851|gb|EKE02406.1|beta-galactosidase [uncultured bacterium]	8.90314e-44	sp|Q4PC06|HOG1_USTMA	0	Mitogen-activated protein kinase HOG1 OS=Ustilago maydis (strain 521 / FGSC 9021) GN=HOG1 PE=3 SV=1	KOG0660	0	Mitogen-activated protein kinase	ko04550;ko04010;ko04011;ko04015;ko04068;ko04071;ko04370;ko04668;ko05205;ko05120;ko05131;ko05132;ko05133;ko05140;ko05142;ko05145;ko05152;ko05160;ko05164;ko05169;ko05014;ko04261;ko04380;ko04912;ko04914;ko04917;ko04611;ko04620;ko04621;ko04622;ko04660;ko04664;ko04670;ko04722;ko04723;ko04728;ko04750	Signaling pathways regulating pluripotency of stem cells|MAPK signaling pathway|MAPK signaling pathway - yeast|Rap1 signaling pathway|FoxO signaling pathway|Sphingolipid signaling pathway|VEGF signaling pathway|TNF signaling pathway|Proteoglycans in cancer|Epithelial cell signaling in Helicobacter pylori infection|Shigellosis|Salmonella infection|Pertussis|Leishmaniasis|Chagas disease (American t…	37	K04441	P38	p38 MAP kinase
TCONS_00007241	154.5	53	256	4.83019	2.27208	0.0215677	0.617122	Up	1488	gi|291336230|gb|ADD95800.1|hypothetical protein [uncultured organism MedDCM-OCT-S08-C3] >gi|291336876|gb|ADD96406.1| hypothetical protein [uncultured organism MedDCM-OCT-S09-C25]	8.4536e-31	sp|Q00859|MAPK_FUSSO	1e-174	Mitogen-activated protein kinase OS=Fusarium solani subsp. pisi GN=MAPK PE=2 SV=1	KOG0660	6e-155	Mitogen-activated protein kinase	ko04114;ko04810;ko04510;ko04520;ko04540;ko04550;ko04010;ko04012;ko04013;ko04014;ko04015;ko04022;ko04024;ko04066;ko04068;ko04071;ko04150;ko04151;ko04350;ko04370;ko04668;ko05200;ko05203;ko05205;ko05210;ko05211;ko05212;ko05213;ko05214;ko05215;ko05216;ko05218;ko05219;ko05220;ko05221;ko05223;ko05230;ko05231;ko04930;ko05131;ko05132;ko05133;ko05140;ko05142;ko05145;ko05152;ko05160;ko05161;ko05164;ko05010…	Oocyte meiosis|Regulation of actin cytoskeleton|Focal adhesion|Adherens junction|Gap junction|Signaling pathways regulating pluripotency of stem cells|MAPK signaling pathway|ErbB signaling pathway|MAPK signaling pathway - fly|Ras signaling pathway|Rap1 signaling pathway|cGMP - PKG signaling pathway|cAMP signaling pathway|HIF-1 signaling pathway|FoxO signaling pathway|Sphingolipid signaling pathwa…	83	K04371	MAPK1_3	mitogen-activated protein kinase 1/3
TCONS_00007254	5743.5	7263	4224	0.581578	-0.781956	0.0219662	0.623652	Down	689			sp|P01098|STF1_YEAST	1e-09	ATPase-stabilizing factor 9 kDa, mitochondrial OS=Saccharomyces cerevisiae (strain ATCC 204508 / S288c) GN=STF1 PE=1 SV=2
TCONS_00007274	15.5	0	31	Inf	Inf	0.00740086	0.313351	Up	809
TCONS_00007278	5142	6306	3978	0.630828	-0.664682	0.048192	0.921687	Down	2482			sp|Q767C8|IH5GT_IRIHO	7e-07	Cyanidin 3-O-rutinoside 5-O-glucosyltransferase OS=Iris hollandica GN=5GT PE=1 SV=1	KOG1192	1e-06	UDP-glucuronosyl and UDP-glucosyl transferase
TCONS_00007279	5037	6445	3629	0.563072	-0.828608	0.0138129	0.481806	Down	2099
TCONS_00007280	4285	5293	3277	0.61912	-0.69171	0.0372527	0.842474	Down	4584	gi|547773198|ref|WP_022184586.1|drug resistance MFS transporter drug:H+ antiporter-2 family [Eggerthella sp. CAG:209] >gi|524382564|emb|CDB33555.1| drug resistance MFS transporter drug:H+ antiporter-2 family [Eggerthella sp. CAG:209]	2.15835e-41	sp|O42922|YBIH_SCHPO	5e-36	Uncharacterized MFS-type transporter C16A3.17c OS=Schizosaccharomyces pombe (strain 972 / ATCC 24843) GN=SPBC16A3.17c PE=3 SV=1	KOG0254	1e-36	Predicted transporter (major facilitator superfamily)							GO:0016021;GO:0005886;GO:0055085;GO:0005215	integral component of membrane|plasma membrane|transmembrane transport|transporter activity
TCONS_00007286	3673	4773	2573	0.539074	-0.891445	0.007303	0.311014	Down	827	gi|547829301|ref|WP_022237427.1|ribose 5-phosphate isomerase B [Clostridium leptum CAG:27] >gi|524461736|emb|CDC04499.1| ribose-5-phosphate isomerase B [Clostridium leptum CAG:27]	2.58867e-35	sp|P0CL19|RPIB_COCIM	4e-67	Putative ribose 5-phosphate isomerase OS=Coccidioides immitis (strain RS) GN=CIMG_07932 PE=1 SV=1				ko00030;ko00051;ko00710;ko01200;ko01230	Pentose phosphate pathway|Fructose and mannose metabolism|Carbon fixation in photosynthetic organisms|Carbon metabolism|Biosynthesis of amino acids	5	K01808	rpiB	ribose 5-phosphate isomerase B
