# Supplementary material for: Transcriptome analysis of Sporisorium scitamineum reveals critical environmental signals for fungal sexual mating and filamentous growth
Source: BMC Genomics. 2016 May 16;17:354. doi: 10.1186/s12864-016-2691-5 (PMC4867532; doi:10.1186/s12864-016-2691-5)
Supplement: Additional file 4: Table S4. — List enriched GO in SsΔMAT-1b mutant compared to the wild-type MAT-1. (XLS 41 kb) [file 12864_2016_2691_MOESM4_ESM.xls]

## Sheet: Sheet1
iD	Term	category	ListHits	ListTotal	PopHits	PopTotal	p	FDR	Enrichment_score	GeneID
GO:0003856	3-dehydroquinate synthase activity	F	1	59	1	1371	0	0	23.2373	TCONS_00004913
GO:0003866	3-phosphoshikimate 1-carboxyvinyltransferase activity	F	1	59	1	1371	0	0	23.2373	TCONS_00004913
GO:0004013	adenosylhomocysteinase activity	F	1	59	1	1371	0	0	23.2373	TCONS_00005623
GO:0004129	cytochrome-c oxidase activity	F	1	59	1	1371	0	0	23.2373	TCONS_00000009
GO:0004355	glutamate synthase (NADPH) activity	F	1	59	1	1371	0	0	23.2373	TCONS_00005443
GO:0004474	malate synthase activity	F	1	59	1	1371	0	0	23.2373	TCONS_00003214
GO:0004585	ornithine carbamoyltransferase activity	F	1	59	1	1371	0	0	23.2373	TCONS_00004933
GO:0004657	proline dehydrogenase activity	F	1	59	1	1371	0	0	23.2373	TCONS_00000424
GO:0005743	mitochondrial inner membrane	C	1	59	1	1371	0	0	23.2373	TCONS_00000009
GO:0006097	glyoxylate cycle	P	1	59	1	1371	0	0	23.2373	TCONS_00003214
GO:0006119	oxidative phosphorylation	P	1	59	1	1371	0	0	23.2373	TCONS_00000009
GO:0006537	glutamate biosynthetic process	P	2	59	2	1371	0	0	23.2373	TCONS_00000424,TCONS_00005443
GO:0006562	proline catabolic process	P	1	59	1	1371	0	0	23.2373	TCONS_00000424
GO:0006591	ornithine metabolic process	P	1	59	1	1371	0	0	23.2373	TCONS_00004933
GO:0008146	sulfotransferase activity	F	1	59	1	1371	0	0	23.2373	TCONS_00000900
GO:0008199	ferric iron binding	F	1	59	1	1371	0	0	23.2373	TCONS_00006571
GO:0009060	aerobic respiration	P	1	59	1	1371	0	0	23.2373	TCONS_00000009
GO:0010340	carboxyl-O-methyltransferase activity	F	1	59	1	1371	0	0	23.2373	TCONS_00002096
GO:0016903	oxidoreductase activity, acting on the aldehyde or oxo group of donors	F	1	59	1	1371	0	0	23.2373	TCONS_00003552
GO:0018575	chlorocatechol 1,2-dioxygenase activity	F	1	59	1	1371	0	0	23.2373	TCONS_00006571
GO:0018576	catechol 1,2-dioxygenase activity	F	1	59	1	1371	0	0	23.2373	TCONS_00006571
GO:0019614	catechol-containing compound catabolic process	P	1	59	1	1371	0	0	23.2373	TCONS_00006571
GO:0033817	beta-ketoacyl-acyl-carrier-protein synthase II activity	F	1	59	1	1371	0	0	23.2373	TCONS_00003518
GO:0050311	sulfite reductase (ferredoxin) activity	F	1	59	1	1371	0	0	23.2373	TCONS_00003552
GO:0070469	respiratory chain	C	1	59	1	1371	0	0	23.2373	TCONS_00000009
GO:0000155	phosphorelay sensor kinase activity	F	3	59	6	1371	4.36295e-05	0.000211684	11.6186	TCONS_00003147,TCONS_00003652,TCONS_00003653
GO:0023014	signal transduction by phosphorylation	P	3	59	6	1371	4.36295e-05	0.000211684	11.6186	TCONS_00003147,TCONS_00003652,TCONS_00003653
GO:0022900	electron transport chain	P	2	59	4	1371	0.000294111	0.00137602	11.6186	TCONS_00003552,TCONS_00000009
GO:0000160	phosphorelay signal transduction system	P	3	59	9	1371	0.000332305	0.0015011	7.74576	TCONS_00003147,TCONS_00003652,TCONS_00003653
GO:0016020	membrane	C	6	59	34	1371	0.000412452	0.00180104	4.1007	TCONS_00004537,TCONS_00003817,TCONS_00003147,TCONS_00005687,TCONS_00003652,TCONS_00003653
GO:0006200	ATP catabolic process	P	7	59	45	1371	0.000448849	0.00189675	3.61469	TCONS_00004981,TCONS_00005452,TCONS_00003613,TCONS_00004537,TCONS_00004078,TCONS_00005687,TCONS_00003306
GO:0016887	ATPase activity	F	4	59	21	1371	0.00148992	0.00582116	4.42615	TCONS_00004981,TCONS_00003613,TCONS_00004537,TCONS_00005687
GO:0004122	cystathionine beta-synthase activity	F	1	59	2	1371	0.00182189	0.00582116	11.6186	TCONS_00002324
GO:0004736	pyruvate carboxylase activity	F	1	59	2	1371	0.00182189	0.00582116	11.6186	TCONS_00001584
GO:0004826	phenylalanine-tRNA ligase activity	F	1	59	2	1371	0.00182189	0.00582116	11.6186	TCONS_00004604
GO:0006432	phenylalanyl-tRNA aminoacylation	P	1	59	2	1371	0.00182189	0.00582116	11.6186	TCONS_00004604
GO:0008859	exoribonuclease II activity	F	1	59	2	1371	0.00182189	0.00582116	11.6186	TCONS_00002239
GO:0016070	RNA metabolic process	P	1	59	2	1371	0.00182189	0.00582116	11.6186	TCONS_00002239
GO:0016149	translation release factor activity, codon specific	F	1	59	2	1371	0.00182189	0.00582116	11.6186	TCONS_00004708
GO:0019343	cysteine biosynthetic process via cystathionine	P	1	59	2	1371	0.00182189	0.00582116	11.6186	TCONS_00002324
GO:0019370	leukotriene biosynthetic process	P	1	59	2	1371	0.00182189	0.00582116	11.6186	TCONS_00000130
GO:0004075	biotin carboxylase activity	F	2	59	7	1371	0.00234433	0.00731208	6.63923	TCONS_00006121,TCONS_00001584
GO:0020037	heme binding	F	5	59	34	1371	0.00257931	0.00785791	3.41725	TCONS_00004768,TCONS_00005583,TCONS_00003552,TCONS_00004336,TCONS_00000009
GO:0008233	peptidase activity	F	2	59	8	1371	0.00363649	0.0108268	5.80932	TCONS_00003779,TCONS_00003817
GO:0004497	monooxygenase activity	F	3	59	17	1371	0.00484056	0.0128913	4.1007	TCONS_00005583,TCONS_00004048,TCONS_00004047
GO:0001510	RNA methylation	P	1	59	3	1371	0.00531395	0.0128913	7.74576	TCONS_00004529
GO:0003878	ATP citrate synthase activity	F	1	59	3	1371	0.00531395	0.0128913	7.74576	TCONS_00001558
GO:0004124	cysteine synthase activity	F	1	59	3	1371	0.00531395	0.0128913	7.74576	TCONS_00002324
GO:0004832	valine-tRNA ligase activity	F	1	59	3	1371	0.00531395	0.0128913	7.74576	TCONS_00004954
GO:0006438	valyl-tRNA aminoacylation	P	1	59	3	1371	0.00531395	0.0128913	7.74576	TCONS_00004954
GO:0006535	cysteine biosynthetic process from serine	P	1	59	3	1371	0.00531395	0.0128913	7.74576	TCONS_00002324
GO:0006596	polyamine biosynthetic process	P	1	59	3	1371	0.00531395	0.0128913	7.74576	TCONS_00001837
GO:0008650	rRNA (uridine-2'-O-)-methyltransferase activity	F	1	59	3	1371	0.00531395	0.0128913	7.74576	TCONS_00004529
GO:0009102	biotin biosynthetic process	P	1	59	3	1371	0.00531395	0.0128913	7.74576	TCONS_00002096
GO:0003899	DNA-directed RNA polymerase activity	F	2	59	11	1371	0.00976658	0.0225621	4.22496	TCONS_00005340,TCONS_00001927
GO:0006730	one-carbon metabolic process	P	1	59	4	1371	0.0103338	0.0225621	5.80932	TCONS_00005623
GO:0016597	amino acid binding	F	1	59	4	1371	0.0103338	0.0225621	5.80932	TCONS_00004933
GO:0016705	oxidoreductase activity, acting on paired donors, with incorporation or reduction of molecular oxygen	F	1	59	4	1371	0.0103338	0.0225621	5.80932	TCONS_00005583
GO:0016765	transferase activity, transferring alkyl or aryl (other than methyl) groups	F	1	59	4	1371	0.0103338	0.0225621	5.80932	TCONS_00006197
GO:0044262	cellular carbohydrate metabolic process	P	1	59	4	1371	0.0103338	0.0225621	5.80932	TCONS_00001558
GO:0006351	transcription, DNA-templated	P	2	59	12	1371	0.0126274	0.0271179	3.87288	TCONS_00005340,TCONS_00001927
GO:0009058	biosynthetic process	P	3	59	23	1371	0.0148402	0.0309009	3.03095	TCONS_00001004,TCONS_00004191,TCONS_00006197
GO:0006414	translational elongation	P	2	59	13	1371	0.015919	0.0309009	3.57497	TCONS_00006970,TCONS_00006971
GO:0042626	ATPase activity, coupled to transmembrane movement of substances	F	2	59	13	1371	0.015919	0.0309009	3.57497	TCONS_00005452,TCONS_00003306
GO:0005506	iron ion binding	F	5	59	49	1371	0.0161998	0.0309009	2.37115	TCONS_00004768,TCONS_00005583,TCONS_00003552,TCONS_00004336,TCONS_00000009
GO:0006094	gluconeogenesis	P	1	59	5	1371	0.0167478	0.0309009	4.64746	TCONS_00001584
GO:0006364	rRNA processing	P	1	59	5	1371	0.0167478	0.0309009	4.64746	TCONS_00004529
GO:0006869	lipid transport	P	1	59	5	1371	0.0167478	0.0309009	4.64746	TCONS_00004078
GO:0030554	adenyl nucleotide binding	F	1	59	5	1371	0.0167478	0.0309009	4.64746	TCONS_00002324
GO:0030976	thiamine pyrophosphate binding	F	1	59	5	1371	0.0167478	0.0309009	4.64746	TCONS_00003552
GO:0034040	lipid-transporting ATPase activity	F	1	59	5	1371	0.0167478	0.0309009	4.64746	TCONS_00004078
GO:0003746	translation elongation factor activity	F	2	59	14	1371	0.0196486	0.0357496	3.31961	TCONS_00006970,TCONS_00006971
GO:0003723	RNA binding	F	2	59	15	1371	0.0238203	0.0385595	3.09831	TCONS_00002239,TCONS_00004604
GO:0002161	aminoacyl-tRNA editing activity	F	1	59	6	1371	0.0244308	0.0385595	3.87288	TCONS_00004954
GO:0004775	succinate-CoA ligase (ADP-forming) activity	F	1	59	6	1371	0.0244308	0.0385595	3.87288	TCONS_00001558
GO:0005507	copper ion binding	F	1	59	6	1371	0.0244308	0.0385595	3.87288	TCONS_00000009
GO:0006415	translational termination	P	1	59	6	1371	0.0244308	0.0385595	3.87288	TCONS_00004708
GO:0006450	regulation of translational fidelity	P	1	59	6	1371	0.0244308	0.0385595	3.87288	TCONS_00004954
GO:0006633	fatty acid biosynthetic process	P	1	59	6	1371	0.0244308	0.0385595	3.87288	TCONS_00003518
GO:0009073	aromatic amino acid family biosynthetic process	P	1	59	6	1371	0.0244308	0.0385595	3.87288	TCONS_00004913
GO:0009423	chorismate biosynthetic process	P	1	59	6	1371	0.0244308	0.0385595	3.87288	TCONS_00004913
GO:0031177	phosphopantetheine binding	F	1	59	6	1371	0.0244308	0.0385595	3.87288	TCONS_00004191
GO:0048037	cofactor binding	F	1	59	6	1371	0.0244308	0.0385595	3.87288	TCONS_00001558
GO:0005524	ATP binding	F	19	59	308	1371	0.0268658	0.0418979	1.43347	TCONS_00002685,TCONS_00006121,TCONS_00004981,TCONS_00001584,TCONS_00005452,TCONS_00003613,TCONS_00005129,TCONS_00004537,TCONS_00004604,TCONS_00003147,TCONS_00001558,TCONS_00004078,TCONS_00007110,TCONS_00003100,TCONS_00005687,TCONS_00004954,TCONS_00003306,TCONS_00003652,TCONS_00003653
GO:0019843	rRNA binding	F	3	59	28	1371	0.0292301	0.0450488	2.48971	TCONS_00003401,TCONS_00003910,TCONS_00003867
GO:0000156	phosphorelay response regulator activity	F	1	59	7	1371	0.0332654	0.0498557	3.31961	TCONS_00003147
GO:0003958	NADPH-hemoprotein reductase activity	F	2	59	17	1371	0.0334909	0.0498557	2.7338	TCONS_00004768,TCONS_00004336
GO:0070330	aromatase activity	F	2	59	17	1371	0.0334909	0.0498557	2.7338	TCONS_00004768,TCONS_00004336
GO:0016301	kinase activity	F	1	59	8	1371	0.0431418	0.0635008	2.90466	TCONS_00004989
GO:0055085	transmembrane transport	P	4	59	47	1371	0.0476011	0.069286	1.97764	TCONS_00005452,TCONS_00007280,TCONS_00004078,TCONS_00003306
GO:0016788	hydrolase activity, acting on ester bonds	F	1	59	9	1371	0.053957	0.07683	2.58192	TCONS_00004191
GO:0016829	lyase activity	F	1	59	9	1371	0.053957	0.07683	2.58192	TCONS_00001558
GO:0005840	ribosome	C	3	59	37	1371	0.0708139	0.0976486	1.8841	TCONS_00003401,TCONS_00003910,TCONS_00003867
GO:0005886	plasma membrane	C	3	59	37	1371	0.0708139	0.0976486	1.8841	TCONS_00007280,TCONS_00004078,TCONS_00000009
GO:0006468	protein phosphorylation	P	3	59	37	1371	0.0708139	0.0976486	1.8841	TCONS_00003147,TCONS_00007110,TCONS_00003100
GO:0006508	proteolysis	P	3	59	38	1371	0.0766825	0.10232	1.83452	TCONS_00003779,TCONS_00003817,TCONS_00000130
GO:0006355	regulation of transcription, DNA-templated	P	1	59	11	1371	0.0780256	0.10232	2.11248	TCONS_00003147
GO:0006810	transport	P	1	59	11	1371	0.0780256	0.10232	2.11248	TCONS_00000009
GO:0008483	transaminase activity	F	1	59	11	1371	0.0780256	0.10232	2.11248	TCONS_00001004
GO:0009055	electron carrier activity	F	4	59	54	1371	0.078107	0.10232	1.72128	TCONS_00004768,TCONS_00005583,TCONS_00003552,TCONS_00004336
GO:0003924	GTPase activity	F	2	59	25	1371	0.0889379	0.114224	1.85898	TCONS_00006970,TCONS_00006971
GO:0006184	GTP catabolic process	P	2	59	25	1371	0.0889379	0.114224	1.85898	TCONS_00006970,TCONS_00006971
GO:0003995	acyl-CoA dehydrogenase activity	F	1	59	13	1371	0.104775	0.13072	1.78748	TCONS_00003862
GO:0006099	tricarboxylic acid cycle	P	1	59	13	1371	0.104775	0.13072	1.78748	TCONS_00003214
GO:0008237	metallopeptidase activity	F	1	59	13	1371	0.104775	0.13072	1.78748	TCONS_00000130
GO:0003824	catalytic activity	F	2	59	28	1371	0.11581	0.143123	1.65981	TCONS_00002443,TCONS_00001837
GO:0090305	nucleic acid phosphodiester bond hydrolysis	P	1	59	15	1371	0.133601	0.163567	1.54915	TCONS_00002239
GO:0016021	integral component of membrane	C	5	59	83	1371	0.141336	0.171435	1.39984	TCONS_00005452,TCONS_00007280,TCONS_00004078,TCONS_00000009,TCONS_00003306
GO:0004674	protein serine/threonine kinase activity	F	2	59	31	1371	0.145353	0.17469	1.49918	TCONS_00007110,TCONS_00003100
GO:0005737	cytoplasm	C	11	59	203	1371	0.150198	0.178872	1.25916	TCONS_00004913,TCONS_00002239,TCONS_00005623,TCONS_00004529,TCONS_00004708,TCONS_00004604,TCONS_00006970,TCONS_00006971,TCONS_00004933,TCONS_00004954,TCONS_00002324
GO:0010181	FMN binding	F	2	59	32	1371	0.155715	0.183772	1.45233	TCONS_00004768,TCONS_00004336
GO:0003735	structural constituent of ribosome	F	3	59	52	1371	0.181529	0.212325	1.34061	TCONS_00003401,TCONS_00003910,TCONS_00003867
GO:0016874	ligase activity	F	1	59	19	1371	0.195445	0.226578	1.22302	TCONS_00004191
GO:0008026	ATP-dependent helicase activity	F	2	59	36	1371	0.199279	0.228996	1.29096	TCONS_00002685,TCONS_00005129
GO:0003677	DNA binding	F	3	59	56	1371	0.2177	0.247988	1.24485	TCONS_00001584,TCONS_00005340,TCONS_00001927
GO:0006412	translation	P	3	59	57	1371	0.22705	0.254856	1.22302	TCONS_00003401,TCONS_00003910,TCONS_00003867
GO:0051539	4 iron, 4 sulfur cluster binding	F	1	59	21	1371	0.227619	0.254856	1.10654	TCONS_00003552
GO:0005525	GTP binding	F	2	59	41	1371	0.257243	0.285583	1.13353	TCONS_00006970,TCONS_00006971
GO:0032259	methylation	P	1	59	23	1371	0.260163	0.286398	1.01032	TCONS_00002096
GO:0005215	transporter activity	F	1	59	24	1371	0.276482	0.299332	0.96822	TCONS_00007280
GO:0016310	phosphorylation	P	1	59	24	1371	0.276482	0.299332	0.96822	TCONS_00004989
GO:0003676	nucleic acid binding	F	2	59	49	1371	0.353629	0.379717	0.948461	TCONS_00002685,TCONS_00005129
GO:0000287	magnesium ion binding	F	1	59	29	1371	0.357371	0.380615	0.801286	TCONS_00004604
GO:0008270	zinc ion binding	F	3	59	74	1371	0.395773	0.418115	0.942052	TCONS_00005340,TCONS_00001927,TCONS_00000130
GO:0016740	transferase activity	F	1	59	36	1371	0.464759	0.487067	0.64548	TCONS_00002324
GO:0030170	pyridoxal phosphate binding	F	1	59	38	1371	0.49357	0.513156	0.611508	TCONS_00001004
GO:0050660	flavin adenine dinucleotide binding	F	1	59	48	1371	0.622477	0.642083	0.48411	TCONS_00003862
GO:0046872	metal ion binding	F	2	59	81	1371	0.690907	0.7071	0.57376	TCONS_00006121,TCONS_00001584
GO:0008152	metabolic process	P	2	59	106	1371	0.850177	0.863358	0.438439	TCONS_00006121,TCONS_00002443
GO:0055114	oxidation-reduction process	P	8	59	279	1371	0.879512	0.886277	0.666302	TCONS_00004768,TCONS_00005583,TCONS_00000424,TCONS_00004628,TCONS_00006571,TCONS_00004336,TCONS_00003862,TCONS_00005443
GO:0016491	oxidoreductase activity	F	1	59	93	1371	0.920634	0.920634	0.249863	TCONS_00004628
