# Supplementary material for: Transcriptome analysis of Sporisorium scitamineum reveals critical environmental signals for fungal sexual mating and filamentous growth
Source: BMC Genomics. 2016 May 16;17:354. doi: 10.1186/s12864-016-2691-5 (PMC4867532; doi:10.1186/s12864-016-2691-5)
Supplement: Additional file 5: Table S5. — List enriched GO in non-mating mixture of SsΔMAT-1b X MAT-2, compared to the mating mixture of MAT-1 X MAT-2 (XLS 42 kb) [file 12864_2016_2691_MOESM5_ESM.xls]

## Sheet: Sheet1
iD	Term	category	ListHits	ListTotal	PopHits	PopTotal	p	FDR	Enrichment_score	GeneID
GO:0003883	CTP synthase activity	F	1	76	1	1371	0	0	18.0395	TCONS_00002810
GO:0004371	glycerone kinase activity	F	1	76	1	1371	0	0	18.0395	TCONS_00000083
GO:0004601	peroxidase activity	F	1	76	1	1371	0	0	18.0395	TCONS_00003743
GO:0004748	ribonucleoside-diphosphate reductase activity, thioredoxin disulfide as acceptor	F	2	76	2	1371	0	0	18.0395	TCONS_00006165,TCONS_00003896
GO:0005971	ribonucleoside-diphosphate reductase complex	C	2	76	2	1371	0	0	18.0395	TCONS_00006165,TCONS_00003896
GO:0006071	glycerol metabolic process	P	1	76	1	1371	0	0	18.0395	TCONS_00000083
GO:0008094	DNA-dependent ATPase activity	F	1	76	1	1371	0	0	18.0395	TCONS_00003227
GO:0008271	secondary active sulfate transmembrane transporter activity	F	1	76	1	1371	0	0	18.0395	TCONS_00004508
GO:0008272	sulfate transport	P	1	76	1	1371	0	0	18.0395	TCONS_00004508
GO:0009186	deoxyribonucleoside diphosphate metabolic process	P	1	76	1	1371	0	0	18.0395	TCONS_00003896
GO:0009263	deoxyribonucleotide biosynthetic process	P	1	76	1	1371	0	0	18.0395	TCONS_00003896
GO:0009916	alternative oxidase activity	F	2	76	2	1371	0	0	18.0395	TCONS_00002510,TCONS_00002509
GO:0031419	cobalamin binding	F	1	76	1	1371	0	0	18.0395	TCONS_00006165
GO:0042597	periplasmic space	C	1	76	1	1371	0	0	18.0395	TCONS_00007048
GO:0044210	'de novo' CTP biosynthetic process	P	1	76	1	1371	0	0	18.0395	TCONS_00002810
GO:0006869	lipid transport	P	4	76	5	1371	4.61048e-07	3.41718e-06	14.4316	TCONS_00004079,TCONS_00004078,TCONS_00006341,TCONS_00006340
GO:0034040	lipid-transporting ATPase activity	F	4	76	5	1371	4.61048e-07	3.41718e-06	14.4316	TCONS_00004079,TCONS_00004078,TCONS_00006341,TCONS_00006340
GO:0055085	transmembrane transport	P	10	76	47	1371	2.54442e-05	0.000178109	3.83819	TCONS_00005114,TCONS_00004739,TCONS_00004508,TCONS_00001450,TCONS_00007280,TCONS_00004876,TCONS_00004079,TCONS_00004078,TCONS_00006341,TCONS_00006340
GO:0005886	plasma membrane	C	8	76	37	1371	0.000108278	0.000718057	3.90043	TCONS_00005114,TCONS_00004739,TCONS_00001450,TCONS_00007280,TCONS_00004079,TCONS_00004078,TCONS_00006341,TCONS_00006340
GO:0008233	peptidase activity	F	3	76	8	1371	0.000515986	0.00325071	6.7648	TCONS_00003779,TCONS_00003778,TCONS_00003817
GO:0046914	transition metal ion binding	F	2	76	4	1371	0.000629892	0.00377935	9.01974	TCONS_00007029,TCONS_00003896
GO:0016021	integral component of membrane	C	11	76	83	1371	0.00140096	0.00802365	2.39077	TCONS_00003758,TCONS_00005114,TCONS_00004739,TCONS_00004508,TCONS_00001450,TCONS_00007280,TCONS_00004876,TCONS_00004079,TCONS_00004078,TCONS_00006341,TCONS_00006340
GO:0003918	DNA topoisomerase type II (ATP-hydrolyzing) activity	F	1	76	2	1371	0.00303471	0.0106215	9.01974	TCONS_00004823
GO:0004017	adenylate kinase activity	F	1	76	2	1371	0.00303471	0.0106215	9.01974	TCONS_00004366
GO:0005315	inorganic phosphate transmembrane transporter activity	F	1	76	2	1371	0.00303471	0.0106215	9.01974	TCONS_00004971
GO:0006807	nitrogen compound metabolic process	P	1	76	2	1371	0.00303471	0.0106215	9.01974	TCONS_00004982
GO:0006817	phosphate ion transport	P	1	76	2	1371	0.00303471	0.0106215	9.01974	TCONS_00004971
GO:0009029	tetraacyldisaccharide 4'-kinase activity	F	1	76	2	1371	0.00303471	0.0106215	9.01974	TCONS_00006340
GO:0009236	cobalamin biosynthetic process	P	1	76	2	1371	0.00303471	0.0106215	9.01974	TCONS_00000672
GO:0009245	lipid A biosynthetic process	P	1	76	2	1371	0.00303471	0.0106215	9.01974	TCONS_00006340
GO:0016709	oxidoreductase activity, acting on paired donors, with incorporation or reduction of molecular oxygen, NAD(P)H as one donor, and incorporation of one atom of oxygen	F	1	76	2	1371	0.00303471	0.0106215	9.01974	TCONS_00007029
GO:0016791	phosphatase activity	F	1	76	2	1371	0.00303471	0.0106215	9.01974	TCONS_00004744
GO:0019239	deaminase activity	F	1	76	2	1371	0.00303471	0.0106215	9.01974	TCONS_00000444
GO:0046939	nucleotide phosphorylation	P	1	76	2	1371	0.00303471	0.0106215	9.01974	TCONS_00004366
GO:0051266	sirohydrochlorin ferrochelatase activity	F	1	76	2	1371	0.00303471	0.0106215	9.01974	TCONS_00000672
GO:0052716	hydroquinone:oxygen oxidoreductase activity	F	1	76	2	1371	0.00303471	0.0106215	9.01974	TCONS_00007048
GO:0004414	homoserine O-acetyltransferase activity	F	2	76	7	1371	0.00487865	0.0166138	5.15414	TCONS_00006846,TCONS_00006845
GO:0008812	choline dehydrogenase activity	F	2	76	8	1371	0.00749625	0.022567	4.50987	TCONS_00001046,TCONS_00003062
GO:0005215	transporter activity	F	4	76	24	1371	0.00849873	0.022567	3.00658	TCONS_00005114,TCONS_00004739,TCONS_00001450,TCONS_00007280
GO:0004851	uroporphyrin-III C-methyltransferase activity	F	1	76	3	1371	0.00877605	0.022567	6.01316	TCONS_00000672
GO:0004871	signal transducer activity	F	1	76	3	1371	0.00877605	0.022567	6.01316	TCONS_00002670
GO:0007186	G-protein coupled receptor signaling pathway	P	1	76	3	1371	0.00877605	0.022567	6.01316	TCONS_00002670
GO:0008810	cellulase activity	F	1	76	3	1371	0.00877605	0.022567	6.01316	TCONS_00004105
GO:0016742	hydroxymethyl-, formyl- and related transferase activity	F	1	76	3	1371	0.00877605	0.022567	6.01316	TCONS_00000862
GO:0019354	siroheme biosynthetic process	P	1	76	3	1371	0.00877605	0.022567	6.01316	TCONS_00000672
GO:0031683	G-protein beta/gamma-subunit complex binding	F	1	76	3	1371	0.00877605	0.022567	6.01316	TCONS_00002670
GO:0043115	precorrin-2 dehydrogenase activity	F	1	76	3	1371	0.00877605	0.022567	6.01316	TCONS_00000672
GO:0044209	AMP salvage	P	1	76	3	1371	0.00877605	0.022567	6.01316	TCONS_00004366
GO:0051920	peroxiredoxin activity	F	1	76	3	1371	0.00877605	0.022567	6.01316	TCONS_00003743
GO:0004497	monooxygenase activity	F	3	76	17	1371	0.0119581	0.0301345	3.18344	TCONS_00006680,TCONS_00001940,TCONS_00004047
GO:0006950	response to stress	P	2	76	10	1371	0.0148188	0.0355366	3.60789	TCONS_00005242,TCONS_00001781
GO:0019285	glycine betaine biosynthetic process from choline	P	2	76	10	1371	0.0148188	0.0355366	3.60789	TCONS_00001046,TCONS_00003062
GO:0006508	proteolysis	P	5	76	38	1371	0.0158558	0.0355366	2.37361	TCONS_00002916,TCONS_00003779,TCONS_00003778,TCONS_00003817,TCONS_00003489
GO:0004100	chitin synthase activity	F	1	76	4	1371	0.0169222	0.0355366	4.50987	TCONS_00006695
GO:0006031	chitin biosynthetic process	P	1	76	4	1371	0.0169222	0.0355366	4.50987	TCONS_00006695
GO:0006265	DNA topological change	P	1	76	4	1371	0.0169222	0.0355366	4.50987	TCONS_00004823
GO:0008610	lipid biosynthetic process	P	1	76	4	1371	0.0169222	0.0355366	4.50987	TCONS_00001844
GO:0016311	dephosphorylation	P	1	76	4	1371	0.0169222	0.0355366	4.50987	TCONS_00004744
GO:0016620	oxidoreductase activity, acting on the aldehyde or oxo group of donors, NAD or NADP as acceptor	F	1	76	4	1371	0.0169222	0.0355366	4.50987	TCONS_00005513
GO:0016705	oxidoreductase activity, acting on paired donors, with incorporation or reduction of molecular oxygen	F	1	76	4	1371	0.0169222	0.0355366	4.50987	TCONS_00001940
GO:0006260	DNA replication	P	4	76	31	1371	0.025066	0.0517758	2.32767	TCONS_00005946,TCONS_00000931,TCONS_00006165,TCONS_00003896
GO:0004104	cholinesterase activity	F	1	76	5	1371	0.0271958	0.0535417	3.60789	TCONS_00004676
GO:0004316	3-oxoacyl-[acyl-carrier-protein] reductase (NADPH) activity	F	1	76	5	1371	0.0271958	0.0535417	3.60789	TCONS_00004523
GO:0008080	N-acetyltransferase activity	F	1	76	5	1371	0.0271958	0.0535417	3.60789	TCONS_00001406
GO:0004553	hydrolase activity, hydrolyzing O-glycosyl compounds	F	2	76	13	1371	0.0313177	0.0597883	2.7753	TCONS_00002119,TCONS_00001128
GO:0009086	methionine biosynthetic process	P	2	76	13	1371	0.0313177	0.0597883	2.7753	TCONS_00006846,TCONS_00006845
GO:0006200	ATP catabolic process	P	5	76	45	1371	0.0343548	0.0635525	2.00439	TCONS_00003613,TCONS_00004079,TCONS_00004078,TCONS_00006341,TCONS_00006340
GO:0000166	nucleotide binding	F	2	76	14	1371	0.0383011	0.0635525	2.57707	TCONS_00005946,TCONS_00003758
GO:0016810	hydrolase activity, acting on carbon-nitrogen (but not peptide) bonds	F	2	76	14	1371	0.0383011	0.0635525	2.57707	TCONS_00004982,TCONS_00001128
GO:0000155	phosphorelay sensor kinase activity	F	1	76	6	1371	0.039342	0.0635525	3.00658	TCONS_00003653
GO:0003887	DNA-directed DNA polymerase activity	F	1	76	6	1371	0.039342	0.0635525	3.00658	TCONS_00005946
GO:0005507	copper ion binding	F	1	76	6	1371	0.039342	0.0635525	3.00658	TCONS_00007048
GO:0006310	DNA recombination	P	1	76	6	1371	0.039342	0.0635525	3.00658	TCONS_00003227
GO:0006541	glutamine metabolic process	P	1	76	6	1371	0.039342	0.0635525	3.00658	TCONS_00002810
GO:0006633	fatty acid biosynthetic process	P	1	76	6	1371	0.039342	0.0635525	3.00658	TCONS_00004523
GO:0006744	ubiquinone biosynthetic process	P	1	76	6	1371	0.039342	0.0635525	3.00658	TCONS_00007029
GO:0023014	signal transduction by phosphorylation	P	1	76	6	1371	0.039342	0.0635525	3.00658	TCONS_00003653
GO:0030247	polysaccharide binding	F	1	76	6	1371	0.039342	0.0635525	3.00658	TCONS_00001128
GO:0005975	carbohydrate metabolic process	P	3	76	26	1371	0.0514764	0.0821015	2.08148	TCONS_00002119,TCONS_00001128,TCONS_00004105
GO:0004252	serine-type endopeptidase activity	F	1	76	8	1371	0.0683378	0.105007	2.25493	TCONS_00003489
GO:0016706	oxidoreductase activity, acting on paired donors, with incorporation or reduction of molecular oxygen, 2-oxoglutarate as one donor, and incorporation of one atom each of oxygen into both donors	F	1	76	8	1371	0.0683378	0.105007	2.25493	TCONS_00005597
GO:0052689	carboxylic ester hydrolase activity	F	1	76	8	1371	0.0683378	0.105007	2.25493	TCONS_00006914
GO:0016874	ligase activity	F	2	76	19	1371	0.0836696	0.127016	1.89889	TCONS_00006283,TCONS_00006364
GO:0000160	phosphorelay signal transduction system	P	1	76	9	1371	0.0847773	0.127166	2.00439	TCONS_00003653
GO:0003684	damaged DNA binding	F	1	76	10	1371	0.102267	0.149833	1.80395	TCONS_00003227
GO:0008168	methyltransferase activity	F	1	76	10	1371	0.102267	0.149833	1.80395	TCONS_00001844
GO:0016020	membrane	C	3	76	34	1371	0.114713	0.166136	1.59172	TCONS_00004971,TCONS_00003817,TCONS_00003653
GO:0055114	oxidation-reduction process	P	19	76	279	1371	0.120081	0.170798	1.22849	TCONS_00000672,TCONS_00003743,TCONS_00005597,TCONS_00007048,TCONS_00000426,TCONS_00004523,TCONS_00001940,TCONS_00001094,TCONS_00006518,TCONS_00002510,TCONS_00004628,TCONS_00007029,TCONS_00001046,TCONS_00006365,TCONS_00002509,TCONS_00005513,TCONS_00003062,TCONS_00006165,TCONS_00003896
GO:0019829	cation-transporting ATPase activity	F	1	76	11	1371	0.120643	0.170798	1.63995	TCONS_00003758
GO:0050660	flavin adenine dinucleotide binding	F	4	76	48	1371	0.122011	0.170816	1.50329	TCONS_00000426,TCONS_00007029,TCONS_00001046,TCONS_00003062
GO:0032259	methylation	P	2	76	23	1371	0.130811	0.181123	1.56865	TCONS_00000672,TCONS_00001844
GO:0016853	isomerase activity	F	1	76	12	1371	0.139757	0.191407	1.50329	TCONS_00004111
GO:0016310	phosphorylation	P	2	76	24	1371	0.143817	0.194848	1.50329	TCONS_00000083,TCONS_00006340
GO:0003924	GTPase activity	F	2	76	25	1371	0.157236	0.205037	1.44316	TCONS_00006410,TCONS_00002670
GO:0006184	GTP catabolic process	P	2	76	25	1371	0.157236	0.205037	1.44316	TCONS_00006410,TCONS_00002670
GO:0006414	translational elongation	P	1	76	13	1371	0.159474	0.205037	1.38765	TCONS_00006410
GO:0008237	metallopeptidase activity	F	1	76	13	1371	0.159474	0.205037	1.38765	TCONS_00006157
GO:0045454	cell redox homeostasis	P	1	76	13	1371	0.159474	0.205037	1.38765	TCONS_00000426
GO:0003746	translation elongation factor activity	F	1	76	14	1371	0.179669	0.226383	1.28853	TCONS_00006410
GO:0004177	aminopeptidase activity	F	1	76	14	1371	0.179669	0.226383	1.28853	TCONS_00002916
GO:0051287	NAD binding	F	2	76	27	1371	0.185163	0.230996	1.33626	TCONS_00000672,TCONS_00004523
GO:0003824	catalytic activity	F	2	76	28	1371	0.199598	0.244944	1.28853	TCONS_00005861,TCONS_00002333
GO:0017111	nucleoside-triphosphatase activity	F	1	76	15	1371	0.200232	0.244944	1.20263	TCONS_00000931
GO:0000413	protein peptidyl-prolyl isomerization	P	1	76	16	1371	0.221061	0.265273	1.12747	TCONS_00000014
GO:0003755	peptidyl-prolyl cis-trans isomerase activity	F	1	76	16	1371	0.221061	0.265273	1.12747	TCONS_00000014
GO:0004674	protein serine/threonine kinase activity	F	2	76	31	1371	0.244354	0.290459	1.16384	TCONS_00003056,TCONS_00006431
GO:0006812	cation transport	P	1	76	19	1371	0.28428	0.33476	0.949446	TCONS_00003758
GO:0008026	ATP-dependent helicase activity	F	2	76	36	1371	0.321794	0.375426	1.00219	TCONS_00000586,TCONS_00002895
GO:0016887	ATPase activity	F	1	76	21	1371	0.326315	0.377208	0.859023	TCONS_00003613
GO:0006468	protein phosphorylation	P	2	76	37	1371	0.337437	0.386518	0.975107	TCONS_00003056,TCONS_00006431
GO:0008152	metabolic process	P	6	76	106	1371	0.371874	0.422127	1.0211	TCONS_00004676,TCONS_00004111,TCONS_00006283,TCONS_00006364,TCONS_00005861,TCONS_00002333
GO:0003677	DNA binding	F	3	76	56	1371	0.376947	0.424065	0.9664	TCONS_00005946,TCONS_00004823,TCONS_00000931
GO:0005525	GTP binding	F	2	76	41	1371	0.399664	0.445643	0.879974	TCONS_00006410,TCONS_00002670
GO:0006281	DNA repair	P	1	76	25	1371	0.408149	0.451113	0.721579	TCONS_00003227
GO:0016491	oxidoreductase activity	F	5	76	93	1371	0.412599	0.452065	0.969864	TCONS_00000426,TCONS_00001094,TCONS_00006518,TCONS_00004628,TCONS_00006365
GO:0005524	ATP binding	F	17	76	308	1371	0.443021	0.481212	0.995685	TCONS_00004366,TCONS_00002810,TCONS_00003613,TCONS_00004079,TCONS_00004078,TCONS_00006341,TCONS_00006340,TCONS_00000586,TCONS_00003056,TCONS_00004823,TCONS_00003227,TCONS_00000931,TCONS_00002895,TCONS_00006165,TCONS_00001781,TCONS_00006431,TCONS_00003653
GO:0006457	protein folding	P	2	76	46	1371	0.475119	0.511667	0.784325	TCONS_00001781,TCONS_00000014
GO:0051082	unfolded protein binding	F	1	76	30	1371	0.503332	0.537456	0.601316	TCONS_00001781
GO:0003676	nucleic acid binding	F	2	76	49	1371	0.518363	0.544281	0.736305	TCONS_00000586,TCONS_00002895
GO:0005506	iron ion binding	F	2	76	49	1371	0.518363	0.544281	0.736305	TCONS_00005597,TCONS_00001940
GO:0020037	heme binding	F	1	76	34	1371	0.5722	0.595844	0.530573	TCONS_00001940
GO:0008270	zinc ion binding	F	2	76	74	1371	0.792722	0.818713	0.487553	TCONS_00001094,TCONS_00006365
GO:0009055	electron carrier activity	F	1	76	54	1371	0.81417	0.834028	0.334064	TCONS_00001940
GO:0006412	translation	P	1	76	57	1371	0.837607	0.851117	0.316482	TCONS_00000862
GO:0046872	metal ion binding	F	1	76	81	1371	0.94824	0.955826	0.22271	TCONS_00003758
GO:0005737	cytoplasm	C	4	76	203	1371	0.992844	0.992844	0.355458	TCONS_00004366,TCONS_00006410,TCONS_00006846,TCONS_00006845
