# Supplementary material for: Transcriptome analysis of Sporisorium scitamineum reveals critical environmental signals for fungal sexual mating and filamentous growth
Source: BMC Genomics. 2016 May 16;17:354. doi: 10.1186/s12864-016-2691-5 (PMC4867532; doi:10.1186/s12864-016-2691-5)
Supplement: Additional file 6: Table S6. — List of enriched KEGG terms in SsΔMAT-1b mutant compared to the wild-type MAT-1. (XLS 47 kb) [file 12864_2016_2691_MOESM6_ESM.xls]

## Sheet: Sheet1
iD	Term	ListHits	ListTotal	PopHits	PopTotal	p	FDR	Enrichment_score	GeneID
ko00254	Aflatoxin biosynthesis	1	66	1	1699	0	0	25.7424	TCONS_00006121
ko00364	Fluorobenzoate degradation	1	66	1	1699	0	0	25.7424	TCONS_00006571
ko05140	Leishmaniasis	3	66	4	1699	2.08324e-06	0.000120133	19.3068	TCONS_00007241,TCONS_00007179,TCONS_00003100
ko04620	Toll-like receptor signaling pathway	3	66	5	1699	1.01114e-05	0.000437318	15.4455	TCONS_00007241,TCONS_00007179,TCONS_00003100
ko05133	Pertussis	4	66	10	1699	1.64913e-05	0.000570599	10.297	TCONS_00007241,TCONS_00007179,TCONS_00003100,TCONS_00005224
ko04621	NOD-like receptor signaling pathway	3	66	6	1699	2.94472e-05	0.000727766	12.8712	TCONS_00007241,TCONS_00007179,TCONS_00003100
ko04723	Retrograde endocannabinoid signaling	3	66	6	1699	2.94472e-05	0.000727766	12.8712	TCONS_00007241,TCONS_00007179,TCONS_00003100
ko04380	Osteoclast differentiation	3	66	7	1699	6.67026e-05	0.00115396	11.0325	TCONS_00007241,TCONS_00007179,TCONS_00003100
ko04668	TNF signaling pathway	3	66	7	1699	6.67026e-05	0.00115396	11.0325	TCONS_00007241,TCONS_00007179,TCONS_00003100
ko05145	Toxoplasmosis	3	66	7	1699	6.67026e-05	0.00115396	11.0325	TCONS_00007241,TCONS_00007179,TCONS_00003100
ko04011	MAPK signaling pathway - yeast	5	66	21	1699	9.3791e-05	0.00140033	6.12915	TCONS_00001254,TCONS_00007179,TCONS_00006807,TCONS_00007194,TCONS_00007193
ko04550	Signaling pathways regulating pluripotency of stem cells	3	66	8	1699	0.000129511	0.00140033	9.65341	TCONS_00007241,TCONS_00007179,TCONS_00003100
ko04664	Fc epsilon RI signaling pathway	3	66	8	1699	0.000129511	0.00140033	9.65341	TCONS_00007241,TCONS_00007179,TCONS_00003100
ko04713	Circadian entrainment	3	66	8	1699	0.000129511	0.00140033	9.65341	TCONS_00007241,TCONS_00003100,TCONS_00005224
ko04917	Prolactin signaling pathway	3	66	8	1699	0.000129511	0.00140033	9.65341	TCONS_00007241,TCONS_00007179,TCONS_00003100
ko05161	Hepatitis B	3	66	8	1699	0.000129511	0.00140033	9.65341	TCONS_00007241,TCONS_00003100,TCONS_00005129
ko05132	Salmonella infection	5	66	23	1699	0.000164068	0.00162261	5.59618	TCONS_00007241,TCONS_00006785,TCONS_00007179,TCONS_00003100,TCONS_00002680
ko04912	GnRH signaling pathway	4	66	15	1699	0.000168826	0.00162261	6.86465	TCONS_00007241,TCONS_00007179,TCONS_00003100,TCONS_00005224
ko05142	Chagas disease (American trypanosomiasis)	3	66	9	1699	0.000226319	0.00206067	8.58081	TCONS_00007241,TCONS_00007179,TCONS_00003100
ko04015	Rap1 signaling pathway	4	66	16	1699	0.000238227	0.00206067	6.43561	TCONS_00007241,TCONS_00007179,TCONS_00003100,TCONS_00005224
ko04611	Platelet activation	3	66	10	1699	0.000366204	0.00287969	7.72273	TCONS_00007241,TCONS_00007179,TCONS_00003100
ko05214	Glioma	3	66	10	1699	0.000366204	0.00287969	7.72273	TCONS_00007241,TCONS_00003100,TCONS_00005224
ko05152	Tuberculosis	5	66	27	1699	0.000425435	0.00320001	4.76712	TCONS_00007241,TCONS_00006785,TCONS_00007179,TCONS_00003100,TCONS_00005224
ko04622	RIG-I-like receptor signaling pathway	2	66	5	1699	0.00053003	0.00323152	10.297	TCONS_00007179,TCONS_00005129
ko05218	Melanoma	2	66	5	1699	0.00053003	0.00323152	10.297	TCONS_00007241,TCONS_00003100
ko05219	Bladder cancer	2	66	5	1699	0.00053003	0.00323152	10.297	TCONS_00007241,TCONS_00003100
ko04270	Vascular smooth muscle contraction	3	66	11	1699	0.000558704	0.00323152	7.02066	TCONS_00007241,TCONS_00003100,TCONS_00005224
ko04370	VEGF signaling pathway	3	66	11	1699	0.000558704	0.00323152	7.02066	TCONS_00007241,TCONS_00007179,TCONS_00003100
ko04916	Melanogenesis	3	66	11	1699	0.000558704	0.00323152	7.02066	TCONS_00007241,TCONS_00003100,TCONS_00005224
ko04722	Neurotrophin signaling pathway	4	66	19	1699	0.000579059	0.00323152	5.41946	TCONS_00007241,TCONS_00007179,TCONS_00003100,TCONS_00005224
ko05131	Shigellosis	4	66	19	1699	0.000579059	0.00323152	5.41946	TCONS_00007241,TCONS_00007179,TCONS_00003100,TCONS_00002680
ko04261	Adrenergic signaling in cardiomyocytes	4	66	20	1699	0.00074905	0.00404955	5.14848	TCONS_00007241,TCONS_00007179,TCONS_00003100,TCONS_00005224
ko00720	Carbon fixation pathways in prokaryotes	3	66	12	1699	0.000813669	0.0042656	6.43561	TCONS_00001558,TCONS_00001584,TCONS_00003564
ko04010	MAPK signaling pathway	4	66	21	1699	0.000953818	0.00434868	4.90332	TCONS_00007241,TCONS_00007179,TCONS_00002208,TCONS_00003100
ko04014	Ras signaling pathway	4	66	21	1699	0.000953818	0.00434868	4.90332	TCONS_00007241,TCONS_00002208,TCONS_00003100,TCONS_00005224
ko05164	Influenza A	4	66	21	1699	0.000953818	0.00434868	4.90332	TCONS_00007241,TCONS_00007179,TCONS_00003100,TCONS_00004052
ko00590	Arachidonic acid metabolism	2	66	6	1699	0.00103061	0.00434868	8.58081	TCONS_00000130,TCONS_00005020
ko04013	MAPK signaling pathway - fly	2	66	6	1699	0.00103061	0.00434868	8.58081	TCONS_00007241,TCONS_00003100
ko04320	Dorso-ventral axis formation	2	66	6	1699	0.00103061	0.00434868	8.58081	TCONS_00007241,TCONS_00003100
ko05216	Thyroid cancer	2	66	6	1699	0.00103061	0.00434868	8.58081	TCONS_00007241,TCONS_00003100
ko05223	Non-small cell lung cancer	2	66	6	1699	0.00103061	0.00434868	8.58081	TCONS_00007241,TCONS_00003100
ko04720	Long-term potentiation	3	66	13	1699	0.00114113	0.00459106	5.94056	TCONS_00007241,TCONS_00003100,TCONS_00005224
ko04915	Estrogen signaling pathway	3	66	13	1699	0.00114113	0.00459106	5.94056	TCONS_00007241,TCONS_00003100,TCONS_00005224
ko00623	Toluene degradation	1	66	2	1699	0.00148705	0.00571689	12.8712	TCONS_00006571
ko00909	Sesquiterpenoid and triterpenoid biosynthesis	1	66	2	1699	0.00148705	0.00571689	12.8712	TCONS_00006197
ko04660	T cell receptor signaling pathway	3	66	14	1699	0.00155117	0.00583376	5.51623	TCONS_00007241,TCONS_00007179,TCONS_00003100
ko04725	Cholinergic synapse	2	66	7	1699	0.00175354	0.0059483	7.35498	TCONS_00007241,TCONS_00003100
ko04750	Inflammatory mediator regulation of TRP channels	2	66	7	1699	0.00175354	0.0059483	7.35498	TCONS_00007179,TCONS_00005224
ko04930	Type II diabetes mellitus	2	66	7	1699	0.00175354	0.0059483	7.35498	TCONS_00007241,TCONS_00003100
ko05020	Prion diseases	2	66	7	1699	0.00175354	0.0059483	7.35498	TCONS_00007241,TCONS_00003100
ko05221	Acute myeloid leukemia	2	66	7	1699	0.00175354	0.0059483	7.35498	TCONS_00007241,TCONS_00003100
ko04914	Progesterone-mediated oocyte maturation	3	66	16	1699	0.00265905	0.00858069	4.8267	TCONS_00007241,TCONS_00007179,TCONS_00003100
ko04012	ErbB signaling pathway	2	66	8	1699	0.00272796	0.00858069	6.43561	TCONS_00007241,TCONS_00003100
ko05213	Endometrial cancer	2	66	8	1699	0.00272796	0.00858069	6.43561	TCONS_00007241,TCONS_00003100
ko05220	Chronic myeloid leukemia	2	66	8	1699	0.00272796	0.00858069	6.43561	TCONS_00007241,TCONS_00003100
ko04068	FoxO signaling pathway	3	66	17	1699	0.00337648	0.0104309	4.54278	TCONS_00007241,TCONS_00007179,TCONS_00003100
ko04910	Insulin signaling pathway	4	66	28	1699	0.00372881	0.0111021	3.67749	TCONS_00007241,TCONS_00003100,TCONS_00005224,TCONS_00006121
ko04650	Natural killer cell mediated cytotoxicity	2	66	9	1699	0.00397879	0.0111021	5.72054	TCONS_00007241,TCONS_00003100
ko04726	Serotonergic synapse	2	66	9	1699	0.00397879	0.0111021	5.72054	TCONS_00007241,TCONS_00003100
ko04730	Long-term depression	2	66	9	1699	0.00397879	0.0111021	5.72054	TCONS_00007241,TCONS_00003100
ko04960	Aldosterone-regulated sodium reabsorption	2	66	9	1699	0.00397879	0.0111021	5.72054	TCONS_00007241,TCONS_00003100
ko05215	Prostate cancer	2	66	9	1699	0.00397879	0.0111021	5.72054	TCONS_00007241,TCONS_00003100
ko05160	Hepatitis C	3	66	18	1699	0.00421553	0.011575	4.2904	TCONS_00007241,TCONS_00007179,TCONS_00003100
ko00061	Fatty acid biosynthesis	1	66	3	1699	0.00434899	0.011575	8.58081	TCONS_00006121
ko00361	Chlorocyclohexane and chlorobenzene degradation	1	66	3	1699	0.00434899	0.011575	8.58081	TCONS_00006571
ko04921	Oxytocin signaling pathway	3	66	19	1699	0.00518526	0.0135917	4.06459	TCONS_00007241,TCONS_00003100,TCONS_00005224
ko04662	B cell receptor signaling pathway	2	66	10	1699	0.00552704	0.0138576	5.14848	TCONS_00007241,TCONS_00003100
ko04724	Glutamatergic synapse	2	66	10	1699	0.00552704	0.0138576	5.14848	TCONS_00007241,TCONS_00003100
ko05212	Pancreatic cancer	2	66	10	1699	0.00552704	0.0138576	5.14848	TCONS_00007241,TCONS_00003100
ko04024	cAMP signaling pathway	3	66	20	1699	0.00629431	0.0151238	3.86136	TCONS_00007241,TCONS_00003100,TCONS_00005224
ko04071	Sphingolipid signaling pathway	3	66	20	1699	0.00629431	0.0151238	3.86136	TCONS_00007241,TCONS_00007179,TCONS_00003100
ko04666	Fc gamma R-mediated phagocytosis	3	66	20	1699	0.00629431	0.0151238	3.86136	TCONS_00007241,TCONS_00003100,TCONS_00002680
ko00982	Drug metabolism - cytochrome P450	2	66	11	1699	0.00739016	0.016965	4.68044	TCONS_00005405,TCONS_00005407
ko04540	Gap junction	2	66	11	1699	0.00739016	0.016965	4.68044	TCONS_00007241,TCONS_00003100
ko05211	Renal cell carcinoma	2	66	11	1699	0.00739016	0.016965	4.68044	TCONS_00007241,TCONS_00003100
ko04022	cGMP - PKG signaling pathway	3	66	21	1699	0.0075509	0.016965	3.67749	TCONS_00007241,TCONS_00003100,TCONS_00005224
ko05205	Proteoglycans in cancer	3	66	21	1699	0.0075509	0.016965	3.67749	TCONS_00007241,TCONS_00007179,TCONS_00003100
ko04114	Oocyte meiosis	4	66	33	1699	0.0077465	0.0171813	3.12029	TCONS_00007241,TCONS_00000911,TCONS_00003100,TCONS_00005224
ko04740	Olfactory transduction	1	66	4	1699	0.00847991	0.0181114	6.43561	TCONS_00005224
ko04744	Phototransduction	1	66	4	1699	0.00847991	0.0181114	6.43561	TCONS_00005224
ko04745	Phototransduction - fly	1	66	4	1699	0.00847991	0.0181114	6.43561	TCONS_00005224
ko04350	TGF-beta signaling pathway	2	66	12	1699	0.00958233	0.0202164	4.2904	TCONS_00007241,TCONS_00003100
ko04510	Focal adhesion	2	66	13	1699	0.0121147	0.024657	3.96037	TCONS_00007241,TCONS_00003100
ko04520	Adherens junction	2	66	13	1699	0.0121147	0.024657	3.96037	TCONS_00007241,TCONS_00003100
ko05210	Colorectal cancer	2	66	13	1699	0.0121147	0.024657	3.96037	TCONS_00007241,TCONS_00003100
ko04925	Aldosterone synthesis and secretion	1	66	5	1699	0.0137798	0.0277199	5.14848	TCONS_00005224
ko00020	Citrate cycle (TCA cycle)	3	66	25	1699	0.0141994	0.0278951	3.08909	TCONS_00001558,TCONS_00001584,TCONS_00003564
ko04810	Regulation of actin cytoskeleton	3	66	25	1699	0.0141994	0.0278951	3.08909	TCONS_00007241,TCONS_00003100,TCONS_00002680
ko00920	Sulfur metabolism	2	66	14	1699	0.0149956	0.0278951	3.67749	TCONS_00004768,TCONS_00003552
ko04360	Axon guidance	2	66	14	1699	0.0149956	0.0278951	3.67749	TCONS_00007241,TCONS_00003100
ko04922	Glucagon signaling pathway	2	66	14	1699	0.0149956	0.0278951	3.67749	TCONS_00005224,TCONS_00006121
ko05230	Central carbon metabolism in cancer	2	66	14	1699	0.0149956	0.0278951	3.67749	TCONS_00007241,TCONS_00003100
ko05231	Choline metabolism in cancer	2	66	14	1699	0.0149956	0.0278951	3.67749	TCONS_00007241,TCONS_00003100
ko05203	Viral carcinogenesis	4	66	39	1699	0.0156968	0.0288889	2.64025	TCONS_00007241,TCONS_00000911,TCONS_00003100,TCONS_00005129
ko04062	Chemokine signaling pathway	2	66	15	1699	0.0182311	0.0331998	3.43232	TCONS_00007241,TCONS_00003100
ko05034	Alcoholism	3	66	27	1699	0.0185848	0.0334913	2.86027	TCONS_00007241,TCONS_00003100,TCONS_00005224
ko00362	Benzoate degradation	1	66	6	1699	0.0201544	0.0355787	4.2904	TCONS_00006571
ko04626	Plant-pathogen interaction	1	66	6	1699	0.0201544	0.0355787	4.2904	TCONS_00005224
ko00100	Steroid biosynthesis	2	66	16	1699	0.0218246	0.0377566	3.2178	TCONS_00005583,TCONS_00006197
ko04066	HIF-1 signaling pathway	2	66	16	1699	0.0218246	0.0377566	3.2178	TCONS_00007241,TCONS_00003100
ko04120	Ubiquitin mediated proteolysis	4	66	43	1699	0.0232851	0.0398845	2.39464	TCONS_00000911,TCONS_00006442,TCONS_00006052,TCONS_00004989
ko00620	Pyruvate metabolism	3	66	29	1699	0.023731	0.0402496	2.66301	TCONS_00001584,TCONS_00003214,TCONS_00006121
ko04670	Leukocyte transendothelial migration	1	66	7	1699	0.0275148	0.0453339	3.67749	TCONS_00007179
ko05014	Amyotrophic lateral sclerosis (ALS)	1	66	7	1699	0.0275148	0.0453339	3.67749	TCONS_00007179
ko05146	Amoebiasis	1	66	7	1699	0.0275148	0.0453339	3.67749	TCONS_00006785
ko03060	Protein export	2	66	18	1699	0.0300903	0.0486506	2.86027	TCONS_00002794,TCONS_00006596
ko04728	Dopaminergic synapse	2	66	18	1699	0.0300903	0.0486506	2.86027	TCONS_00007179,TCONS_00005224
ko00270	Cysteine and methionine metabolism	3	66	32	1699	0.0329373	0.0527606	2.41335	TCONS_00005623,TCONS_00002324,TCONS_00001490
ko04150	mTOR signaling pathway	2	66	19	1699	0.03476	0.054668	2.70973	TCONS_00007241,TCONS_00003100
ko04919	Thyroid hormone signaling pathway	2	66	19	1699	0.03476	0.054668	2.70973	TCONS_00007241,TCONS_00003100
ko00450	Selenocompound metabolism	1	66	8	1699	0.0357771	0.0547737	3.2178	TCONS_00001490
ko04970	Salivary secretion	1	66	8	1699	0.0357771	0.0547737	3.2178	TCONS_00005224
ko04971	Gastric acid secretion	1	66	8	1699	0.0357771	0.0547737	3.2178	TCONS_00005224
ko00625	Chloroalkane and chloroalkene degradation	1	66	9	1699	0.0448623	0.0673438	2.86027	TCONS_00005020
ko01220	Degradation of aromatic compounds	1	66	9	1699	0.0448623	0.0673438	2.86027	TCONS_00006571
ko05168	Herpes simplex infection	2	66	21	1699	0.0451554	0.0673438	2.45166	TCONS_00005340,TCONS_00005658
ko00630	Glyoxylate and dicarboxylate metabolism	2	66	22	1699	0.05087	0.0752181	2.34022	TCONS_00003214,TCONS_00003564
ko00910	Nitrogen metabolism	1	66	10	1699	0.0546961	0.0795162	2.57424	TCONS_00005443
ko05031	Amphetamine addiction	1	66	10	1699	0.0546961	0.0795162	2.57424	TCONS_00005224
ko01230	Biosynthesis of amino acids	7	66	111	1699	0.06141	0.0885328	1.6234	TCONS_00005443,TCONS_00003666,TCONS_00001584,TCONS_00004913,TCONS_00002324,TCONS_00003564,TCONS_00001490
ko04020	Calcium signaling pathway	1	66	12	1699	0.0763338	0.108244	2.1452	TCONS_00005224
ko04070	Phosphatidylinositol signaling system	1	66	12	1699	0.0763338	0.108244	2.1452	TCONS_00005224
ko05010	Alzheimer's disease	4	66	60	1699	0.0797925	0.112228	1.71616	TCONS_00007241,TCONS_00003100,TCONS_00000009,TCONS_00005224
ko03020	RNA polymerase	2	66	27	1699	0.0842969	0.117608	1.90685	TCONS_00001927,TCONS_00005340
ko00300	Lysine biosynthesis	1	66	13	1699	0.0880099	0.121806	1.98019	TCONS_00003666
ko05200	Pathways in cancer	2	66	28	1699	0.0918853	0.12616	1.83874	TCONS_00007241,TCONS_00003100
ko04146	Peroxisome	3	66	45	1699	0.0939539	0.127984	1.71616	TCONS_00004101,TCONS_00000188,TCONS_00005020
ko04130	SNARE interactions in vesicular transport	1	66	15	1699	0.112786	0.151256	1.71616	TCONS_00004686
ko04623	Cytosolic DNA-sensing pathway	1	66	15	1699	0.112786	0.151256	1.71616	TCONS_00001927
ko00500	Starch and sucrose metabolism	2	66	32	1699	0.124876	0.16361	1.6089	TCONS_00005138,TCONS_00001243
ko04151	PI3K-Akt signaling pathway	2	66	32	1699	0.124876	0.16361	1.6089	TCONS_00007241,TCONS_00003100
ko04260	Cardiac muscle contraction	1	66	16	1699	0.125781	0.16361	1.6089	TCONS_00000009
ko05100	Bacterial invasion of epithelial cells	1	66	16	1699	0.125781	0.16361	1.6089	TCONS_00002680
ko01210	2-Oxocarboxylic acid metabolism	2	66	33	1699	0.133722	0.172642	1.56015	TCONS_00003666,TCONS_00003564
ko05120	Epithelial cell signaling in Helicobacter pylori infection	1	66	17	1699	0.139115	0.178273	1.51426	TCONS_00007179
ko00970	Aminoacyl-tRNA biosynthesis	2	66	34	1699	0.142783	0.181629	1.51426	TCONS_00004604,TCONS_00004954
ko04145	Phagosome	2	66	35	1699	0.152047	0.191482	1.471	TCONS_00006785,TCONS_00002794
ko05130	Pathogenic Escherichia coli infection	1	66	18	1699	0.152743	0.191482	1.43013	TCONS_00002680
ko00400	Phenylalanine, tyrosine and tryptophan biosynthesis	1	66	20	1699	0.180716	0.217111	1.28712	TCONS_00004913
ko00640	Propanoate metabolism	1	66	20	1699	0.180716	0.217111	1.28712	TCONS_00006121
ko03022	Basal transcription factors	1	66	20	1699	0.180716	0.217111	1.28712	TCONS_00005658
ko04142	Lysosome	1	66	20	1699	0.180716	0.217111	1.28712	TCONS_00006885
ko04721	Synaptic vesicle cycle	1	66	20	1699	0.180716	0.217111	1.28712	TCONS_00004686
ko05110	Vibrio cholerae infection	1	66	20	1699	0.180716	0.217111	1.28712	TCONS_00002794
ko00480	Glutathione metabolism	1	66	22	1699	0.209397	0.249833	1.17011	TCONS_00001837
ko01212	Fatty acid metabolism	1	66	23	1699	0.223919	0.265329	1.11924	TCONS_00006121
ko05169	Epstein-Barr virus infection	3	66	64	1699	0.234905	0.276452	1.20668	TCONS_00007179,TCONS_00001927,TCONS_00005340
ko04152	AMPK signaling pathway	1	66	24	1699	0.238521	0.278812	1.0726	TCONS_00006121
ko00380	Tryptophan metabolism	1	66	25	1699	0.253176	0.293956	1.0297	TCONS_00001004
ko00330	Arginine and proline metabolism	1	66	26	1699	0.267857	0.308929	0.990093	TCONS_00001837
ko03018	RNA degradation	2	66	47	1699	0.274477	0.312398	1.09542	TCONS_00006429,TCONS_00002684
ko04113	Meiosis - yeast	2	66	47	1699	0.274477	0.312398	1.09542	TCONS_00003954,TCONS_00000911
ko00250	Alanine, aspartate and glutamate metabolism	1	66	30	1699	0.326403	0.36907	0.858081	TCONS_00005443
ko00520	Amino sugar and nucleotide sugar metabolism	1	66	32	1699	0.355297	0.399133	0.804451	TCONS_00003173
ko00260	Glycine, serine and threonine metabolism	1	66	33	1699	0.369593	0.412513	0.780073	TCONS_00002324
ko04111	Cell cycle - yeast	2	66	60	1699	0.415229	0.460478	0.858081	TCONS_00003954,TCONS_00000911
ko03008	Ribosome biogenesis in eukaryotes	2	66	62	1699	0.436429	0.480906	0.830401	TCONS_00003613,TCONS_00003135
ko00280	Valine, leucine and isoleucine degradation	1	66	39	1699	0.452461	0.495416	0.660062	TCONS_00003862
ko00240	Pyrimidine metabolism	2	66	65	1699	0.467706	0.505707	0.792075	TCONS_00001927,TCONS_00005340
ko04144	Endocytosis	2	66	65	1699	0.467706	0.505707	0.792075	TCONS_00006785,TCONS_00002680
ko03015	mRNA surveillance pathway	1	66	41	1699	0.478751	0.514434	0.627864	TCONS_00004708
ko01200	Carbon metabolism	3	66	93	1699	0.49355	0.527062	0.830401	TCONS_00001584,TCONS_00003214,TCONS_00003564
ko05166	HTLV-I infection	1	66	43	1699	0.504281	0.535219	0.598661	TCONS_00000911
ko05016	Huntington's disease	2	66	69	1699	0.508227	0.536118	0.746157	TCONS_00005340,TCONS_00000009
ko04110	Cell cycle	1	66	45	1699	0.529014	0.554663	0.572054	TCONS_00000911
ko03010	Ribosome	4	66	124	1699	0.535242	0.557813	0.830401	TCONS_00003401,TCONS_00003867,TCONS_00003910,TCONS_00003247
ko04932	Non-alcoholic fatty liver disease (NAFLD)	1	66	48	1699	0.564558	0.584841	0.536301	TCONS_00000009
ko05012	Parkinson's disease	1	66	53	1699	0.619528	0.637967	0.485706	TCONS_00000009
ko00230	Purine metabolism	2	66	86	1699	0.660749	0.676388	0.598661	TCONS_00001927,TCONS_00005340
ko04141	Protein processing in endoplasmic reticulum	1	66	62	1699	0.705019	0.717461	0.4152	TCONS_00002794
ko03013	RNA transport	1	66	70	1699	0.767264	0.776238	0.367749	TCONS_00004052
ko00190	Oxidative phosphorylation	1	66	73	1699	0.787549	0.792127	0.352636	TCONS_00000009
ko03040	Spliceosome	1	66	81	1699	0.834332	0.834332	0.317808	TCONS_00003833
