# Supplementary material for: Transcriptome analysis of Sporisorium scitamineum reveals critical environmental signals for fungal sexual mating and filamentous growth
Source: BMC Genomics. 2016 May 16;17:354. doi: 10.1186/s12864-016-2691-5 (PMC4867532; doi:10.1186/s12864-016-2691-5)
Supplement: Additional file 7: Table S7. — List of enriched KEGG terms in non-mating mixture of SsΔMAT-1b X MAT-2, compared to the mating mixture of MAT-1 X MAT-2. (XLS 48 kb) [file 12864_2016_2691_MOESM7_ESM.xls]

## Sheet: Sheet1
iD	Term	ListHits	ListTotal	PopHits	PopTotal	p	FDR	Enrichment_score	GeneID
ko00940	Phenylpropanoid biosynthesis	2	52	3	1699	2.70851e-05	0.00312679	21.7821	TCONS_00006912,TCONS_00000280
ko00900	Terpenoid backbone biosynthesis	4	52	15	1699	5.26771e-05	0.00312679	8.71282	TCONS_00005303,TCONS_00000876,TCONS_00000821,TCONS_00001895
ko00053	Ascorbate and aldarate metabolism	3	52	9	1699	8.79346e-05	0.00312679	10.891	TCONS_00006468,TCONS_00002677,TCONS_00000423
ko00625	Chloroalkane and chloroalkene degradation	3	52	9	1699	8.79346e-05	0.00312679	10.891	TCONS_00002677,TCONS_00001094,TCONS_00005020
ko00930	Caprolactam degradation	2	52	4	1699	0.000105993	0.00312679	16.3365	TCONS_00006468,TCONS_00005861
ko05140	Leishmaniasis	2	52	4	1699	0.000105993	0.00312679	16.3365	TCONS_00007241,TCONS_00007179
ko04918	Thyroid hormone synthesis	3	52	10	1699	0.000143246	0.00362207	9.80192	TCONS_00001781,TCONS_00003758,TCONS_00000993
ko04620	Toll-like receptor signaling pathway	2	52	5	1699	0.000259246	0.00509851	13.0692	TCONS_00007241,TCONS_00007179
ko04622	RIG-I-like receptor signaling pathway	2	52	5	1699	0.000259246	0.00509851	13.0692	TCONS_00007179,TCONS_00000083
ko00500	Starch and sucrose metabolism	5	52	32	1699	0.000301937	0.00534429	5.10517	TCONS_00005138,TCONS_00002675,TCONS_00006912,TCONS_00000280,TCONS_00005197
ko00460	Cyanoamino acid metabolism	2	52	6	1699	0.00050728	0.0059859	10.891	TCONS_00006912,TCONS_00000280
ko00590	Arachidonic acid metabolism	2	52	6	1699	0.00050728	0.0059859	10.891	TCONS_00000993,TCONS_00005020
ko04621	NOD-like receptor signaling pathway	2	52	6	1699	0.00050728	0.0059859	10.891	TCONS_00007241,TCONS_00007179
ko04723	Retrograde endocannabinoid signaling	2	52	6	1699	0.00050728	0.0059859	10.891	TCONS_00007241,TCONS_00007179
ko04964	Proximal tubule bicarbonate reclamation	2	52	6	1699	0.00050728	0.0059859	10.891	TCONS_00003758,TCONS_00005023
ko04380	Osteoclast differentiation	2	52	7	1699	0.000868563	0.00768678	9.33516	TCONS_00007241,TCONS_00007179
ko04668	TNF signaling pathway	2	52	7	1699	0.000868563	0.00768678	9.33516	TCONS_00007241,TCONS_00007179
ko04978	Mineral absorption	2	52	7	1699	0.000868563	0.00768678	9.33516	TCONS_00003758,TCONS_00005288
ko05020	Prion diseases	2	52	7	1699	0.000868563	0.00768678	9.33516	TCONS_00007241,TCONS_00001781
ko05145	Toxoplasmosis	2	52	7	1699	0.000868563	0.00768678	9.33516	TCONS_00007241,TCONS_00007179
ko04550	Signaling pathways regulating pluripotency of stem cells	2	52	8	1699	0.00135971	0.0104639	8.16827	TCONS_00007241,TCONS_00007179
ko04664	Fc epsilon RI signaling pathway	2	52	8	1699	0.00135971	0.0104639	8.16827	TCONS_00007241,TCONS_00007179
ko04917	Prolactin signaling pathway	2	52	8	1699	0.00135971	0.0104639	8.16827	TCONS_00007241,TCONS_00007179
ko01220	Degradation of aromatic compounds	2	52	9	1699	0.0019956	0.0135854	7.26068	TCONS_00006468,TCONS_00001094
ko04960	Aldosterone-regulated sodium reabsorption	2	52	9	1699	0.0019956	0.0135854	7.26068	TCONS_00007241,TCONS_00003758
ko05142	Chagas disease (American trypanosomiasis)	2	52	9	1699	0.0019956	0.0135854	7.26068	TCONS_00007241,TCONS_00007179
ko05131	Shigellosis	3	52	19	1699	0.00215347	0.0141172	5.15891	TCONS_00007241,TCONS_00007179,TCONS_00003437
ko04261	Adrenergic signaling in cardiomyocytes	3	52	20	1699	0.00263134	0.0145216	4.90096	TCONS_00007241,TCONS_00007179,TCONS_00003758
ko00830	Retinol metabolism	1	52	3	1699	0.00270364	0.0145216	10.891	TCONS_00001094
ko00903	Limonene and pinene degradation	1	52	3	1699	0.00270364	0.0145216	10.891	TCONS_00002677
ko04611	Platelet activation	2	52	10	1699	0.00278946	0.0145216	6.53462	TCONS_00007241,TCONS_00007179
ko04961	Endocrine and other factor-regulated calcium reabsorption	2	52	10	1699	0.00278946	0.0145216	6.53462	TCONS_00003025,TCONS_00003758
ko05133	Pertussis	2	52	10	1699	0.00278946	0.0145216	6.53462	TCONS_00007241,TCONS_00007179
ko05212	Pancreatic cancer	2	52	10	1699	0.00278946	0.0145216	6.53462	TCONS_00007241,TCONS_00003227
ko05205	Proteoglycans in cancer	3	52	21	1699	0.00317746	0.0160689	4.66758	TCONS_00007241,TCONS_00007179,TCONS_00000586
ko04370	VEGF signaling pathway	2	52	11	1699	0.00375301	0.018161	5.94056	TCONS_00007241,TCONS_00007179
ko00480	Glutathione metabolism	3	52	22	1699	0.00379638	0.018161	4.45542	TCONS_00003896,TCONS_00000993,TCONS_00006165
ko05132	Salmonella infection	3	52	23	1699	0.0044925	0.0209256	4.26171	TCONS_00007241,TCONS_00007179,TCONS_00003437
ko04974	Protein digestion and absorption	1	52	4	1699	0.00530128	0.0240596	8.16827	TCONS_00003758
ko05210	Colorectal cancer	2	52	13	1699	0.0062288	0.0275625	5.02663	TCONS_00007241,TCONS_00004541
ko00071	Fatty acid degradation	3	52	26	1699	0.00708619	0.0305916	3.76997	TCONS_00002677,TCONS_00005861,TCONS_00001094
ko04660	T cell receptor signaling pathway	2	52	14	1699	0.0077576	0.0319435	4.66758	TCONS_00007241,TCONS_00007179
ko04111	Cell cycle - yeast	5	52	60	1699	0.00863441	0.0319435	2.72276	TCONS_00000672,TCONS_00000931,TCONS_00002449,TCONS_00006982,TCONS_00003069
ko00626	Naphthalene degradation	1	52	5	1699	0.00866263	0.0319435	6.53462	TCONS_00001094
ko04115	p53 signaling pathway	1	52	5	1699	0.00866263	0.0319435	6.53462	TCONS_00003896
ko04911	Insulin secretion	1	52	5	1699	0.00866263	0.0319435	6.53462	TCONS_00003758
ko05218	Melanoma	1	52	5	1699	0.00866263	0.0319435	6.53462	TCONS_00007241
ko05219	Bladder cancer	1	52	5	1699	0.00866263	0.0319435	6.53462	TCONS_00007241
ko05200	Pathways in cancer	3	52	28	1699	0.00927559	0.0329336	3.50069	TCONS_00007241,TCONS_00004541,TCONS_00003227
ko00627	Aminobenzoate degradation	2	52	15	1699	0.00948933	0.0329336	4.35641	TCONS_00004744,TCONS_00005861
ko04912	GnRH signaling pathway	2	52	15	1699	0.00948933	0.0329336	4.35641	TCONS_00007241,TCONS_00007179
ko00040	Pentose and glucuronate interconversions	2	52	16	1699	0.0114293	0.0367817	4.08413	TCONS_00002677,TCONS_00002675
ko00051	Fructose and mannose metabolism	2	52	16	1699	0.0114293	0.0367817	4.08413	TCONS_00007286,TCONS_00005569
ko04015	Rap1 signaling pathway	2	52	16	1699	0.0114293	0.0367817	4.08413	TCONS_00007241,TCONS_00007179
ko04914	Progesterone-mediated oocyte maturation	2	52	16	1699	0.0114293	0.0367817	4.08413	TCONS_00007241,TCONS_00007179
ko04013	MAPK signaling pathway - fly	1	52	6	1699	0.0127403	0.0382209	5.44551	TCONS_00007241
ko04320	Dorso-ventral axis formation	1	52	6	1699	0.0127403	0.0382209	5.44551	TCONS_00007241
ko05216	Thyroid cancer	1	52	6	1699	0.0127403	0.0382209	5.44551	TCONS_00007241
ko05223	Non-small cell lung cancer	1	52	6	1699	0.0127403	0.0382209	5.44551	TCONS_00007241
ko04068	FoxO signaling pathway	2	52	17	1699	0.0135819	0.0400667	3.84389	TCONS_00007241,TCONS_00007179
ko00410	beta-Alanine metabolism	2	52	18	1699	0.0159505	0.0442222	3.63034	TCONS_00002677,TCONS_00005861
ko00561	Glycerolipid metabolism	2	52	18	1699	0.0159505	0.0442222	3.63034	TCONS_00002677,TCONS_00000083
ko05160	Hepatitis C	2	52	18	1699	0.0159505	0.0442222	3.63034	TCONS_00007241,TCONS_00007179
ko04670	Leukocyte transendothelial migration	1	52	7	1699	0.017489	0.0442222	4.66758	TCONS_00007179
ko04725	Cholinergic synapse	1	52	7	1699	0.017489	0.0442222	4.66758	TCONS_00007241
ko04750	Inflammatory mediator regulation of TRP channels	1	52	7	1699	0.017489	0.0442222	4.66758	TCONS_00007179
ko04930	Type II diabetes mellitus	1	52	7	1699	0.017489	0.0442222	4.66758	TCONS_00007241
ko04973	Carbohydrate digestion and absorption	1	52	7	1699	0.017489	0.0442222	4.66758	TCONS_00003758
ko05014	Amyotrophic lateral sclerosis (ALS)	1	52	7	1699	0.017489	0.0442222	4.66758	TCONS_00007179
ko05221	Acute myeloid leukemia	1	52	7	1699	0.017489	0.0442222	4.66758	TCONS_00007241
ko04722	Neurotrophin signaling pathway	2	52	19	1699	0.0185374	0.0455712	3.43927	TCONS_00007241,TCONS_00007179
ko04919	Thyroid hormone signaling pathway	2	52	19	1699	0.0185374	0.0455712	3.43927	TCONS_00007241,TCONS_00003758
ko04024	cAMP signaling pathway	2	52	20	1699	0.0213444	0.0470603	3.26731	TCONS_00007241,TCONS_00003758
ko04071	Sphingolipid signaling pathway	2	52	20	1699	0.0213444	0.0470603	3.26731	TCONS_00007241,TCONS_00007179
ko04666	Fc gamma R-mediated phagocytosis	2	52	20	1699	0.0213444	0.0470603	3.26731	TCONS_00007241,TCONS_00003437
ko00062	Fatty acid elongation	1	52	8	1699	0.0228654	0.0470603	4.08413	TCONS_00005861
ko00643	Styrene degradation	1	52	8	1699	0.0228654	0.0470603	4.08413	TCONS_00001940
ko00980	Metabolism of xenobiotics by cytochrome P450	1	52	8	1699	0.0228654	0.0470603	4.08413	TCONS_00001094
ko04012	ErbB signaling pathway	1	52	8	1699	0.0228654	0.0470603	4.08413	TCONS_00007241
ko04713	Circadian entrainment	1	52	8	1699	0.0228654	0.0470603	4.08413	TCONS_00007241
ko04970	Salivary secretion	1	52	8	1699	0.0228654	0.0470603	4.08413	TCONS_00003758
ko04971	Gastric acid secretion	1	52	8	1699	0.0228654	0.0470603	4.08413	TCONS_00003758
ko04976	Bile secretion	1	52	8	1699	0.0228654	0.0470603	4.08413	TCONS_00003758
ko05161	Hepatitis B	1	52	8	1699	0.0228654	0.0470603	4.08413	TCONS_00007241
ko05213	Endometrial cancer	1	52	8	1699	0.0228654	0.0470603	4.08413	TCONS_00007241
ko05220	Chronic myeloid leukemia	1	52	8	1699	0.0228654	0.0470603	4.08413	TCONS_00007241
ko00030	Pentose phosphate pathway	2	52	21	1699	0.0243722	0.0474053	3.11172	TCONS_00006468,TCONS_00007286
ko00310	Lysine degradation	2	52	21	1699	0.0243722	0.0474053	3.11172	TCONS_00002677,TCONS_00005861
ko04010	MAPK signaling pathway	2	52	21	1699	0.0243722	0.0474053	3.11172	TCONS_00007241,TCONS_00007179
ko04022	cGMP - PKG signaling pathway	2	52	21	1699	0.0243722	0.0474053	3.11172	TCONS_00007241,TCONS_00003758
ko05164	Influenza A	2	52	21	1699	0.0243722	0.0474053	3.11172	TCONS_00007241,TCONS_00007179
ko03410	Base excision repair	2	52	22	1699	0.027621	0.0525276	2.97028	TCONS_00002020,TCONS_00000582
ko04650	Natural killer cell mediated cytotoxicity	1	52	9	1699	0.0288283	0.0525276	3.63034	TCONS_00007241
ko04726	Serotonergic synapse	1	52	9	1699	0.0288283	0.0525276	3.63034	TCONS_00007241
ko04730	Long-term depression	1	52	9	1699	0.0288283	0.0525276	3.63034	TCONS_00007241
ko05202	Transcriptional misregulation in cancers	1	52	9	1699	0.0288283	0.0525276	3.63034	TCONS_00000586
ko05215	Prostate cancer	1	52	9	1699	0.0288283	0.0525276	3.63034	TCONS_00007241
ko00280	Valine, leucine and isoleucine degradation	3	52	39	1699	0.0290831	0.0525276	2.51331	TCONS_00002333,TCONS_00002677,TCONS_00005861
ko04662	B cell receptor signaling pathway	1	52	10	1699	0.035338	0.0619289	3.26731	TCONS_00007241
ko04724	Glutamatergic synapse	1	52	10	1699	0.035338	0.0619289	3.26731	TCONS_00007241
ko05214	Glioma	1	52	10	1699	0.035338	0.0619289	3.26731	TCONS_00007241
ko00380	Tryptophan metabolism	2	52	25	1699	0.0386851	0.0664782	2.61385	TCONS_00002677,TCONS_00005861
ko04810	Regulation of actin cytoskeleton	2	52	25	1699	0.0386851	0.0664782	2.61385	TCONS_00007241,TCONS_00003437
ko00982	Drug metabolism - cytochrome P450	1	52	11	1699	0.0423568	0.0694181	2.97028	TCONS_00001094
ko04270	Vascular smooth muscle contraction	1	52	11	1699	0.0423568	0.0694181	2.97028	TCONS_00007241
ko04540	Gap junction	1	52	11	1699	0.0423568	0.0694181	2.97028	TCONS_00007241
ko04916	Melanogenesis	1	52	11	1699	0.0423568	0.0694181	2.97028	TCONS_00007241
ko05211	Renal cell carcinoma	1	52	11	1699	0.0423568	0.0694181	2.97028	TCONS_00007241
ko00240	Pyrimidine metabolism	4	52	65	1699	0.0454854	0.0738616	2.01065	TCONS_00003896,TCONS_00005946,TCONS_00006165,TCONS_00002810
ko04110	Cell cycle	3	52	45	1699	0.0460613	0.0741168	2.17821	TCONS_00000931,TCONS_00002449,TCONS_00003069
ko05034	Alcoholism	2	52	27	1699	0.047141	0.0744996	2.42023	TCONS_00007241,TCONS_00000291
ko05152	Tuberculosis	2	52	27	1699	0.047141	0.0744996	2.42023	TCONS_00007241,TCONS_00007179
ko02020	Two-component system	1	52	12	1699	0.0498489	0.076724	2.72276	TCONS_00004744
ko04350	TGF-beta signaling pathway	1	52	12	1699	0.0498489	0.076724	2.72276	TCONS_00007241
ko04972	Pancreatic secretion	1	52	12	1699	0.0498489	0.076724	2.72276	TCONS_00003758
ko04510	Focal adhesion	1	52	13	1699	0.0577798	0.0859414	2.51331	TCONS_00007241
ko04520	Adherens junction	1	52	13	1699	0.0577798	0.0859414	2.51331	TCONS_00007241
ko04720	Long-term potentiation	1	52	13	1699	0.0577798	0.0859414	2.51331	TCONS_00007241
ko04915	Estrogen signaling pathway	1	52	13	1699	0.0577798	0.0859414	2.51331	TCONS_00007241
ko04360	Axon guidance	1	52	14	1699	0.0661169	0.0951438	2.33379	TCONS_00007241
ko05230	Central carbon metabolism in cancer	1	52	14	1699	0.0661169	0.0951438	2.33379	TCONS_00007241
ko05231	Choline metabolism in cancer	1	52	14	1699	0.0661169	0.0951438	2.33379	TCONS_00007241
ko05322	Systemic lupus erythematosus	1	52	14	1699	0.0661169	0.0951438	2.33379	TCONS_00000291
ko00270	Cysteine and methionine metabolism	2	52	32	1699	0.0718801	0.102603	2.04207	TCONS_00006845,TCONS_00006846
ko00340	Histidine metabolism	1	52	15	1699	0.0748288	0.104289	2.17821	TCONS_00002677
ko00562	Inositol phosphate metabolism	1	52	15	1699	0.0748288	0.104289	2.17821	TCONS_00000423
ko04062	Chemokine signaling pathway	1	52	15	1699	0.0748288	0.104289	2.17821	TCONS_00007241
ko04114	Oocyte meiosis	2	52	33	1699	0.0774122	0.107047	1.98019	TCONS_00007241,TCONS_00003069
ko00350	Tyrosine metabolism	1	52	16	1699	0.0838859	0.110804	2.04207	TCONS_00001094
ko00360	Phenylalanine metabolism	1	52	16	1699	0.0838859	0.110804	2.04207	TCONS_00001940
ko00790	Folate biosynthesis	1	52	16	1699	0.0838859	0.110804	2.04207	TCONS_00004744
ko04066	HIF-1 signaling pathway	1	52	16	1699	0.0838859	0.110804	2.04207	TCONS_00007241
ko04260	Cardiac muscle contraction	1	52	16	1699	0.0838859	0.110804	2.04207	TCONS_00003758
ko05100	Bacterial invasion of epithelial cells	1	52	16	1699	0.0838859	0.110804	2.04207	TCONS_00003437
ko00010	Glycolysis / Gluconeogenesis	2	52	35	1699	0.0890224	0.116718	1.86703	TCONS_00002677,TCONS_00001094
ko05120	Epithelial cell signaling in Helicobacter pylori infection	1	52	17	1699	0.0932597	0.121375	1.92195	TCONS_00007179
ko00680	Methane metabolism	1	52	18	1699	0.102923	0.130125	1.81517	TCONS_00000083
ko03060	Protein export	1	52	18	1699	0.102923	0.130125	1.81517	TCONS_00001781
ko04728	Dopaminergic synapse	1	52	18	1699	0.102923	0.130125	1.81517	TCONS_00007179
ko05130	Pathogenic Escherichia coli infection	1	52	18	1699	0.102923	0.130125	1.81517	TCONS_00003437
ko03030	DNA replication	2	52	38	1699	0.107722	0.135225	1.71964	TCONS_00005946,TCONS_00000931
ko04150	mTOR signaling pathway	1	52	19	1699	0.112851	0.139683	1.71964	TCONS_00007241
ko04921	Oxytocin signaling pathway	1	52	19	1699	0.112851	0.139683	1.71964	TCONS_00007241
ko05203	Viral carcinogenesis	2	52	39	1699	0.114275	0.140463	1.67554	TCONS_00007241,TCONS_00002020
ko00640	Propanoate metabolism	1	52	20	1699	0.123019	0.145162	1.63365	TCONS_00005861
ko00650	Butanoate metabolism	1	52	20	1699	0.123019	0.145162	1.63365	TCONS_00005861
ko00710	Carbon fixation in photosynthetic organisms	1	52	20	1699	0.123019	0.145162	1.63365	TCONS_00007286
ko03430	Mismatch repair	1	52	20	1699	0.123019	0.145162	1.63365	TCONS_00004541
ko03440	Homologous recombination	1	52	20	1699	0.123019	0.145162	1.63365	TCONS_00003227
ko04721	Synaptic vesicle cycle	1	52	20	1699	0.123019	0.145162	1.63365	TCONS_00003025
ko04011	MAPK signaling pathway - yeast	1	52	21	1699	0.133402	0.154328	1.55586	TCONS_00007179
ko04014	Ras signaling pathway	1	52	21	1699	0.133402	0.154328	1.55586	TCONS_00007241
ko05168	Herpes simplex infection	1	52	21	1699	0.133402	0.154328	1.55586	TCONS_00005123
ko01200	Carbon metabolism	4	52	93	1699	0.151337	0.173939	1.40529	TCONS_00006468,TCONS_00000083,TCONS_00007286,TCONS_00005861
ko00564	Glycerophospholipid metabolism	1	52	23	1699	0.154732	0.175561	1.42057	TCONS_00002075
ko01212	Fatty acid metabolism	1	52	23	1699	0.154732	0.175561	1.42057	TCONS_00005861
ko04113	Meiosis - yeast	2	52	47	1699	0.17161	0.193471	1.39034	TCONS_00000931,TCONS_00003069
ko00330	Arginine and proline metabolism	1	52	26	1699	0.187832	0.210419	1.25666	TCONS_00002677
ko03460	Fanconi anemia pathway	1	52	27	1699	0.199087	0.221625	1.21011	TCONS_00003227
ko04910	Insulin signaling pathway	1	52	28	1699	0.210426	0.232783	1.1669	TCONS_00007241
ko00620	Pyruvate metabolism	1	52	29	1699	0.221832	0.243878	1.12666	TCONS_00002677
ko04151	PI3K-Akt signaling pathway	1	52	32	1699	0.256321	0.280054	1.02103	TCONS_00007241
ko00230	Purine metabolism	3	52	86	1699	0.267354	0.289096	1.13976	TCONS_00003896,TCONS_00005946,TCONS_00006165
ko00260	Glycine, serine and threonine metabolism	1	52	33	1699	0.267863	0.289096	0.990093	TCONS_00001046
ko04141	Protein processing in endoplasmic reticulum	2	52	62	1699	0.294458	0.315873	1.05397	TCONS_00001781,TCONS_00002722
ko04144	Endocytosis	2	52	65	1699	0.320133	0.341347	1.00533	TCONS_00003025,TCONS_00003437
ko03015	mRNA surveillance pathway	1	52	41	1699	0.359496	0.381022	0.796904	TCONS_00005123
ko04120	Ubiquitin mediated proteolysis	1	52	43	1699	0.381891	0.399968	0.759839	TCONS_00002722
ko05166	HTLV-I infection	1	52	43	1699	0.381891	0.399968	0.759839	TCONS_00002020
ko04146	Peroxisome	1	52	45	1699	0.403969	0.420603	0.726068	TCONS_00005020
ko03040	Spliceosome	2	52	81	1699	0.45559	0.471576	0.806743	TCONS_00000586,TCONS_00005123
ko05010	Alzheimer's disease	1	52	60	1699	0.556017	0.57218	0.544551	TCONS_00007241
ko03008	Ribosome biogenesis in eukaryotes	1	52	62	1699	0.574196	0.587472	0.526985	TCONS_00003613
ko05169	Epstein-Barr virus infection	1	52	64	1699	0.591847	0.602051	0.510517	TCONS_00007179
ko05016	Huntington's disease	1	52	69	1699	0.633643	0.640884	0.473523	TCONS_00003025
ko03013	RNA transport	1	52	70	1699	0.641603	0.645248	0.466758	TCONS_00005123
ko01230	Biosynthesis of amino acids	1	52	111	1699	0.865985	0.865985	0.294352	TCONS_00007286
